# Supplementary material for: Cone p-aminocalix[4]arenes enriched with ‘clickable’ alkyne or azide functionalities
Source: Beilstein J Org Chem. 2026 Mar 9;22:399–415. doi: 10.3762/bjoc.22.28 (PMC12990471; doi:10.3762/bjoc.22.28)
Supplement: File 2 — Crystallographic information file for compound 16. [file Beilstein_J_Org_Chem-22-399-s002.cif]

data_vbr8b2
_audit_creation_date             2025-03-17
_audit_creation_method           
;
Olex2 1.3
(compiled Nov 21 2019 18:26:39 for OlexSys, GUI svn.r6003)
;
_shelx_SHELXL_version_number     2018/3
loop_
_audit_author_name
_audit_author_email
_audit_author_address
'Bezzubov, S.I.' bezzubov@igic.ras.ru
;
Kurnakov Institute of General and Inorganic Chemistry
X-ray laboratory
Leninskii pr. 31
Moscow
119991
Russia
;

_audit_contact_author_address    ?
_audit_contact_author_email      ?
_audit_contact_author_phone      ?
_publ_contact_author_id_orcid    ?
_publ_section_references         
;
Dolomanov, O.V., Bourhis, L.J., Gildea, R.J, Howard, J.A.K. & Puschmann, H.
 (2009), J. Appl. Cryst. 42, 339-341.

Sheldrick, G.M. (2015). Acta Cryst. C71, 3-8.
;
_chemical_name_common            ?
_chemical_name_systematic        ?
_chemical_formula_moiety         'C50 H63 N3 O10 Si, C H4 O'
_chemical_formula_sum            'C51 H67 N3 O11 Si'
_chemical_formula_weight         926.16
_chemical_melting_point          ?
loop_
_atom_type_symbol
_atom_type_description
_atom_type_scat_dispersion_real
_atom_type_scat_dispersion_imag
_atom_type_scat_source
C C 0.0033 0.0016 'International Tables Vol C Tables 4.2.6.8 and 6.1.1.4'
H H 0.0000 0.0000 'International Tables Vol C Tables 4.2.6.8 and 6.1.1.4'
N N 0.0061 0.0033 'International Tables Vol C Tables 4.2.6.8 and 6.1.1.4'
O O 0.0106 0.0060 'International Tables Vol C Tables 4.2.6.8 and 6.1.1.4'
Si Si 0.0817 0.0704 'International Tables Vol C Tables 4.2.6.8 and 6.1.1.4'

_shelx_space_group_comment       
;
The symmetry employed for this shelxl refinement is uniquely defined
by the following loop, which should always be used as a source of
symmetry information in preference to the above space-group names.
They are only intended as comments.
;
_space_group_crystal_system      monoclinic
_space_group_IT_number           14
_space_group_name_H-M_alt        'P 1 21/c 1'
_space_group_name_Hall           '-P 2ybc'
loop_
_space_group_symop_operation_xyz
'x, y, z'
'-x, y+1/2, -z+1/2'
'-x, -y, -z'
'x, -y-1/2, z-1/2'

_cell_length_a                   18.4272(10)
_cell_length_b                   13.3723(7)
_cell_length_c                   21.1077(12)
_cell_angle_alpha                90
_cell_angle_beta                 104.341(2)
_cell_angle_gamma                90
_cell_volume                     5039.2(5)
_cell_formula_units_Z            4
_cell_measurement_reflns_used    8940
_cell_measurement_temperature    100.0
_cell_measurement_theta_max      23.67
_cell_measurement_theta_min      2.28
_shelx_estimated_absorpt_T_max   0.973
_shelx_estimated_absorpt_T_min   0.958
_exptl_absorpt_coefficient_mu    0.108
_exptl_absorpt_correction_T_max  0.7454
_exptl_absorpt_correction_T_min  0.7114
_exptl_absorpt_correction_type   multi-scan
_exptl_absorpt_process_details   
;
SADABS-2016/2 (Bruker,2016/2) was used for absorption correction.
wR2(int) was 0.0794 before and 0.0584 after correction.
The Ratio of minimum to maximum transmission is 0.9544.
The \l/2 correction factor is Not present.
;
_exptl_absorpt_special_details   ?
_exptl_crystal_colour            colourless
_exptl_crystal_colour_primary    colourless
_exptl_crystal_density_diffrn    1.221
_exptl_crystal_density_meas      ?
_exptl_crystal_density_method    ?
_exptl_crystal_description       block
_exptl_crystal_F_000             1984
_exptl_crystal_size_max          0.4
_exptl_crystal_size_mid          0.38
_exptl_crystal_size_min          0.26
_exptl_transmission_factor_max   ?
_exptl_transmission_factor_min   ?
_diffrn_reflns_av_R_equivalents  0.0661
_diffrn_reflns_av_unetI/netI     0.0558
_diffrn_reflns_Laue_measured_fraction_full 0.999
_diffrn_reflns_Laue_measured_fraction_max 0.999
_diffrn_reflns_limit_h_max       21
_diffrn_reflns_limit_h_min       -21
_diffrn_reflns_limit_k_max       15
_diffrn_reflns_limit_k_min       -15
_diffrn_reflns_limit_l_max       25
_diffrn_reflns_limit_l_min       -25
_diffrn_reflns_number            48394
_diffrn_reflns_point_group_measured_fraction_full 0.999
_diffrn_reflns_point_group_measured_fraction_max 0.999
_diffrn_reflns_theta_full        25.050
_diffrn_reflns_theta_max         25.050
_diffrn_reflns_theta_min         1.820
_diffrn_ambient_temperature      100.0
_diffrn_detector                 'Bruker PHOTON III CMOS'
_diffrn_detector_area_resol_mean 10.4
_diffrn_detector_type            'CMOS sensor'
_diffrn_measured_fraction_theta_full 0.999
_diffrn_measured_fraction_theta_max 0.999
_diffrn_measurement_device       '3-circle diffractometer'
_diffrn_measurement_device_type  'Bruker D8 Venture'
_diffrn_measurement_method       \w-scan
_diffrn_radiation_monochromator  'focusing mirrors'
_diffrn_radiation_probe          X-ray
_diffrn_radiation_type           MoK\a
_diffrn_radiation_wavelength     0.71073
_diffrn_source                   'microfocus sealed X-ray tube'
_diffrn_source_current           1.4
_diffrn_source_power             0.07
_diffrn_source_type              'Incoatec I\mS microsource'
_diffrn_source_voltage           50.0
_diffrn_standards_number         0
_reflns_Friedel_coverage         0.000
_reflns_Friedel_fraction_full    .
_reflns_Friedel_fraction_max     .
_reflns_number_gt                6093
_reflns_number_total             8900
_reflns_special_details          
;
 Reflections were merged by SHELXL according to the crystal
 class for the calculation of statistics and refinement.
 
 _reflns_Friedel_fraction is defined as the number of unique
 Friedel pairs measured divided by the number that would be
 possible theoretically, ignoring centric projections and
 systematic absences.
;
_reflns_threshold_expression     'I > 2\s(I)'
_computing.bruker_data_scaling   'SADABS V2012/1 (Bruker AXS Inc.)'
_computing_cell_refinement       'APEX3 v.2017.3_0 (Bruker AXS, 2017)'
_computing_data_collection       'APEX3 v.2017.3_0 (Bruker AXS, 2017)'
_computing_data_reduction        'SAINT v8.38A (Bruker AXS, 2016)'
_computing_molecular_graphics    'Olex2 1.3 (Dolomanov et al., 2009)'
_computing_publication_material  'Olex2 1.3 (Dolomanov et al., 2009)'
_computing_structure_refinement  'SHELXL 2018/3 (Sheldrick, 2015)'
_computing_structure_solution    'SHELXT 2014/5 (Sheldrick, 2014)'
_refine_diff_density_max         0.941
_refine_diff_density_min         -0.796
_refine_diff_density_rms         0.062
_refine_ls_extinction_coef       .
_refine_ls_extinction_method     none
_refine_ls_goodness_of_fit_ref   1.039
_refine_ls_hydrogen_treatment    constr
_refine_ls_matrix_type           full
_refine_ls_number_parameters     620
_refine_ls_number_reflns         8900
_refine_ls_number_restraints     21
_refine_ls_R_factor_all          0.0979
_refine_ls_R_factor_gt           0.0618
_refine_ls_restrained_S_all      1.065
_refine_ls_shift/su_max          0.002
_refine_ls_shift/su_mean         0.000
_refine_ls_structure_factor_coef Fsqd
_refine_ls_weighting_details     
'w=1/[\s^2^(Fo^2^)+(0.0757P)^2^+4.7308P] where P=(Fo^2^+2Fc^2^)/3'
_refine_ls_weighting_scheme      calc
_refine_ls_wR_factor_gt          0.1499
_refine_ls_wR_factor_ref         0.1694
_refine_special_details          ?
_olex2_refinement_description    
;
1. Fixed Uiso
 At 1.2 times of:
  All C(H) groups, All C(H,H) groups, All C(H,H,H,H) groups
 At 1.5 times of:
  All C(H,H,H) groups, All C(H,H,H,H,H,H) groups, All O(H) groups
2. Restrained distances
 C2-C8
 2.5 with sigma of 0.02
 C3-C8
 2.5 with sigma of 0.02
 C3-C2
 2.5 with sigma of 0.02
 C01S-C01N \\sim C6-C01N
 with sigma of 0.02
 C01P-C01D \\sim C8-C01D \\sim C01R-C01D \\sim C2-C01D \\sim C01U-C01D \\sim
C3-C01D
 with sigma of 0.02
 O1-C1 \\sim O2-C1
 with sigma of 0.02
 C5-C01M \\sim C5-C4
 with sigma of 0.01
3. Uiso/Uaniso restraints and constraints
Uanis(C01R) = Uanis(C2) = Uanis(C01U) = Uanis(C01P) = Uanis(C3) = Uanis(C8)
Uanis(C01S) = Uanis(C6)
Uanis(O2) = Uanis(O1)
4. Others
 Fixed Sof: C01J(0.85) H01Z(0.85) H(0.85) H1(0.85) HB(0.85) HC(0.85) HD(0.15)
 HE(0.15) HF(0.15) HG(0.4) HH(0.4) H2(0.6) HI(0.6) C01O(0.85) H3(0.85) HJ(0.85)
 C01P(0.65) H4(0.65) HK(0.65) HL(0.65) C01R(0.65) H6(0.65) HO(0.65) HP(0.65)
 C01S(0.4) H7(0.4) HQ(0.4) HR(0.4) C01U(0.65) H8(0.65) HS(0.65) HT(0.65)
 C2(0.35) H2A(0.35) H2B(0.35) H2C(0.35) C3(0.35) H3A(0.35) H3B(0.35) H3C(0.35)
 C6(0.6) H6A(0.6) H6B(0.6) H6C(0.6) C8(0.35) H8A(0.35) H8B(0.35) H8C(0.35)
 O1(0.7) H1A(0.7) H1AA(0.7) H1AB(0.7) H1AC(0.7) H1BD(0.3) H1BE(0.3) H1BF(0.3)
 O2(0.3) H2D(0.3) C4(0.15) H4A(0.15) H4B(0.15) C5(0.15) H5A(0.15) H5B(0.15)
 Fixed X: C01S(0.19401)
 Fixed Y: C01S(0.453529)
 Fixed Z: C01S(0.875489)
5.a Riding coordinates:
 O2(H2D)
5.b Secondary CH2 refined with riding coordinates:
 C00X(H00A,H00B), C00Y(H00C,H00D), C014(H01A,H01B), C015(H01C,H01D), C01A(H01E,
 H01F), C01F(H01P,H01Q), C01G(H01R,H01S), C01J(H01Z,H), C01L(H01,HA), C01N(HG,
 HH), C01N(H2,HI), C01O(H3,HJ), C4(H4A,H4B), C5(H5A,H5B)
5.c Aromatic/amide H refined with riding coordinates:
 C00L(H00L), C00M(H00M), C00R(H00R), C00S(H00S), C00W(H00W), C010(H010),
 C018(H018), C019(H019)
5.d Idealised Me refined as rotating group:
 C01B(H01G,H01H,H01I), C01C(H01J,H01K,H01L), C01E(H01M,H01N,H01O), C01H(H01T,
 H01U,H01V), C01I(H01W,H01X,H01Y), C01M(H1,HB,HC), C01M(HD,HE,HF), C01P(H4,HK,
 HL), C01Q(H5,HM,HN), C01R(H6,HO,HP), C01S(H7,HQ,HR), C01U(H8,HS,HT), C2(H2A,
 H2B,H2C), C3(H3A,H3B,H3C), C6(H6A,H6B,H6C), C8(H8A,H8B,H8C), C1(H1AA,H1AB,
 H1AC), C1(H1BD,H1BE,H1BF)
5.e Idealised tetrahedral OH refined as rotating group:
 O1(H1A)
;
_atom_sites_solution_hydrogens   mixed
_atom_sites_solution_primary     ?
_atom_sites_solution_secondary   ?
loop_
_atom_site_label
_atom_site_type_symbol
_atom_site_fract_x
_atom_site_fract_y
_atom_site_fract_z
_atom_site_U_iso_or_equiv
_atom_site_adp_type
_atom_site_occupancy
_atom_site_site_symmetry_order
_atom_site_calc_flag
_atom_site_refinement_flags_posn
_atom_site_refinement_flags_adp
_atom_site_refinement_flags_occupancy
_atom_site_disorder_assembly
_atom_site_disorder_group
Si01 Si -0.05211(4) 0.49658(6) 0.72535(4) 0.0250(2) Uani 1 1 d . . . . .
O002 O 0.21040(10) 0.49008(14) 0.66545(9) 0.0228(4) Uani 1 1 d . . . . .
O003 O 0.30655(11) 0.41688(14) 0.80497(9) 0.0278(5) Uani 1 1 d . . . . .
O004 O 0.37606(11) 0.59949(15) 0.72663(10) 0.0311(5) Uani 1 1 d . . . . .
O005 O 0.25775(12) 0.70127(14) 0.59622(11) 0.0328(5) Uani 1 1 d . . . . .
O006 O 0.47113(12) 0.22929(19) 0.60794(12) 0.0476(6) Uani 1 1 d . . . . .
O007 O 0.37273(13) 0.13580(18) 0.58890(12) 0.0469(6) Uani 1 1 d . . . . .
O008 O 0.71722(13) 0.51807(18) 0.76305(13) 0.0467(6) Uani 1 1 d . . . . .
O009 O 0.44368(13) 0.38602(18) 0.48345(12) 0.0465(6) Uani 1 1 d . . . . .
O00A O 0.34030(14) 0.30510(18) 0.47388(12) 0.0494(7) Uani 1 1 d . . . . .
N00B N 0.41079(14) 0.2043(2) 0.61789(13) 0.0325(6) Uani 1 1 d . . . . .
O00C O 0.69355(14) 0.60199(19) 0.67275(14) 0.0546(7) Uani 1 1 d . . . . .
N00D N 0.37919(16) 0.3799(2) 0.48896(13) 0.0355(7) Uani 1 1 d . . . . .
N00E N 0.67400(15) 0.5618(2) 0.71818(15) 0.0367(7) Uani 1 1 d . . . . .
C00F C 0.16372(14) 0.4255(2) 0.62213(14) 0.0204(6) Uani 1 1 d . . . . .
C00G C 0.15504(15) 0.3292(2) 0.64409(14) 0.0223(6) Uani 1 1 d . . . . .
C00H C 0.40731(16) 0.3736(2) 0.75750(14) 0.0248(7) Uani 1 1 d . . . . .
C00I C 0.10106(16) 0.5434(2) 0.70220(14) 0.0238(6) Uani 1 1 d . . . . .
C00J C 0.33248(16) 0.3620(2) 0.75983(14) 0.0234(6) Uani 1 1 d . . . . .
C00K C 0.44859(15) 0.5858(2) 0.72343(15) 0.0260(7) Uani 1 1 d . . . . .
C00L C 0.30946(16) 0.2485(2) 0.66894(14) 0.0253(7) Uani 1 1 d . . . . .
H00L H 0.277379 0.205005 0.638986 0.030 Uiso 1 1 calc R U . . .
C00M C 0.39540(17) 0.5380(2) 0.54975(14) 0.0286(7) Uani 1 1 d . . . . .
H00M H 0.447829 0.533214 0.553984 0.034 Uiso 1 1 calc R U . . .
C00N C 0.04033(16) 0.5237(2) 0.71093(14) 0.0246(6) Uani 1 1 d . . . . .
C00O C 0.07556(16) 0.2885(2) 0.53636(14) 0.0257(7) Uani 1 1 d . . . . .
C00P C 0.49458(16) 0.5170(2) 0.76546(15) 0.0262(7) Uani 1 1 d . . . . .
C00Q C 0.28779(17) 0.6233(2) 0.56805(14) 0.0256(7) Uani 1 1 d . . . . .
C00R C 0.43207(16) 0.3220(2) 0.70964(15) 0.0264(7) Uani 1 1 d . . . . .
H00R H 0.482228 0.329469 0.706224 0.032 Uiso 1 1 calc R U . . .
C00S C 0.11110(16) 0.2625(2) 0.60064(14) 0.0249(7) Uani 1 1 d . . . . .
H00S H 0.104954 0.196502 0.615182 0.030 Uiso 1 1 calc R U . . .
C00T C 0.38356(16) 0.2600(2) 0.66733(14) 0.0256(7) Uani 1 1 d . . . . .
C00U C 0.28259(16) 0.3016(2) 0.71501(14) 0.0247(7) Uani 1 1 d . . . . .
C00V C 0.13298(15) 0.4536(2) 0.55764(14) 0.0228(6) Uani 1 1 d . . . . .
C00W C 0.08811(16) 0.3848(2) 0.51620(14) 0.0254(7) Uani 1 1 d . . . . .
H00W H 0.065192 0.404178 0.472530 0.031 Uiso 1 1 calc R U . . .
C00X C 0.17426(15) 0.5701(2) 0.69140(15) 0.0251(7) Uani 1 1 d . . . . .
H00A H 0.167688 0.627434 0.660814 0.030 Uiso 1 1 calc R U . . .
H00B H 0.207474 0.592155 0.733454 0.030 Uiso 1 1 calc R U . . .
C00Y C 0.19908(16) 0.2986(2) 0.71161(14) 0.0263(7) Uani 1 1 d . . . . .
H00C H 0.184510 0.230120 0.721393 0.032 Uiso 1 1 calc R U . . .
H00D H 0.187739 0.344585 0.744626 0.032 Uiso 1 1 calc R U . . .
C00Z C 0.59486(16) 0.5677(2) 0.71880(15) 0.0271(7) Uani 1 1 d . . . . .
C010 C 0.54769(17) 0.6267(2) 0.67258(15) 0.0294(7) Uani 1 1 d . . . . .
H010 H 0.566123 0.660597 0.640215 0.035 Uiso 1 1 calc R U . . .
C011 C -0.07054(16) 0.3586(2) 0.71244(15) 0.0283(7) Uani 1 1 d . . . . .
C012 C 0.23995(16) 0.5491(2) 0.53519(14) 0.0256(7) Uani 1 1 d . . . . .
C013 C 0.36556(17) 0.6174(2) 0.57741(14) 0.0267(7) Uani 1 1 d . . . . .
C014 C 0.46067(17) 0.4432(2) 0.80414(15) 0.0296(7) Uani 1 1 d . . . . .
H01A H 0.433134 0.479595 0.831745 0.036 Uiso 1 1 calc R U . . .
H01B H 0.500880 0.403623 0.833183 0.036 Uiso 1 1 calc R U . . .
C015 C 0.15658(16) 0.5506(2) 0.53175(15) 0.0278(7) Uani 1 1 d . . . . .
H01C H 0.145180 0.607232 0.557913 0.033 Uiso 1 1 calc R U . . .
H01D H 0.127995 0.560291 0.485846 0.033 Uiso 1 1 calc R U . . .
C016 C 0.34726(17) 0.4660(2) 0.51601(14) 0.0282(7) Uani 1 1 d . . . . .
C017 C 0.47323(16) 0.6359(2) 0.67399(15) 0.0269(7) Uani 1 1 d . . . . .
C018 C 0.56955(16) 0.5110(2) 0.76408(15) 0.0274(7) Uani 1 1 d . . . . .
H018 H 0.603006 0.468647 0.793762 0.033 Uiso 1 1 calc R U . . .
C019 C 0.27070(16) 0.4688(2) 0.50935(14) 0.0268(7) Uani 1 1 d . . . . .
H019 H 0.239583 0.416497 0.487350 0.032 Uiso 1 1 calc R U . . .
C01A C 0.41790(18) 0.6917(2) 0.62144(16) 0.0337(8) Uani 1 1 d . . . . .
H01E H 0.444952 0.731538 0.595070 0.040 Uiso 1 1 calc R U . . .
H01F H 0.388322 0.738089 0.641673 0.040 Uiso 1 1 calc R U . . .
C01B C -0.00124(18) 0.2992(2) 0.74788(18) 0.0364(8) Uani 1 1 d . . . . .
H01G H 0.040147 0.313036 0.727616 0.055 Uiso 1 1 calc R U . . .
H01H H -0.012747 0.227519 0.744669 0.055 Uiso 1 1 calc R U . . .
H01I H 0.013203 0.318944 0.794004 0.055 Uiso 1 1 calc R U . . .
C01C C -0.12334(17) 0.5733(2) 0.66813(17) 0.0358(8) Uani 1 1 d . . . . .
H01J H -0.113204 0.644382 0.677753 0.054 Uiso 1 1 calc R U . . .
H01K H -0.173310 0.556646 0.673381 0.054 Uiso 1 1 calc R U . . .
H01L H -0.121092 0.559416 0.623072 0.054 Uiso 1 1 calc R U . . .
C01D C 0.03034(18) 0.2119(2) 0.48918(15) 0.0359(8) Uani 1 1 d D . . . .
C01E C -0.13730(18) 0.3287(3) 0.74045(18) 0.0394(8) Uani 1 1 d . . . . .
H01M H -0.123600 0.337648 0.788014 0.059 Uiso 1 1 calc R U . . .
H01N H -0.150173 0.258517 0.730018 0.059 Uiso 1 1 calc R U . . .
H01O H -0.180519 0.371065 0.721094 0.059 Uiso 1 1 calc R U . . .
C01F C 0.30545(19) 0.3623(2) 0.86400(15) 0.0359(8) Uani 1 1 d . . . . .
H01P H 0.356585 0.339474 0.886051 0.043 Uiso 1 1 calc R U . . .
H01Q H 0.272644 0.302848 0.853232 0.043 Uiso 1 1 calc R U . . .
C01G C 0.2511(2) 0.7921(2) 0.56024(19) 0.0421(9) Uani 1 1 d . . . . .
H01R H 0.211698 0.785948 0.518977 0.050 Uiso 1 1 calc R U . . .
H01S H 0.299105 0.808141 0.549354 0.050 Uiso 1 1 calc R U . . .
C01H C -0.0490(2) 0.5310(3) 0.81161(17) 0.0427(9) Uani 1 1 d . . . . .
H01T H -0.012942 0.487993 0.841385 0.064 Uiso 1 1 calc R U . . .
H01U H -0.098778 0.522098 0.819554 0.064 Uiso 1 1 calc R U . . .
H01V H -0.033605 0.601037 0.819200 0.064 Uiso 1 1 calc R U . . .
C01I C -0.0892(2) 0.3324(3) 0.63964(16) 0.0446(9) Uani 1 1 d . . . . .
H01W H -0.135056 0.367327 0.616983 0.067 Uiso 1 1 calc R U . . .
H01X H -0.096678 0.260095 0.634202 0.067 Uiso 1 1 calc R U . . .
H01Y H -0.047776 0.353162 0.621087 0.067 Uiso 1 1 calc R U . . .
C01J C 0.36799(19) 0.6424(3) 0.78891(18) 0.0286(8) Uani 0.85 1 d . . P A 1
H01Z H 0.416267 0.637218 0.822186 0.034 Uiso 0.85 1 calc R U P A 1
H H 0.330040 0.603928 0.804714 0.034 Uiso 0.85 1 calc R U P A 1
C01L C 0.2307(2) 0.8747(2) 0.60303(19) 0.0478(9) Uani 1 1 d . . . . .
H01 H 0.181651 0.858998 0.611876 0.057 Uiso 1 1 calc R U . . .
HA H 0.268631 0.876316 0.645449 0.057 Uiso 1 1 calc R U . . .
C01M C 0.3401(2) 0.7947(3) 0.84555(19) 0.0490(10) Uani 1 1 d D . . . .
H1 H 0.324917 0.865013 0.839413 0.074 Uiso 0.85 1 calc R U P B 1
HB H 0.389276 0.790260 0.876618 0.074 Uiso 0.85 1 calc R U P B 1
HC H 0.303215 0.757601 0.862663 0.074 Uiso 0.85 1 calc R U P B 1
HD H 0.375683 0.847020 0.840910 0.074 Uiso 0.15 1 calc R U P C 2
HE H 0.341441 0.785955 0.891925 0.074 Uiso 0.15 1 calc R U P C 2
HF H 0.289479 0.814222 0.821562 0.074 Uiso 0.15 1 calc R U P C 2
C01N C 0.2763(2) 0.4314(3) 0.90772(17) 0.0474(9) Uani 1 1 d D . . . .
HG H 0.305580 0.494243 0.914171 0.057 Uiso 0.4 1 calc R U P D 2
HH H 0.280978 0.399782 0.950970 0.057 Uiso 0.4 1 calc R U P D 2
H2 H 0.314639 0.483502 0.923616 0.057 Uiso 0.6 1 calc R U P E 1
HI H 0.270991 0.392717 0.946324 0.057 Uiso 0.6 1 calc R U P E 1
C01O C 0.3446(2) 0.7501(3) 0.7802(2) 0.0356(9) Uani 0.85 1 d . . P A 1
H3 H 0.295091 0.755131 0.748554 0.043 Uiso 0.85 1 calc R U P A 1
HJ H 0.381264 0.788098 0.762456 0.043 Uiso 0.85 1 calc R U P A 1
C01P C -0.0032(3) 0.2547(5) 0.4216(3) 0.0413(7) Uani 0.65 1 d D . P F 1
H4 H -0.037434 0.205771 0.395348 0.062 Uiso 0.65 1 calc R U P F 1
HK H 0.037001 0.270040 0.400182 0.062 Uiso 0.65 1 calc R U P F 1
HL H -0.030802 0.316095 0.425622 0.062 Uiso 0.65 1 calc R U P F 1
C01Q C 0.2268(3) 0.9756(3) 0.5714(2) 0.0708(13) Uani 1 1 d . . . . .
H5 H 0.190102 0.973894 0.528903 0.106 Uiso 1 1 calc R U . . .
HM H 0.276097 0.993251 0.565035 0.106 Uiso 1 1 calc R U . . .
HN H 0.211498 1.025549 0.599483 0.106 Uiso 1 1 calc R U . . .
C01R C -0.0392(3) 0.1801(4) 0.5169(3) 0.0413(7) Uani 0.65 1 d D . P F 1
H6 H -0.071890 0.238036 0.516371 0.062 Uiso 0.65 1 calc R U P F 1
HO H -0.021160 0.155754 0.561837 0.062 Uiso 0.65 1 calc R U P F 1
HP H -0.067341 0.126900 0.489494 0.062 Uiso 0.65 1 calc R U P F 1
C01S C 0.194010 0.453529 0.875489 0.078(2) Uani 0.4 1 d D . P G 2
H7 H 0.190366 0.490786 0.834839 0.118 Uiso 0.4 1 calc R U P G 2
HQ H 0.172563 0.493508 0.905277 0.118 Uiso 0.4 1 calc R U P G 2
HR H 0.166371 0.390498 0.865701 0.118 Uiso 0.4 1 calc R U P G 2
C01U C 0.0756(3) 0.1206(4) 0.4885(3) 0.0413(7) Uani 0.65 1 d D . P F 1
H8 H 0.046417 0.072134 0.457609 0.062 Uiso 0.65 1 calc R U P F 1
HS H 0.089235 0.091235 0.532368 0.062 Uiso 0.65 1 calc R U P F 1
HT H 0.121246 0.138001 0.474967 0.062 Uiso 0.65 1 calc R U P F 1
C2 C 0.0104(6) 0.1183(6) 0.5181(4) 0.0413(7) Uani 0.35 1 d D . P F 2
H2A H -0.017310 0.134288 0.550857 0.062 Uiso 0.35 1 calc R U P F 2
H2B H 0.056190 0.081742 0.538906 0.062 Uiso 0.35 1 calc R U P F 2
H2C H -0.020872 0.076861 0.483637 0.062 Uiso 0.35 1 calc R U P F 2
C3 C 0.0930(5) 0.1688(7) 0.4506(5) 0.0413(7) Uani 0.35 1 d D . P F 2
H3A H 0.071189 0.112781 0.422222 0.062 Uiso 0.35 1 calc R U P F 2
H3B H 0.137780 0.145932 0.482828 0.062 Uiso 0.35 1 calc R U P F 2
H3C H 0.106630 0.222313 0.424009 0.062 Uiso 0.35 1 calc R U P F 2
C6 C 0.2018(4) 0.4836(7) 0.8784(4) 0.078(2) Uani 0.6 1 d D . P G 1
H6A H 0.206514 0.525302 0.841485 0.118 Uiso 0.6 1 calc R U P G 1
H6B H 0.188364 0.525749 0.911807 0.118 Uiso 0.6 1 calc R U P G 1
H6C H 0.162627 0.433352 0.863253 0.118 Uiso 0.6 1 calc R U P G 1
C8 C -0.0273(5) 0.2562(8) 0.4340(5) 0.0413(7) Uani 0.35 1 d D . P F 2
H8A H -0.006189 0.314518 0.416842 0.062 Uiso 0.35 1 calc R U P F 2
H8B H -0.070851 0.276954 0.449666 0.062 Uiso 0.35 1 calc R U P F 2
H8C H -0.042864 0.206389 0.399243 0.062 Uiso 0.35 1 calc R U P F 2
O1 O 0.5594(2) 0.4026(4) 0.9985(2) 0.0710(13) Uani 0.7 1 d D . P H 1
H1A H 0.550104 0.440719 1.027171 0.106 Uiso 0.7 1 calc R U P H 1
C1 C 0.4971(4) 0.3543(5) 0.9684(3) 0.120(3) Uani 1 1 d D . . . .
H1AA H 0.495459 0.347335 0.921827 0.181 Uiso 0.7 1 calc R U P H 1
H1AB H 0.453280 0.392086 0.973302 0.181 Uiso 0.7 1 calc R U P H 1
H1AC H 0.496816 0.287791 0.987878 0.181 Uiso 0.7 1 calc R U P H 1
H1BD H 0.485223 0.378206 0.923101 0.181 Uiso 0.3 1 calc R U P H 2
H1BE H 0.453562 0.319389 0.976610 0.181 Uiso 0.3 1 calc R U P H 2
H1BF H 0.539724 0.308180 0.975570 0.181 Uiso 0.3 1 calc R U P H 2
O2 O 0.5154(6) 0.4355(9) 1.0109(5) 0.0710(13) Uani 0.3 1 d D . P H 2
H2D H 0.547256 0.471089 0.999213 0.106 Uiso 0.3 1 d R U P H 2
C4 C 0.3569(11) 0.7005(15) 0.7448(9) 0.025(4) Uiso 0.15 1 d D . P A 2
H4A H 0.305717 0.719003 0.719956 0.030 Uiso 0.15 1 calc R U P A 2
H4B H 0.392669 0.750228 0.735514 0.030 Uiso 0.15 1 calc R U P A 2
C5 C 0.3614(14) 0.6964(18) 0.8179(9) 0.041(6) Uiso 0.15 1 d D . P A 2
H5A H 0.413207 0.678514 0.841504 0.050 Uiso 0.15 1 calc R U P A 2
H5B H 0.327795 0.642926 0.826111 0.050 Uiso 0.15 1 calc R U P A 2

loop_
_atom_site_aniso_label
_atom_site_aniso_U_11
_atom_site_aniso_U_22
_atom_site_aniso_U_33
_atom_site_aniso_U_23
_atom_site_aniso_U_13
_atom_site_aniso_U_12
Si01 0.0211(4) 0.0268(4) 0.0293(5) 0.0035(4) 0.0103(4) 0.0019(3)
O002 0.0169(10) 0.0268(10) 0.0242(11) -0.0030(9) 0.0040(8) -0.0032(8)
O003 0.0306(12) 0.0299(11) 0.0245(11) 0.0049(9) 0.0099(9) -0.0029(9)
O004 0.0202(11) 0.0328(12) 0.0393(13) -0.0002(10) 0.0053(10) -0.0009(9)
O005 0.0335(12) 0.0216(11) 0.0432(14) 0.0038(10) 0.0092(10) -0.0006(9)
O006 0.0255(13) 0.0602(16) 0.0613(17) -0.0148(13) 0.0187(12) -0.0038(11)
O007 0.0425(14) 0.0481(15) 0.0524(16) -0.0174(13) 0.0160(12) -0.0111(12)
O008 0.0246(13) 0.0480(15) 0.0664(18) 0.0059(13) 0.0092(12) 0.0065(11)
O009 0.0365(14) 0.0583(16) 0.0527(16) -0.0102(13) 0.0265(12) -0.0040(12)
O00A 0.0518(16) 0.0445(14) 0.0574(17) -0.0240(13) 0.0240(13) -0.0114(12)
N00B 0.0273(15) 0.0343(15) 0.0360(16) -0.0007(13) 0.0082(13) 0.0004(12)
O00C 0.0393(15) 0.0610(17) 0.0737(19) 0.0128(15) 0.0333(14) 0.0029(12)
N00D 0.0379(17) 0.0408(16) 0.0313(15) -0.0079(13) 0.0152(13) -0.0076(13)
N00E 0.0271(15) 0.0315(15) 0.0548(19) -0.0085(14) 0.0160(15) -0.0016(12)
C00F 0.0120(14) 0.0269(15) 0.0238(16) -0.0030(13) 0.0068(12) -0.0014(11)
C00G 0.0148(14) 0.0299(16) 0.0237(16) 0.0021(13) 0.0078(12) -0.0014(12)
C00H 0.0225(16) 0.0239(15) 0.0255(16) 0.0078(13) 0.0012(13) -0.0010(12)
C00I 0.0258(16) 0.0200(14) 0.0248(16) -0.0024(12) 0.0045(13) 0.0013(12)
C00J 0.0240(16) 0.0220(15) 0.0233(16) 0.0077(12) 0.0039(13) -0.0014(12)
C00K 0.0170(15) 0.0260(15) 0.0331(18) -0.0087(14) 0.0030(13) -0.0066(12)
C00L 0.0218(16) 0.0237(15) 0.0278(17) 0.0049(13) 0.0011(13) -0.0044(12)
C00M 0.0255(16) 0.0348(17) 0.0263(17) 0.0049(14) 0.0081(14) -0.0073(14)
C00N 0.0226(16) 0.0237(15) 0.0276(17) -0.0008(13) 0.0065(13) 0.0018(12)
C00O 0.0211(15) 0.0302(16) 0.0270(17) -0.0031(13) 0.0083(13) -0.0018(13)
C00P 0.0234(16) 0.0239(15) 0.0300(17) -0.0058(13) 0.0042(13) -0.0041(12)
C00Q 0.0314(17) 0.0206(15) 0.0262(16) 0.0050(13) 0.0094(13) 0.0001(13)
C00R 0.0167(15) 0.0289(16) 0.0319(17) 0.0062(14) 0.0030(13) -0.0022(12)
C00S 0.0203(15) 0.0245(15) 0.0317(18) 0.0010(13) 0.0099(14) -0.0009(12)
C00T 0.0248(16) 0.0244(15) 0.0270(17) 0.0058(13) 0.0050(13) 0.0039(12)
C00U 0.0226(16) 0.0250(15) 0.0255(16) 0.0117(13) 0.0040(13) -0.0014(12)
C00V 0.0185(15) 0.0276(15) 0.0237(16) 0.0005(13) 0.0077(13) 0.0003(12)
C00W 0.0200(15) 0.0373(17) 0.0181(15) 0.0010(13) 0.0029(12) 0.0012(13)
C00X 0.0215(15) 0.0256(15) 0.0287(17) -0.0040(13) 0.0074(13) -0.0040(12)
C00Y 0.0223(16) 0.0296(16) 0.0269(17) 0.0062(13) 0.0058(13) -0.0033(13)
C00Z 0.0214(16) 0.0232(15) 0.0373(18) -0.0095(14) 0.0084(14) -0.0035(12)
C010 0.0289(17) 0.0263(16) 0.0344(18) -0.0087(14) 0.0102(14) -0.0105(13)
C011 0.0241(16) 0.0301(16) 0.0310(18) 0.0040(14) 0.0074(14) -0.0035(13)
C012 0.0281(16) 0.0253(15) 0.0230(16) 0.0057(13) 0.0057(13) -0.0031(13)
C013 0.0302(17) 0.0231(15) 0.0261(16) 0.0039(13) 0.0055(14) -0.0063(13)
C014 0.0236(16) 0.0336(17) 0.0286(17) 0.0004(14) 0.0007(14) -0.0045(13)
C015 0.0239(16) 0.0298(16) 0.0282(17) 0.0058(14) 0.0036(13) 0.0003(13)
C016 0.0306(17) 0.0323(17) 0.0248(16) 0.0001(13) 0.0124(14) -0.0050(14)
C017 0.0275(17) 0.0213(15) 0.0296(17) -0.0052(13) 0.0026(14) -0.0051(12)
C018 0.0228(16) 0.0250(15) 0.0316(18) -0.0058(13) 0.0015(13) -0.0021(12)
C019 0.0276(16) 0.0335(17) 0.0190(15) 0.0029(13) 0.0049(13) -0.0094(13)
C01A 0.0328(18) 0.0245(16) 0.041(2) 0.0002(14) 0.0043(15) -0.0075(13)
C01B 0.0331(18) 0.0275(16) 0.051(2) 0.0061(15) 0.0149(16) 0.0048(14)
C01C 0.0246(17) 0.0377(18) 0.048(2) 0.0079(16) 0.0135(16) 0.0029(14)
C01D 0.042(2) 0.0294(17) 0.0310(18) -0.0063(14) 0.0000(16) -0.0078(15)
C01E 0.0284(18) 0.0402(19) 0.051(2) 0.0104(17) 0.0114(16) -0.0055(15)
C01F 0.045(2) 0.0383(18) 0.0246(17) 0.0103(14) 0.0082(15) -0.0008(15)
C01G 0.037(2) 0.0309(18) 0.060(2) 0.0136(17) 0.0151(18) 0.0024(15)
C01H 0.053(2) 0.0379(19) 0.043(2) -0.0026(16) 0.0226(18) 0.0003(17)
C01I 0.056(2) 0.039(2) 0.037(2) -0.0041(16) 0.0081(18) -0.0136(17)
C01J 0.0207(19) 0.031(2) 0.033(2) 0.0000(17) 0.0053(16) -0.0007(15)
C01L 0.054(2) 0.0326(19) 0.052(2) 0.0021(17) 0.0029(19) 0.0003(17)
C01M 0.049(2) 0.0355(19) 0.061(3) -0.0059(18) 0.011(2) 0.0106(17)
C01N 0.054(2) 0.062(2) 0.0289(19) 0.0111(17) 0.0143(18) 0.0093(19)
C01O 0.026(2) 0.031(2) 0.049(3) 0.004(2) 0.0077(19) 0.0022(16)
C01P 0.0402(18) 0.0419(15) 0.0386(17) -0.0127(13) 0.0038(13) -0.0097(13)
C01Q 0.090(4) 0.042(2) 0.076(3) 0.006(2) 0.012(3) -0.005(2)
C01R 0.0402(18) 0.0419(15) 0.0386(17) -0.0127(13) 0.0038(13) -0.0097(13)
C01S 0.076(3) 0.125(6) 0.045(3) 0.029(3) 0.035(3) 0.043(4)
C01U 0.0402(18) 0.0419(15) 0.0386(17) -0.0127(13) 0.0038(13) -0.0097(13)
C2 0.0402(18) 0.0419(15) 0.0386(17) -0.0127(13) 0.0038(13) -0.0097(13)
C3 0.0402(18) 0.0419(15) 0.0386(17) -0.0127(13) 0.0038(13) -0.0097(13)
C6 0.076(3) 0.125(6) 0.045(3) 0.029(3) 0.035(3) 0.043(4)
C8 0.0402(18) 0.0419(15) 0.0386(17) -0.0127(13) 0.0038(13) -0.0097(13)
O1 0.059(3) 0.085(3) 0.068(3) -0.037(2) 0.014(2) -0.034(3)
C1 0.166(7) 0.129(6) 0.094(5) 0.058(4) 0.085(5) 0.044(5)
O2 0.059(3) 0.085(3) 0.068(3) -0.037(2) 0.014(2) -0.034(3)

_geom_special_details            
;
 All esds (except the esd in the dihedral angle between two l.s. planes)
 are estimated using the full covariance matrix.  The cell esds are taken
 into account individually in the estimation of esds in distances, angles
 and torsion angles; correlations between esds in cell parameters are only
 used when they are defined by crystal symmetry.  An approximate (isotropic)
 treatment of cell esds is used for estimating esds involving l.s. planes.
;
loop_
_geom_bond_atom_site_label_1
_geom_bond_atom_site_label_2
_geom_bond_distance
_geom_bond_site_symmetry_2
_geom_bond_publ_flag
Si01 C00N 1.839(3) . ?
Si01 C011 1.884(3) . ?
Si01 C01C 1.857(3) . ?
Si01 C01H 1.865(3) . ?
O002 C00F 1.390(3) . ?
O002 C00X 1.439(3) . ?
O003 C00J 1.378(3) . ?
O003 C01F 1.449(3) . ?
O004 C00K 1.367(3) . ?
O004 C01J 1.475(4) . ?
O004 C4 1.47(2) . ?
O005 C00Q 1.383(3) . ?
O005 C01G 1.422(4) . ?
O006 N00B 1.228(3) . ?
O007 N00B 1.222(3) . ?
O008 N00E 1.225(4) . ?
O009 N00D 1.225(3) . ?
O00A N00D 1.226(3) . ?
N00B C00T 1.468(4) . ?
O00C N00E 1.229(4) . ?
N00D C016 1.471(4) . ?
N00E C00Z 1.464(4) . ?
C00F C00G 1.391(4) . ?
C00F C00V 1.390(4) . ?
C00G C00S 1.388(4) . ?
C00G C00Y 1.512(4) . ?
C00H C00J 1.401(4) . ?
C00H C00R 1.391(4) . ?
C00H C014 1.524(4) . ?
C00I C00N 1.207(4) . ?
C00I C00X 1.467(4) . ?
C00J C00U 1.401(4) . ?
C00K C00P 1.406(4) . ?
C00K C017 1.407(4) . ?
C00L H00L 0.9500 . ?
C00L C00T 1.383(4) . ?
C00L C00U 1.390(4) . ?
C00M H00M 0.9500 . ?
C00M C013 1.390(4) . ?
C00M C016 1.381(4) . ?
C00O C00S 1.397(4) . ?
C00O C00W 1.393(4) . ?
C00O C01D 1.525(4) . ?
C00P C014 1.511(4) . ?
C00P C018 1.391(4) . ?
C00Q C012 1.392(4) . ?
C00Q C013 1.399(4) . ?
C00R H00R 0.9500 . ?
C00R C00T 1.374(4) . ?
C00S H00S 0.9500 . ?
C00U C00Y 1.523(4) . ?
C00V C00W 1.392(4) . ?
C00V C015 1.513(4) . ?
C00W H00W 0.9500 . ?
C00X H00A 0.9900 . ?
C00X H00B 0.9900 . ?
C00Y H00C 0.9900 . ?
C00Y H00D 0.9900 . ?
C00Z C010 1.382(4) . ?
C00Z C018 1.388(4) . ?
C010 H010 0.9500 . ?
C010 C017 1.385(4) . ?
C011 C01B 1.533(4) . ?
C011 C01E 1.544(4) . ?
C011 C01I 1.530(4) . ?
C012 C015 1.520(4) . ?
C012 C019 1.387(4) . ?
C013 C01A 1.528(4) . ?
C014 H01A 0.9900 . ?
C014 H01B 0.9900 . ?
C015 H01C 0.9900 . ?
C015 H01D 0.9900 . ?
C016 C019 1.383(4) . ?
C017 C01A 1.505(4) . ?
C018 H018 0.9500 . ?
C019 H019 0.9500 . ?
C01A H01E 0.9900 . ?
C01A H01F 0.9900 . ?
C01B H01G 0.9800 . ?
C01B H01H 0.9800 . ?
C01B H01I 0.9800 . ?
C01C H01J 0.9800 . ?
C01C H01K 0.9800 . ?
C01C H01L 0.9800 . ?
C01D C01P 1.520(6) . ?
C01D C01R 1.592(6) . ?
C01D C01U 1.481(6) . ?
C01D C2 1.477(8) . ?
C01D C3 1.671(8) . ?
C01D C8 1.492(9) . ?
C01E H01M 0.9800 . ?
C01E H01N 0.9800 . ?
C01E H01O 0.9800 . ?
C01F H01P 0.9900 . ?
C01F H01Q 0.9900 . ?
C01F C01N 1.497(5) . ?
C01G H01R 0.9900 . ?
C01G H01S 0.9900 . ?
C01G C01L 1.531(5) . ?
C01H H01T 0.9800 . ?
C01H H01U 0.9800 . ?
C01H H01V 0.9800 . ?
C01I H01W 0.9800 . ?
C01I H01X 0.9800 . ?
C01I H01Y 0.9800 . ?
C01J H01Z 0.9900 . ?
C01J H 0.9900 . ?
C01J C01O 1.502(5) . ?
C01L H01 0.9900 . ?
C01L HA 0.9900 . ?
C01L C01Q 1.500(5) . ?
C01M H1 0.9800 . ?
C01M HB 0.9800 . ?
C01M HC 0.9800 . ?
C01M HD 0.9800 . ?
C01M HE 0.9800 . ?
C01M HF 0.9800 . ?
C01M C01O 1.524(5) . ?
C01M C5 1.529(18) . ?
C01N HG 0.9900 . ?
C01N HH 0.9900 . ?
C01N H2 0.9900 . ?
C01N HI 0.9900 . ?
C01N C01S 1.530(4) . ?
C01N C6 1.529(7) . ?
C01O H3 0.9900 . ?
C01O HJ 0.9900 . ?
C01P H4 0.9800 . ?
C01P HK 0.9800 . ?
C01P HL 0.9800 . ?
C01Q H5 0.9800 . ?
C01Q HM 0.9800 . ?
C01Q HN 0.9800 . ?
C01R H6 0.9800 . ?
C01R HO 0.9800 . ?
C01R HP 0.9800 . ?
C01S H7 0.9800 . ?
C01S HQ 0.9800 . ?
C01S HR 0.9800 . ?
C01U H8 0.9800 . ?
C01U HS 0.9800 . ?
C01U HT 0.9800 . ?
C2 H2A 0.9800 . ?
C2 H2B 0.9800 . ?
C2 H2C 0.9800 . ?
C3 H3A 0.9800 . ?
C3 H3B 0.9800 . ?
C3 H3C 0.9800 . ?
C6 H6A 0.9800 . ?
C6 H6B 0.9800 . ?
C6 H6C 0.9800 . ?
C8 H8A 0.9800 . ?
C8 H8B 0.9800 . ?
C8 H8C 0.9800 . ?
O1 H1A 0.8400 . ?
O1 C1 1.333(8) . ?
C1 H1AA 0.9800 . ?
C1 H1AB 0.9800 . ?
C1 H1AC 0.9800 . ?
C1 H1BD 0.9800 . ?
C1 H1BE 0.9800 . ?
C1 H1BF 0.9800 . ?
C1 O2 1.396(11) . ?
O2 H2D 0.8401 . ?
C4 H4A 0.9900 . ?
C4 H4B 0.9900 . ?
C4 C5 1.525(18) . ?
C5 H5A 0.9900 . ?
C5 H5B 0.9900 . ?

loop_
_geom_angle_atom_site_label_1
_geom_angle_atom_site_label_2
_geom_angle_atom_site_label_3
_geom_angle
_geom_angle_site_symmetry_1
_geom_angle_site_symmetry_3
_geom_angle_publ_flag
C00N Si01 C011 108.11(13) . . ?
C00N Si01 C01C 108.52(14) . . ?
C00N Si01 C01H 107.87(15) . . ?
C01C Si01 C011 111.97(15) . . ?
C01C Si01 C01H 110.14(16) . . ?
C01H Si01 C011 110.11(15) . . ?
C00F O002 C00X 116.3(2) . . ?
C00J O003 C01F 114.0(2) . . ?
C00K O004 C01J 114.3(2) . . ?
C00K O004 C4 115.9(8) . . ?
C00Q O005 C01G 113.9(2) . . ?
O006 N00B C00T 117.9(3) . . ?
O007 N00B O006 123.4(3) . . ?
O007 N00B C00T 118.8(2) . . ?
O009 N00D O00A 123.3(3) . . ?
O009 N00D C016 118.4(3) . . ?
O00A N00D C016 118.4(3) . . ?
O008 N00E O00C 123.5(3) . . ?
O008 N00E C00Z 118.5(3) . . ?
O00C N00E C00Z 118.0(3) . . ?
O002 C00F C00G 117.3(2) . . ?
O002 C00F C00V 120.8(2) . . ?
C00V C00F C00G 121.6(3) . . ?
C00F C00G C00Y 119.1(3) . . ?
C00S C00G C00F 118.1(3) . . ?
C00S C00G C00Y 122.5(3) . . ?
C00J C00H C014 121.9(3) . . ?
C00R C00H C00J 118.3(3) . . ?
C00R C00H C014 119.8(3) . . ?
C00N C00I C00X 178.5(3) . . ?
O003 C00J C00H 118.6(3) . . ?
O003 C00J C00U 119.5(2) . . ?
C00H C00J C00U 121.8(3) . . ?
O004 C00K C00P 120.0(3) . . ?
O004 C00K C017 118.2(3) . . ?
C00P C00K C017 121.6(3) . . ?
C00T C00L H00L 120.5 . . ?
C00T C00L C00U 119.0(3) . . ?
C00U C00L H00L 120.5 . . ?
C013 C00M H00M 120.7 . . ?
C016 C00M H00M 120.7 . . ?
C016 C00M C013 118.6(3) . . ?
C00I C00N Si01 178.6(3) . . ?
C00S C00O C01D 121.0(3) . . ?
C00W C00O C00S 117.0(3) . . ?
C00W C00O C01D 121.8(3) . . ?
C00K C00P C014 120.2(3) . . ?
C018 C00P C00K 118.1(3) . . ?
C018 C00P C014 121.3(3) . . ?
O005 C00Q C012 118.7(3) . . ?
O005 C00Q C013 119.1(3) . . ?
C012 C00Q C013 122.1(3) . . ?
C00H C00R H00R 120.2 . . ?
C00T C00R C00H 119.6(3) . . ?
C00T C00R H00R 120.2 . . ?
C00G C00S C00O 122.5(3) . . ?
C00G C00S H00S 118.7 . . ?
C00O C00S H00S 118.7 . . ?
C00L C00T N00B 118.3(3) . . ?
C00R C00T N00B 119.1(3) . . ?
C00R C00T C00L 122.6(3) . . ?
C00J C00U C00Y 122.2(3) . . ?
C00L C00U C00J 118.6(3) . . ?
C00L C00U C00Y 119.0(3) . . ?
C00F C00V C00W 118.1(3) . . ?
C00F C00V C015 120.1(3) . . ?
C00W C00V C015 121.3(3) . . ?
C00O C00W H00W 118.8 . . ?
C00V C00W C00O 122.4(3) . . ?
C00V C00W H00W 118.8 . . ?
O002 C00X C00I 114.1(2) . . ?
O002 C00X H00A 108.7 . . ?
O002 C00X H00B 108.7 . . ?
C00I C00X H00A 108.7 . . ?
C00I C00X H00B 108.7 . . ?
H00A C00X H00B 107.6 . . ?
C00G C00Y C00U 109.7(2) . . ?
C00G C00Y H00C 109.7 . . ?
C00G C00Y H00D 109.7 . . ?
C00U C00Y H00C 109.7 . . ?
C00U C00Y H00D 109.7 . . ?
H00C C00Y H00D 108.2 . . ?
C010 C00Z N00E 118.6(3) . . ?
C010 C00Z C018 122.5(3) . . ?
C018 C00Z N00E 118.8(3) . . ?
C00Z C010 H010 120.4 . . ?
C00Z C010 C017 119.3(3) . . ?
C017 C010 H010 120.4 . . ?
C01B C011 Si01 109.8(2) . . ?
C01B C011 C01E 109.0(2) . . ?
C01E C011 Si01 109.3(2) . . ?
C01I C011 Si01 110.9(2) . . ?
C01I C011 C01B 108.9(3) . . ?
C01I C011 C01E 108.9(3) . . ?
C00Q C012 C015 121.5(3) . . ?
C019 C012 C00Q 118.5(3) . . ?
C019 C012 C015 119.9(3) . . ?
C00M C013 C00Q 118.7(3) . . ?
C00M C013 C01A 119.8(3) . . ?
C00Q C013 C01A 121.3(3) . . ?
C00H C014 H01A 109.7 . . ?
C00H C014 H01B 109.7 . . ?
C00P C014 C00H 109.7(2) . . ?
C00P C014 H01A 109.7 . . ?
C00P C014 H01B 109.7 . . ?
H01A C014 H01B 108.2 . . ?
C00V C015 C012 110.4(2) . . ?
C00V C015 H01C 109.6 . . ?
C00V C015 H01D 109.6 . . ?
C012 C015 H01C 109.6 . . ?
C012 C015 H01D 109.6 . . ?
H01C C015 H01D 108.1 . . ?
C00M C016 N00D 118.5(3) . . ?
C00M C016 C019 122.8(3) . . ?
C019 C016 N00D 118.5(3) . . ?
C00K C017 C01A 119.9(3) . . ?
C010 C017 C00K 118.5(3) . . ?
C010 C017 C01A 121.5(3) . . ?
C00P C018 H018 120.4 . . ?
C00Z C018 C00P 119.2(3) . . ?
C00Z C018 H018 120.4 . . ?
C012 C019 H019 120.4 . . ?
C016 C019 C012 119.1(3) . . ?
C016 C019 H019 120.4 . . ?
C013 C01A H01E 109.7 . . ?
C013 C01A H01F 109.7 . . ?
C017 C01A C013 109.7(2) . . ?
C017 C01A H01E 109.7 . . ?
C017 C01A H01F 109.7 . . ?
H01E C01A H01F 108.2 . . ?
C011 C01B H01G 109.5 . . ?
C011 C01B H01H 109.5 . . ?
C011 C01B H01I 109.5 . . ?
H01G C01B H01H 109.5 . . ?
H01G C01B H01I 109.5 . . ?
H01H C01B H01I 109.5 . . ?
Si01 C01C H01J 109.5 . . ?
Si01 C01C H01K 109.5 . . ?
Si01 C01C H01L 109.5 . . ?
H01J C01C H01K 109.5 . . ?
H01J C01C H01L 109.5 . . ?
H01K C01C H01L 109.5 . . ?
C00O C01D C01R 107.4(3) . . ?
C00O C01D C3 102.6(4) . . ?
C01P C01D C00O 112.9(3) . . ?
C01P C01D C01R 105.6(4) . . ?
C01U C01D C00O 110.0(3) . . ?
C01U C01D C01P 113.6(4) . . ?
C01U C01D C01R 106.9(3) . . ?
C2 C01D C00O 116.8(4) . . ?
C2 C01D C3 100.5(5) . . ?
C2 C01D C8 117.2(6) . . ?
C8 C01D C00O 114.3(5) . . ?
C8 C01D C3 101.6(5) . . ?
C011 C01E H01M 109.5 . . ?
C011 C01E H01N 109.5 . . ?
C011 C01E H01O 109.5 . . ?
H01M C01E H01N 109.5 . . ?
H01M C01E H01O 109.5 . . ?
H01N C01E H01O 109.5 . . ?
O003 C01F H01P 110.2 . . ?
O003 C01F H01Q 110.2 . . ?
O003 C01F C01N 107.6(3) . . ?
H01P C01F H01Q 108.5 . . ?
C01N C01F H01P 110.2 . . ?
C01N C01F H01Q 110.2 . . ?
O005 C01G H01R 110.2 . . ?
O005 C01G H01S 110.2 . . ?
O005 C01G C01L 107.6(3) . . ?
H01R C01G H01S 108.5 . . ?
C01L C01G H01R 110.2 . . ?
C01L C01G H01S 110.2 . . ?
Si01 C01H H01T 109.5 . . ?
Si01 C01H H01U 109.5 . . ?
Si01 C01H H01V 109.5 . . ?
H01T C01H H01U 109.5 . . ?
H01T C01H H01V 109.5 . . ?
H01U C01H H01V 109.5 . . ?
C011 C01I H01W 109.5 . . ?
C011 C01I H01X 109.5 . . ?
C011 C01I H01Y 109.5 . . ?
H01W C01I H01X 109.5 . . ?
H01W C01I H01Y 109.5 . . ?
H01X C01I H01Y 109.5 . . ?
O004 C01J H01Z 109.5 . . ?
O004 C01J H 109.5 . . ?
O004 C01J C01O 110.7(3) . . ?
H01Z C01J H 108.1 . . ?
C01O C01J H01Z 109.5 . . ?
C01O C01J H 109.5 . . ?
C01G C01L H01 109.2 . . ?
C01G C01L HA 109.2 . . ?
H01 C01L HA 107.9 . . ?
C01Q C01L C01G 112.2(3) . . ?
C01Q C01L H01 109.2 . . ?
C01Q C01L HA 109.2 . . ?
H1 C01M HB 109.5 . . ?
H1 C01M HC 109.5 . . ?
HB C01M HC 109.5 . . ?
HD C01M HE 109.5 . . ?
HD C01M HF 109.5 . . ?
HE C01M HF 109.5 . . ?
C01O C01M H1 109.5 . . ?
C01O C01M HB 109.5 . . ?
C01O C01M HC 109.5 . . ?
C5 C01M HD 109.5 . . ?
C5 C01M HE 109.5 . . ?
C5 C01M HF 109.5 . . ?
C01F C01N HG 110.1 . . ?
C01F C01N HH 110.1 . . ?
C01F C01N H2 108.0 . . ?
C01F C01N HI 108.0 . . ?
C01F C01N C01S 108.2(3) . . ?
C01F C01N C6 117.2(4) . . ?
HG C01N HH 108.4 . . ?
H2 C01N HI 107.2 . . ?
C01S C01N HG 110.1 . . ?
C01S C01N HH 110.1 . . ?
C6 C01N H2 108.0 . . ?
C6 C01N HI 108.0 . . ?
C01J C01O C01M 110.0(3) . . ?
C01J C01O H3 109.7 . . ?
C01J C01O HJ 109.7 . . ?
C01M C01O H3 109.7 . . ?
C01M C01O HJ 109.7 . . ?
H3 C01O HJ 108.2 . . ?
C01D C01P H4 109.5 . . ?
C01D C01P HK 109.5 . . ?
C01D C01P HL 109.5 . . ?
H4 C01P HK 109.5 . . ?
H4 C01P HL 109.5 . . ?
HK C01P HL 109.5 . . ?
C01L C01Q H5 109.5 . . ?
C01L C01Q HM 109.5 . . ?
C01L C01Q HN 109.5 . . ?
H5 C01Q HM 109.5 . . ?
H5 C01Q HN 109.5 . . ?
HM C01Q HN 109.5 . . ?
C01D C01R H6 109.5 . . ?
C01D C01R HO 109.5 . . ?
C01D C01R HP 109.5 . . ?
H6 C01R HO 109.5 . . ?
H6 C01R HP 109.5 . . ?
HO C01R HP 109.5 . . ?
C01N C01S H7 109.5 . . ?
C01N C01S HQ 109.5 . . ?
C01N C01S HR 109.5 . . ?
H7 C01S HQ 109.5 . . ?
H7 C01S HR 109.5 . . ?
HQ C01S HR 109.5 . . ?
C01D C01U H8 109.5 . . ?
C01D C01U HS 109.5 . . ?
C01D C01U HT 109.5 . . ?
H8 C01U HS 109.5 . . ?
H8 C01U HT 109.5 . . ?
HS C01U HT 109.5 . . ?
C01D C2 H2A 109.5 . . ?
C01D C2 H2B 109.5 . . ?
C01D C2 H2C 109.5 . . ?
H2A C2 H2B 109.5 . . ?
H2A C2 H2C 109.5 . . ?
H2B C2 H2C 109.5 . . ?
C01D C3 H3A 109.5 . . ?
C01D C3 H3B 109.5 . . ?
C01D C3 H3C 109.5 . . ?
H3A C3 H3B 109.5 . . ?
H3A C3 H3C 109.5 . . ?
H3B C3 H3C 109.5 . . ?
C01N C6 H6A 109.5 . . ?
C01N C6 H6B 109.5 . . ?
C01N C6 H6C 109.5 . . ?
H6A C6 H6B 109.5 . . ?
H6A C6 H6C 109.5 . . ?
H6B C6 H6C 109.5 . . ?
C01D C8 H8A 109.5 . . ?
C01D C8 H8B 109.5 . . ?
C01D C8 H8C 109.5 . . ?
H8A C8 H8B 109.5 . . ?
H8A C8 H8C 109.5 . . ?
H8B C8 H8C 109.5 . . ?
C1 O1 H1A 109.5 . . ?
O1 C1 H1AA 109.5 . . ?
O1 C1 H1AB 109.5 . . ?
O1 C1 H1AC 109.5 . . ?
H1AA C1 H1AB 109.5 . . ?
H1AA C1 H1AC 109.5 . . ?
H1AB C1 H1AC 109.5 . . ?
H1BD C1 H1BE 109.5 . . ?
H1BD C1 H1BF 109.5 . . ?
H1BE C1 H1BF 109.5 . . ?
O2 C1 H1BD 109.5 . . ?
O2 C1 H1BE 109.5 . . ?
O2 C1 H1BF 109.5 . . ?
C1 O2 H2D 109.0 . . ?
O004 C4 H4A 110.5 . . ?
O004 C4 H4B 110.5 . . ?
O004 C4 C5 105.9(16) . . ?
H4A C4 H4B 108.7 . . ?
C5 C4 H4A 110.5 . . ?
C5 C4 H4B 110.5 . . ?
C01M C5 H5A 108.8 . . ?
C01M C5 H5B 108.8 . . ?
C4 C5 C01M 113.7(19) . . ?
C4 C5 H5A 108.8 . . ?
C4 C5 H5B 108.8 . . ?
H5A C5 H5B 107.7 . . ?

loop_
_geom_torsion_atom_site_label_1
_geom_torsion_atom_site_label_2
_geom_torsion_atom_site_label_3
_geom_torsion_atom_site_label_4
_geom_torsion
_geom_torsion_site_symmetry_1
_geom_torsion_site_symmetry_2
_geom_torsion_site_symmetry_3
_geom_torsion_site_symmetry_4
_geom_torsion_publ_flag
O002 C00F C00G C00S -177.4(2) . . . . ?
O002 C00F C00G C00Y -3.0(4) . . . . ?
O002 C00F C00V C00W 178.5(2) . . . . ?
O002 C00F C00V C015 6.6(4) . . . . ?
O003 C00J C00U C00L 178.6(2) . . . . ?
O003 C00J C00U C00Y 3.6(4) . . . . ?
O003 C01F C01N C01S 67.2(3) . . . . ?
O003 C01F C01N C6 52.7(5) . . . . ?
O004 C00K C00P C014 12.6(4) . . . . ?
O004 C00K C00P C018 -175.1(2) . . . . ?
O004 C00K C017 C010 176.6(2) . . . . ?
O004 C00K C017 C01A -7.7(4) . . . . ?
O004 C01J C01O C01M -177.3(3) . . . . ?
O004 C4 C5 C01M -177.7(14) . . . . ?
O005 C00Q C012 C015 -2.0(4) . . . . ?
O005 C00Q C012 C019 -177.4(2) . . . . ?
O005 C00Q C013 C00M 179.0(3) . . . . ?
O005 C00Q C013 C01A 3.8(4) . . . . ?
O005 C01G C01L C01Q 176.6(3) . . . . ?
O006 N00B C00T C00L 165.7(3) . . . . ?
O006 N00B C00T C00R -13.6(4) . . . . ?
O007 N00B C00T C00L -14.4(4) . . . . ?
O007 N00B C00T C00R 166.2(3) . . . . ?
O008 N00E C00Z C010 172.6(3) . . . . ?
O008 N00E C00Z C018 -9.8(4) . . . . ?
O009 N00D C016 C00M -17.1(4) . . . . ?
O009 N00D C016 C019 166.1(3) . . . . ?
O00A N00D C016 C00M 162.0(3) . . . . ?
O00A N00D C016 C019 -14.8(4) . . . . ?
O00C N00E C00Z C010 -6.8(4) . . . . ?
O00C N00E C00Z C018 170.8(3) . . . . ?
N00D C016 C019 C012 179.4(3) . . . . ?
N00E C00Z C010 C017 -177.7(3) . . . . ?
N00E C00Z C018 C00P 179.3(3) . . . . ?
C00F O002 C00X C00I 34.7(3) . . . . ?
C00F C00G C00S C00O -0.1(4) . . . . ?
C00F C00G C00Y C00U -63.2(3) . . . . ?
C00F C00V C00W C00O -2.5(4) . . . . ?
C00F C00V C015 C012 61.5(3) . . . . ?
C00G C00F C00V C00W 4.8(4) . . . . ?
C00G C00F C00V C015 -167.2(2) . . . . ?
C00H C00J C00U C00L 2.9(4) . . . . ?
C00H C00J C00U C00Y -172.1(3) . . . . ?
C00H C00R C00T N00B -178.8(2) . . . . ?
C00H C00R C00T C00L 1.9(4) . . . . ?
C00J O003 C01F C01N 179.9(3) . . . . ?
C00J C00H C00R C00T -1.4(4) . . . . ?
C00J C00H C014 C00P -124.8(3) . . . . ?
C00J C00U C00Y C00G 120.9(3) . . . . ?
C00K O004 C01J C01O 105.8(3) . . . . ?
C00K O004 C4 C5 -97.7(14) . . . . ?
C00K C00P C014 C00H 63.0(3) . . . . ?
C00K C00P C018 C00Z -4.1(4) . . . . ?
C00K C017 C01A C013 -68.7(3) . . . . ?
C00L C00U C00Y C00G -54.0(3) . . . . ?
C00M C013 C01A C017 -52.0(4) . . . . ?
C00M C016 C019 C012 2.7(4) . . . . ?
C00N Si01 C011 C01B 46.5(2) . . . . ?
C00N Si01 C011 C01E 166.0(2) . . . . ?
C00N Si01 C011 C01I -74.0(2) . . . . ?
C00P C00K C017 C010 -8.6(4) . . . . ?
C00P C00K C017 C01A 167.1(3) . . . . ?
C00Q O005 C01G C01L -170.1(3) . . . . ?
C00Q C012 C015 C00V -124.4(3) . . . . ?
C00Q C012 C019 C016 -1.1(4) . . . . ?
C00Q C013 C01A C017 123.1(3) . . . . ?
C00R C00H C00J O003 -176.7(2) . . . . ?
C00R C00H C00J C00U -1.0(4) . . . . ?
C00R C00H C014 C00P 53.2(3) . . . . ?
C00S C00G C00Y C00U 111.0(3) . . . . ?
C00S C00O C00W C00V -0.9(4) . . . . ?
C00S C00O C01D C01P -179.5(3) . . . . ?
C00S C00O C01D C01R 64.6(4) . . . . ?
C00S C00O C01D C01U -51.4(4) . . . . ?
C00S C00O C01D C2 14.6(6) . . . . ?
C00S C00O C01D C3 -94.2(5) . . . . ?
C00S C00O C01D C8 156.8(5) . . . . ?
C00T C00L C00U C00J -2.4(4) . . . . ?
C00T C00L C00U C00Y 172.8(2) . . . . ?
C00U C00L C00T N00B -179.3(2) . . . . ?
C00U C00L C00T C00R 0.0(4) . . . . ?
C00V C00F C00G C00S -3.5(4) . . . . ?
C00V C00F C00G C00Y 171.0(2) . . . . ?
C00W C00O C00S C00G 2.2(4) . . . . ?
C00W C00O C01D C01P -4.5(5) . . . . ?
C00W C00O C01D C01R -120.4(3) . . . . ?
C00W C00O C01D C01U 123.6(4) . . . . ?
C00W C00O C01D C2 -170.4(5) . . . . ?
C00W C00O C01D C3 80.8(5) . . . . ?
C00W C00O C01D C8 -28.3(6) . . . . ?
C00W C00V C015 C012 -110.2(3) . . . . ?
C00X O002 C00F C00G -108.7(3) . . . . ?
C00X O002 C00F C00V 77.3(3) . . . . ?
C00Y C00G C00S C00O -174.4(3) . . . . ?
C00Z C010 C017 C00K 1.1(4) . . . . ?
C00Z C010 C017 C01A -174.5(3) . . . . ?
C010 C00Z C018 C00P -3.2(4) . . . . ?
C010 C017 C01A C013 106.9(3) . . . . ?
C012 C00Q C013 C00M 3.7(4) . . . . ?
C012 C00Q C013 C01A -171.5(3) . . . . ?
C013 C00M C016 N00D -177.7(3) . . . . ?
C013 C00M C016 C019 -1.0(4) . . . . ?
C013 C00Q C012 C015 173.3(3) . . . . ?
C013 C00Q C012 C019 -2.1(4) . . . . ?
C014 C00H C00J O003 1.2(4) . . . . ?
C014 C00H C00J C00U 177.0(3) . . . . ?
C014 C00H C00R C00T -179.4(3) . . . . ?
C014 C00P C018 C00Z 168.0(3) . . . . ?
C015 C00V C00W C00O 169.3(3) . . . . ?
C015 C012 C019 C016 -176.5(3) . . . . ?
C016 C00M C013 C00Q -2.2(4) . . . . ?
C016 C00M C013 C01A 173.1(3) . . . . ?
C017 C00K C00P C014 -162.2(3) . . . . ?
C017 C00K C00P C018 10.1(4) . . . . ?
C018 C00P C014 C00H -109.0(3) . . . . ?
C018 C00Z C010 C017 4.8(4) . . . . ?
C019 C012 C015 C00V 50.8(4) . . . . ?
C01C Si01 C011 C01B 165.9(2) . . . . ?
C01C Si01 C011 C01E -74.5(2) . . . . ?
C01C Si01 C011 C01I 45.5(3) . . . . ?
C01D C00O C00S C00G 177.4(3) . . . . ?
C01D C00O C00W C00V -176.0(3) . . . . ?
C01F O003 C00J C00H -98.2(3) . . . . ?
C01F O003 C00J C00U 85.9(3) . . . . ?
C01G O005 C00Q C012 -103.6(3) . . . . ?
C01G O005 C00Q C013 81.0(3) . . . . ?
C01H Si01 C011 C01B -71.2(2) . . . . ?
C01H Si01 C011 C01E 48.4(3) . . . . ?
C01H Si01 C011 C01I 168.4(2) . . . . ?
C01J O004 C00K C00P 64.8(3) . . . . ?
C01J O004 C00K C017 -120.2(3) . . . . ?
C4 O004 C00K C00P 117.8(8) . . . . ?
C4 O004 C00K C017 -67.2(9) . . . . ?

_shelx_res_file                  
;
TITL vbr8b2_a.res in P2(1)/c
    vbr8b2.res
    created by SHELXL-2018/3 at 17:22:07 on 17-Mar-2025
REM Old TITL vbr8b2 in P2(1)/c
REM SHELXT solution in P2(1)/c
REM R1 0.200, Rweak 0.016, Alpha 0.033, Orientation as input
REM Formula found by SHELXT: C54 N3 O8 Cl
CELL 0.71073 18.4272 13.3723 21.1077 90 104.341 90
ZERR 4 0.001 0.0007 0.0012 0 0.002 0
LATT 1
SYMM -X,0.5+Y,0.5-Z
SFAC C H N O Si
UNIT 204 268 12 44 4
SADI C01S C01N C6 C01N
SADI C01P C01D C8 C01D C01R C01D C2 C01D C01U C01D C3 C01D
EADP C01R C2 C01U C01P C3 C8
EADP C01S C6
DFIX 2.5 C2 C8
DFIX 2.5 C3 C8
DFIX 2.5 C3 C2
SADI O1 C1 O2 C1
EADP O2 O1
SADI 0.01 C5 C01M C5 C4

L.S. 8
PLAN  10
SIZE 0.4 0.38 0.26
TEMP -173.15
CONF
list 4
MORE -1
BOND $H
fmap 2
acta
OMIT -2 50.1
OMIT 1 2 2
OMIT 2 1 1
OMIT -2 1 3
REM <olex2.extras>
REM <HklSrc "%.\\vbr8b2.hkl">
REM </olex2.extras>

WGHT    0.075700    4.730800
FVAR       0.36469
SI01  5   -0.052106    0.496576    0.725348    11.00000    0.02108    0.02683 =
         0.02932    0.00349    0.01033    0.00191
O002  4    0.210402    0.490076    0.665454    11.00000    0.01691    0.02682 =
         0.02420   -0.00305    0.00403   -0.00323
O003  4    0.306555    0.416875    0.804969    11.00000    0.03058    0.02990 =
         0.02452    0.00492    0.00987   -0.00289
O004  4    0.376056    0.599487    0.726626    11.00000    0.02025    0.03284 =
         0.03929   -0.00021    0.00534   -0.00087
O005  4    0.257749    0.701274    0.596218    11.00000    0.03353    0.02159 =
         0.04317    0.00381    0.00919   -0.00055
O006  4    0.471135    0.229290    0.607940    11.00000    0.02554    0.06018 =
         0.06129   -0.01483    0.01870   -0.00384
O007  4    0.372725    0.135801    0.588897    11.00000    0.04251    0.04811 =
         0.05236   -0.01740    0.01599   -0.01109
O008  4    0.717220    0.518068    0.763047    11.00000    0.02461    0.04800 =
         0.06638    0.00595    0.00916    0.00652
O009  4    0.443677    0.386022    0.483447    11.00000    0.03649    0.05832 =
         0.05274   -0.01023    0.02647   -0.00399
O00A  4    0.340295    0.305099    0.473878    11.00000    0.05178    0.04453 =
         0.05738   -0.02397    0.02404   -0.01143
N00B  3    0.410794    0.204319    0.617887    11.00000    0.02732    0.03429 =
         0.03601   -0.00066    0.00817    0.00035
O00C  4    0.693548    0.601995    0.672753    11.00000    0.03929    0.06105 =
         0.07370    0.01277    0.03330    0.00292
N00D  3    0.379191    0.379893    0.488960    11.00000    0.03789    0.04078 =
         0.03131   -0.00793    0.01521   -0.00762
N00E  3    0.673998    0.561809    0.718184    11.00000    0.02711    0.03147 =
         0.05475   -0.00846    0.01604   -0.00159
C00F  1    0.163721    0.425493    0.622134    11.00000    0.01197    0.02685 =
         0.02378   -0.00301    0.00680   -0.00142
C00G  1    0.155040    0.329237    0.644086    11.00000    0.01483    0.02994 =
         0.02373    0.00211    0.00776   -0.00136
C00H  1    0.407308    0.373608    0.757497    11.00000    0.02246    0.02392 =
         0.02549    0.00782    0.00121   -0.00102
C00I  1    0.101060    0.543420    0.702204    11.00000    0.02575    0.01998 =
         0.02479   -0.00239    0.00445    0.00126
C00J  1    0.332479    0.362008    0.759834    11.00000    0.02396    0.02201 =
         0.02326    0.00767    0.00386   -0.00142
C00K  1    0.448586    0.585796    0.723434    11.00000    0.01704    0.02605 =
         0.03314   -0.00866    0.00299   -0.00658
C00L  1    0.309462    0.248513    0.668936    11.00000    0.02180    0.02368 =
         0.02780    0.00493    0.00105   -0.00440
AFIX  43
H00L  2    0.277379    0.205005    0.638986    11.00000   -1.20000
AFIX   0
C00M  1    0.395404    0.537952    0.549754    11.00000    0.02546    0.03480 =
         0.02633    0.00492    0.00815   -0.00729
AFIX  43
H00M  2    0.447829    0.533214    0.553984    11.00000   -1.20000
AFIX   0
C00N  1    0.040332    0.523746    0.710931    11.00000    0.02264    0.02367 =
         0.02760   -0.00081    0.00655    0.00175
C00O  1    0.075563    0.288515    0.536358    11.00000    0.02109    0.03016 =
         0.02697   -0.00308    0.00834   -0.00181
C00P  1    0.494576    0.517037    0.765464    11.00000    0.02343    0.02388 =
         0.02999   -0.00581    0.00417   -0.00411
C00Q  1    0.287791    0.623255    0.568049    11.00000    0.03135    0.02057 =
         0.02615    0.00496    0.00945    0.00010
C00R  1    0.432073    0.321955    0.709642    11.00000    0.01674    0.02886 =
         0.03194    0.00625    0.00301   -0.00224
AFIX  43
H00R  2    0.482228    0.329469    0.706224    11.00000   -1.20000
AFIX   0
C00S  1    0.111101    0.262472    0.600640    11.00000    0.02031    0.02453 =
         0.03165    0.00102    0.00991   -0.00091
AFIX  43
H00S  2    0.104954    0.196502    0.615182    11.00000   -1.20000
AFIX   0
C00T  1    0.383556    0.259987    0.667334    11.00000    0.02476    0.02437 =
         0.02695    0.00578    0.00498    0.00390
C00U  1    0.282587    0.301564    0.715011    11.00000    0.02256    0.02505 =
         0.02550    0.01172    0.00400   -0.00139
C00V  1    0.132980    0.453555    0.557639    11.00000    0.01853    0.02759 =
         0.02367    0.00054    0.00769    0.00034
C00W  1    0.088114    0.384766    0.516197    11.00000    0.01997    0.03732 =
         0.01805    0.00102    0.00291    0.00124
AFIX  43
H00W  2    0.065192    0.404178    0.472530    11.00000   -1.20000
AFIX   0
C00X  1    0.174263    0.570123    0.691402    11.00000    0.02145    0.02560 =
         0.02875   -0.00399    0.00738   -0.00404
AFIX  23
H00A  2    0.167688    0.627434    0.660814    11.00000   -1.20000
H00B  2    0.207474    0.592155    0.733454    11.00000   -1.20000
AFIX   0
C00Y  1    0.199081    0.298573    0.711610    11.00000    0.02232    0.02958 =
         0.02689    0.00620    0.00583   -0.00327
AFIX  23
H00C  2    0.184510    0.230120    0.721393    11.00000   -1.20000
H00D  2    0.187739    0.344585    0.744626    11.00000   -1.20000
AFIX   0
C00Z  1    0.594863    0.567714    0.718796    11.00000    0.02140    0.02318 =
         0.03732   -0.00953    0.00841   -0.00351
C010  1    0.547694    0.626705    0.672585    11.00000    0.02893    0.02625 =
         0.03437   -0.00872    0.01017   -0.01054
AFIX  43
H010  2    0.566123    0.660597    0.640215    11.00000   -1.20000
AFIX   0
C011  1   -0.070540    0.358596    0.712441    11.00000    0.02409    0.03012 =
         0.03095    0.00395    0.00737   -0.00350
C012  1    0.239949    0.549096    0.535195    11.00000    0.02810    0.02535 =
         0.02296    0.00568    0.00572   -0.00314
C013  1    0.365561    0.617447    0.577409    11.00000    0.03019    0.02306 =
         0.02608    0.00393    0.00547   -0.00629
C014  1    0.460669    0.443212    0.804140    11.00000    0.02357    0.03361 =
         0.02863    0.00041    0.00065   -0.00447
AFIX  23
H01A  2    0.433134    0.479595    0.831745    11.00000   -1.20000
H01B  2    0.500880    0.403623    0.833183    11.00000   -1.20000
AFIX   0
C015  1    0.156576    0.550599    0.531748    11.00000    0.02391    0.02975 =
         0.02820    0.00578    0.00357    0.00034
AFIX  23
H01C  2    0.145180    0.607232    0.557913    11.00000   -1.20000
H01D  2    0.127995    0.560291    0.485846    11.00000   -1.20000
AFIX   0
C016  1    0.347263    0.466012    0.516006    11.00000    0.03059    0.03225 =
         0.02482    0.00012    0.01239   -0.00500
C017  1    0.473228    0.635868    0.673988    11.00000    0.02753    0.02132 =
         0.02959   -0.00525    0.00256   -0.00510
C018  1    0.569551    0.511029    0.764078    11.00000    0.02281    0.02496 =
         0.03162   -0.00579    0.00153   -0.00215
AFIX  43
H018  2    0.603006    0.468647    0.793762    11.00000   -1.20000
AFIX   0
C019  1    0.270701    0.468845    0.509346    11.00000    0.02760    0.03346 =
         0.01903    0.00294    0.00494   -0.00941
AFIX  43
H019  2    0.239583    0.416497    0.487350    11.00000   -1.20000
AFIX   0
C01A  1    0.417898    0.691666    0.621440    11.00000    0.03276    0.02455 =
         0.04133    0.00018    0.00432   -0.00754
AFIX  23
H01E  2    0.444952    0.731538    0.595070    11.00000   -1.20000
H01F  2    0.388322    0.738089    0.641673    11.00000   -1.20000
AFIX   0
C01B  1   -0.001237    0.299167    0.747877    11.00000    0.03314    0.02753 =
         0.05096    0.00612    0.01491    0.00478
AFIX 137
H01G  2    0.040147    0.313036    0.727616    11.00000   -1.50000
H01H  2   -0.012747    0.227519    0.744669    11.00000   -1.50000
H01I  2    0.013203    0.318944    0.794004    11.00000   -1.50000
AFIX   0
C01C  1   -0.123339    0.573317    0.668132    11.00000    0.02465    0.03766 =
         0.04755    0.00789    0.01354    0.00295
AFIX 137
H01J  2   -0.113204    0.644382    0.677753    11.00000   -1.50000
H01K  2   -0.173310    0.556646    0.673381    11.00000   -1.50000
H01L  2   -0.121092    0.559416    0.623072    11.00000   -1.50000
AFIX   0
C01D  1    0.030340    0.211851    0.489178    11.00000    0.04248    0.02938 =
         0.03097   -0.00627   -0.00002   -0.00783
C01E  1   -0.137302    0.328730    0.740448    11.00000    0.02837    0.04023 =
         0.05051    0.01035    0.01143   -0.00549
AFIX 137
H01M  2   -0.123600    0.337648    0.788014    11.00000   -1.50000
H01N  2   -0.150173    0.258517    0.730018    11.00000   -1.50000
H01O  2   -0.180519    0.371065    0.721094    11.00000   -1.50000
AFIX   0
C01F  1    0.305450    0.362254    0.863996    11.00000    0.04457    0.03831 =
         0.02455    0.01031    0.00820   -0.00082
AFIX  23
H01P  2    0.356585    0.339474    0.886051    11.00000   -1.20000
H01Q  2    0.272644    0.302848    0.853232    11.00000   -1.20000
AFIX   0
C01G  1    0.251145    0.792149    0.560237    11.00000    0.03680    0.03092 =
         0.06016    0.01362    0.01514    0.00245
AFIX  23
H01R  2    0.211698    0.785948    0.518977    11.00000   -1.20000
H01S  2    0.299105    0.808141    0.549354    11.00000   -1.20000
AFIX   0
C01H  1   -0.048988    0.531011    0.811605    11.00000    0.05320    0.03789 =
         0.04265   -0.00255    0.02264    0.00030
AFIX 137
H01T  2   -0.012942    0.487993    0.841385    11.00000   -1.50000
H01U  2   -0.098778    0.522098    0.819554    11.00000   -1.50000
H01V  2   -0.033605    0.601037    0.819200    11.00000   -1.50000
AFIX   0
C01I  1   -0.089188    0.332446    0.639637    11.00000    0.05578    0.03898 =
         0.03733   -0.00413    0.00815   -0.01364
AFIX 137
H01W  2   -0.135056    0.367327    0.616983    11.00000   -1.50000
H01X  2   -0.096678    0.260095    0.634202    11.00000   -1.50000
H01Y  2   -0.047776    0.353162    0.621087    11.00000   -1.50000
AFIX   0
PART 1
C01J  1    0.367987    0.642368    0.788906    10.85000    0.02065    0.03150 =
         0.03306    0.00005    0.00526   -0.00070
AFIX  23
H01Z  2    0.416267    0.637218    0.822186    10.85000   -1.20000
H     2    0.330040    0.603928    0.804714    10.85000   -1.20000
AFIX   0
PART 0
C01L  1    0.230727    0.874654    0.603034    11.00000    0.05365    0.03263 =
         0.05182    0.00210    0.00288    0.00033
AFIX  23
H01   2    0.181651    0.858998    0.611876    11.00000   -1.20000
HA    2    0.268631    0.876316    0.645449    11.00000   -1.20000
AFIX   0
C01M  1    0.340097    0.794730    0.845554    11.00000    0.04903    0.03551 =
         0.06093   -0.00588    0.01062    0.01058
PART 1
AFIX 137
H1    2    0.324917    0.865013    0.839413    10.85000   -1.50000
HB    2    0.389276    0.790260    0.876618    10.85000   -1.50000
HC    2    0.303215    0.757601    0.862663    10.85000   -1.50000
AFIX 137
PART 0
PART 2
HD    2    0.375683    0.847020    0.840910    10.15000   -1.50000
HE    2    0.341441    0.785955    0.891925    10.15000   -1.50000
HF    2    0.289479    0.814222    0.821562    10.15000   -1.50000
AFIX   0
PART 0
C01N  1    0.276314    0.431359    0.907723    11.00000    0.05385    0.06162 =
         0.02891    0.01115    0.01434    0.00927
PART 2
AFIX  23
HG    2    0.305580    0.494243    0.914171    10.40000   -1.20000
HH    2    0.280978    0.399782    0.950970    10.40000   -1.20000
AFIX  23
PART 0
PART 1
H2    2    0.314639    0.483502    0.923616    10.60000   -1.20000
HI    2    0.270991    0.392717    0.946324    10.60000   -1.20000
AFIX   0
C01O  1    0.344580    0.750110    0.780174    10.85000    0.02556    0.03143 =
         0.04914    0.00364    0.00772    0.00217
AFIX  23
H3    2    0.295091    0.755131    0.748554    10.85000   -1.20000
HJ    2    0.381264    0.788098    0.762456    10.85000   -1.20000
AFIX   0
C01P  1   -0.003203    0.254749    0.421579    10.65000    0.04024    0.04190 =
         0.03859   -0.01269    0.00382   -0.00966
AFIX 137
H4    2   -0.037434    0.205771    0.395348    10.65000   -1.50000
HK    2    0.037001    0.270040    0.400182    10.65000   -1.50000
HL    2   -0.030802    0.316095    0.425622    10.65000   -1.50000
AFIX   0
PART 0
C01Q  1    0.226763    0.975582    0.571370    11.00000    0.09031    0.04174 =
         0.07580    0.00609    0.01212   -0.00497
AFIX 137
H5    2    0.190102    0.973894    0.528903    11.00000   -1.50000
HM    2    0.276097    0.993251    0.565035    11.00000   -1.50000
HN    2    0.211498    1.025549    0.599483    11.00000   -1.50000
AFIX   0
PART 1
C01R  1   -0.039198    0.180081    0.516884    10.65000    0.04024    0.04190 =
         0.03859   -0.01269    0.00382   -0.00966
AFIX 137
H6    2   -0.071890    0.238036    0.516371    10.65000   -1.50000
HO    2   -0.021160    0.155754    0.561837    10.65000   -1.50000
HP    2   -0.067341    0.126900    0.489494    10.65000   -1.50000
AFIX   0
PART 0
PART 2
C01S  1   10.194010   10.453529   10.875489    10.40000    0.07645    0.12484 =
         0.04489    0.02877    0.03546    0.04343
AFIX 137
H7    2    0.190366    0.490786    0.834839    10.40000   -1.50000
HQ    2    0.172563    0.493508    0.905277    10.40000   -1.50000
HR    2    0.166371    0.390498    0.865701    10.40000   -1.50000
AFIX   0
PART 0
PART 1
C01U  1    0.075639    0.120590    0.488471    10.65000    0.04024    0.04190 =
         0.03859   -0.01269    0.00382   -0.00966
AFIX 137
H8    2    0.046417    0.072134    0.457609    10.65000   -1.50000
HS    2    0.089235    0.091235    0.532368    10.65000   -1.50000
HT    2    0.121246    0.138001    0.474967    10.65000   -1.50000
AFIX   0
PART 0
PART 2
C2    1    0.010410    0.118314    0.518077    10.35000    0.04024    0.04190 =
         0.03859   -0.01269    0.00382   -0.00966
AFIX 137
H2A   2   -0.017310    0.134288    0.550857    10.35000   -1.50000
H2B   2    0.056190    0.081742    0.538906    10.35000   -1.50000
H2C   2   -0.020872    0.076861    0.483637    10.35000   -1.50000
AFIX   0
C3    1    0.092961    0.168763    0.450566    10.35000    0.04024    0.04190 =
         0.03859   -0.01269    0.00382   -0.00966
AFIX 137
H3A   2    0.071189    0.112781    0.422222    10.35000   -1.50000
H3B   2    0.137780    0.145932    0.482828    10.35000   -1.50000
H3C   2    0.106630    0.222313    0.424009    10.35000   -1.50000
AFIX   0
PART 0
PART 1
C6    1    0.201765    0.483632    0.878439    10.60000    0.07645    0.12484 =
         0.04489    0.02877    0.03546    0.04343
AFIX 137
H6A   2    0.206514    0.525302    0.841485    10.60000   -1.50000
H6B   2    0.188364    0.525749    0.911807    10.60000   -1.50000
H6C   2    0.162627    0.433352    0.863253    10.60000   -1.50000
AFIX   0
PART 0
PART 2
C8    1   -0.027337    0.256234    0.434001    10.35000    0.04024    0.04190 =
         0.03859   -0.01269    0.00382   -0.00966
AFIX 137
H8A   2   -0.006189    0.314518    0.416842    10.35000   -1.50000
H8B   2   -0.070851    0.276954    0.449666    10.35000   -1.50000
H8C   2   -0.042864    0.206389    0.399243    10.35000   -1.50000
AFIX   0

PART 0
PART 1
O1    4    0.559366    0.402636    0.998510    10.70000    0.05852    0.08535 =
         0.06832   -0.03748    0.01442   -0.03423
AFIX 147
H1A   2    0.550104    0.440719    1.027171    10.70000   -1.50000
AFIX   0
PART 0
C1    1    0.497106    0.354257    0.968384    11.00000    0.16578    0.12887 =
         0.09441    0.05806    0.08475    0.04449
PART 1
AFIX 137
H1AA  2    0.495459    0.347335    0.921827    10.70000   -1.50000
H1AB  2    0.453280    0.392086    0.973302    10.70000   -1.50000
H1AC  2    0.496816    0.287791    0.987878    10.70000   -1.50000
AFIX 137
PART 0
PART 2
H1BD  2    0.485223    0.378206    0.923101    10.30000   -1.50000
H1BE  2    0.453562    0.319389    0.976610    10.30000   -1.50000
H1BF  2    0.539724    0.308180    0.975570    10.30000   -1.50000
AFIX   0
O2    4    0.515356    0.435469    1.010943    10.30000    0.05852    0.08535 =
         0.06832   -0.03748    0.01442   -0.03423
AFIX   3
H2D   2    0.547256    0.471089    0.999213    10.30000   -1.50000
AFIX   0

C4    1    0.356877    0.700457    0.744779    10.15000    0.02519
AFIX  23
H4A   2    0.305717    0.719003    0.719956    10.15000   -1.20000
H4B   2    0.392669    0.750228    0.735514    10.15000   -1.20000
AFIX   0
C5    1    0.361448    0.696438    0.817887    10.15000    0.04137
AFIX  23
H5A   2    0.413207    0.678514    0.841504    10.15000   -1.20000
H5B   2    0.327795    0.642926    0.826111    10.15000   -1.20000
AFIX   0
HKLF 4


REM  vbr8b2_a.res in P2(1)/c
REM wR2 = 0.1694, GooF = S = 1.039, Restrained GooF = 1.065 for all data
REM R1 = 0.0618 for 6093 Fo > 4sig(Fo) and 0.0979 for all 8900 data
REM 620 parameters refined using 21 restraints

END

WGHT      0.0757      4.7360

REM Highest difference peak  0.941,  deepest hole -0.796,  1-sigma level  0.062
Q1    1   0.4708  0.4448  1.0092  11.00000  0.05    0.94
Q2    1   0.5769  0.4390  0.9664  11.00000  0.05    0.68
Q3    1   0.5649  0.3518  1.0073  11.00000  0.05    0.60
Q4    1   0.2032  0.8737  0.5512  11.00000  0.05    0.51
Q5    1   0.5377  0.4189  0.9990  11.00000  0.05    0.48
Q6    1   0.2724  0.9223  0.6014  11.00000  0.05    0.34
Q7    1  -0.0364  0.2460  0.4611  11.00000  0.05    0.30
Q8    1   0.2728  0.7889  0.5205  11.00000  0.05    0.29
Q9    1  -0.0598  0.4249  0.7138  11.00000  0.05    0.28
Q10   1   0.1203  0.1848  0.4467  11.00000  0.05    0.27
;
_shelx_res_checksum              15491
_shelx_hkl_file                  
;
   2   0   0  138.89    6.80
   2   0   0  120.29    6.00
  -2   0   0  130.89    6.70
  -2   0   0  131.79    5.80
  -3   0   0 2750.32   93.39
  -3   0   0 2631.84   92.49
   3   0   0 2776.12   92.69
   3   0   0 2668.33   93.29
   4   0   0  403.86   16.50
   4   0   0  403.86   17.20
  -4   0   0  406.26   17.20
  -4   0   0  386.36   16.20
  -5   0   0  210.68   10.20
  -5   0   0  202.18   11.00
   5   0   0  199.88   10.30
   5   0   0  187.58   10.80
   6   0   0   99.69    7.20
   6   0   0   99.29    7.80
  -6   0   0  108.49    8.30
  -7   0   0   82.89    8.00
   7   0   0   92.09    8.40
  -7   0   0   61.49    6.30
   7   0   0   81.99    7.10
  -8   0   0  384.76   18.80
  -8   0   0  416.66   20.80
   8   0   0  384.26   20.30
   8   0   0  411.56   19.60
  -9   0   0  176.58   13.10
  -9   0   0  180.68   11.50
   9   0   0  164.98   12.80
   9   0   0  169.58   11.90
 -10   0   0   94.19    9.40
  10   0   0   94.29    9.40
 -10   0   0  112.99   12.80
  10   0   0   94.99   11.70
  11   0   0   19.10    6.20
 -11   0   0   10.70    5.00
 -11   0   0   14.60    5.80
  11   0   0   16.80    7.00
 -12   0   0  302.37   17.90
  12   0   0  277.77   19.70
  12   0   0  264.57   17.90
 -12   0   0  311.27   20.40
 -13   0   0   25.80    8.00
  13   0   0   20.60    7.40
 -13   0   0   24.10    8.10
  14   0   0   15.30    7.20
 -14   0   0   11.10    7.20
 -14   0   0    1.90    6.00
 -15   0   0    6.60    8.90
 -15   0   0    0.30    7.90
  15   0   0   -4.20    6.60
 -16   0   0   -3.50    9.00
  16   0   0    4.00    7.40
 -17   0   0   -5.10    8.50
  17   0   0    4.00    8.30
  18   0   0   39.60   12.60
 -18   0   0   43.90   13.10
  19   0   0   70.39   14.60
 -19   0   0   49.00   14.00
 -20   0   0   35.40   15.70
  20   0   0   25.40   13.50
  21   0   0   18.40   15.10
 -21   0   0   -5.80   15.90
 -22   0   0  -22.90   18.10
  22   0   0   14.10   15.40
   0  -1   0   -0.10    0.30
   0   1   0   -0.50    0.60
   1  -1   0  903.71   30.60
   1  -1   0  838.32   30.40
  -1  -1   0  830.72   30.60
  -1   1   0  948.41   30.40
  -2  -1   0  558.64   20.50
   2  -1   0  544.15   20.40
   2  -1   0  513.45   19.70
  -2  -1   0  583.34   21.60
   2   1   0  553.54   20.60
   2   1   0  557.24   20.60
  -2   1   0  556.14   19.80
  -3  -1   0 1139.09   40.60
   3  -1   0 1033.50   40.50
  -3  -1   0 1175.98   41.10
   3  -1   0 1109.29   40.70
  -3   1   0 1171.28   39.90
  -3   1   0 1163.68   40.90
   3   1   0 1149.89   41.00
   3   1   0 1122.09   40.70
  -4  -1   0   48.60    4.70
   4  -1   0   55.19    4.90
   4  -1   0   55.39    4.10
  -4  -1   0   40.80    4.20
  -4   1   0   50.39    3.90
   4   1   0   51.49    4.60
  -4   1   0   57.99    4.90
   4   1   0   52.59    5.00
   5  -1   0   74.89    5.30
   5  -1   0   87.39    6.60
  -5  -1   0   65.89    5.90
  -5  -1   0   67.19    6.30
  -5   1   0   63.29    5.70
   5   1   0   84.29    6.10
   5   1   0   71.49    6.10
  -5   1   0   69.09    5.10
   6  -1   0 1080.39   40.10
  -6  -1   0 1058.49   40.30
  -6  -1   0 1004.40   38.70
   6  -1   0 1009.30   38.30
   6   1   0  981.70   39.10
  -6   1   0  958.00   37.90
  -6   1   0 1030.20   40.00
   6   1   0 1018.80   40.00
  -7  -1   0  631.64   28.00
  -7  -1   0  644.64   26.80
   7  -1   0  669.43   26.50
   7  -1   0  646.74   27.90
  -7   1   0  626.34   25.90
   7   1   0  629.44   27.10
  -7   1   0  625.64   27.90
   7   1   0  604.04   27.60
   8  -1   0    9.60    3.50
   8  -1   0    3.10    4.40
  -8  -1   0   -0.10    3.40
  -8  -1   0    2.00    4.00
   8   1   0    2.40    3.40
  -8   1   0    3.70    3.20
   8   1   0   -2.80    3.90
  -8   1   0   -0.20    3.70
  -9  -1   0 1009.00   41.80
   9  -1   0  958.90   41.20
   9  -1   0  980.20   39.60
  -9  -1   0  946.01   39.50
   9   1   0  994.60   41.70
  -9   1   0  953.60   41.40
   9   1   0 1008.50   40.70
  -9   1   0  978.10   38.90
  10  -1   0   11.90    4.70
 -10  -1   0    0.90    4.50
  10  -1   0    1.20    5.20
 -10  -1   0   10.70    4.80
 -10   1   0    4.70    4.50
  10   1   0   -2.90    5.60
 -10   1   0   -3.10    4.00
  10   1   0    7.40    4.70
 -11  -1   0  395.46   20.90
 -11  -1   0  380.36   22.40
  11  -1   0  361.26   22.00
  11  -1   0  367.46   20.50
 -11   1   0  395.76   22.90
 -11   1   0  371.06   19.60
  11   1   0  391.06   22.40
  12  -1   0   49.00    9.80
 -12  -1   0   54.99    9.90
  12  -1   0   47.30    8.20
 -12  -1   0   57.39   14.50
  12   1   0   43.70    9.20
  12   1   0   61.19    9.60
 -12   1   0   54.89   10.40
 -12   1   0   45.60    7.70
 -13  -1   0    1.50    6.50
  13  -1   0   13.30    6.10
 -13  -1   0   20.00    8.00
 -13   1   0   10.60    6.60
 -13   1   0    8.60    6.20
  13   1   0   16.20    7.20
  14  -1   0   -0.80    6.20
 -14  -1   0   -7.10    7.50
 -14  -1   0   -3.90    7.00
 -14   1   0    4.70    6.30
  14   1   0   -2.50    6.40
 -14   1   0    6.10    6.80
 -15  -1   0   -8.30    6.90
  15  -1   0   -5.00    6.80
 -15   1   0   -6.50    7.40
 -15   1   0   -3.90    6.80
  15   1   0    1.40    7.30
 -16  -1   0   19.60   10.50
  16  -1   0    9.70    8.40
  16   1   0   34.60   10.00
 -16   1   0   16.30   11.10
 -17  -1   0   29.90   11.40
  17  -1   0    8.40    9.30
 -17   1   0   14.00   10.10
  17   1   0   11.20    8.60
  18  -1   0    0.90    9.30
 -18  -1   0   -6.40   11.10
  18   1   0   -0.50    9.50
 -18   1   0   11.60   11.90
 -19  -1   0    1.80   12.10
  19  -1   0   12.50   10.40
 -19   1   0   -8.50   12.60
  19   1   0  -10.50   10.40
 -20  -1   0    3.80   15.00
 -20   1   0   -2.10   12.90
  20   1   0   18.90   13.70
 -21  -1   0  -26.10   17.60
  21  -1   0   -7.90   13.20
 -21   1   0  -15.60   28.00
  21   1   0    9.70   14.40
 -22  -1   0   40.90   16.80
  22  -1   0  -14.30   15.00
 -22   1   0   -4.00   18.30
  22   1   0  -14.00   15.00
   0  -2   0  821.82   28.90
   0  -2   0  806.72   29.70
   0   2   0  845.82   29.70
   0   2   0  845.02   30.20
   0   2   0  813.32   28.80
   1  -2   0   22.40    2.20
   1  -2   0   26.90    2.10
  -1  -2   0   23.90    2.40
  -1  -2   0   30.30    2.60
  -1  -2   0   27.50    3.00
  -1   2   0   21.40    2.20
   1   2   0   29.90    3.20
   1   2   0   27.40    2.40
   1   2   0   26.20    2.60
  -1   2   0   27.30    2.10
   2  -2   0  437.96   16.90
   2  -2   0  421.86   16.60
  -2  -2   0  476.95   17.60
  -2  -2   0  414.06   17.50
   2  -2   0  451.45   17.20
  -2   2   0  464.05   17.20
  -2   2   0  444.76   16.70
   2   2   0  440.56   17.70
   2   2   0  460.05   17.50
  -2   2   0  444.96   17.00
   3  -2   0 2087.69   71.19
   3  -2   0 2048.90   71.09
  -3  -2   0 2089.59   71.69
   3  -2   0 1997.10   71.19
  -3  -2   0 1961.70   71.39
  -3   2   0 2044.90   70.29
  -3   2   0 2076.99   71.39
   3   2   0 2084.69   71.89
   3   2   0 1978.30   71.49
   4  -2   0  272.17   11.50
   4  -2   0  267.27   12.60
  -4  -2   0  260.97   12.80
   4   2   0  251.97   12.60
  -4   2   0  254.07   12.50
   4   2   0  269.77   12.80
  -4   2   0  272.27   11.50
   5  -2   0    1.60    1.70
  -5  -2   0    0.40    2.20
   5  -2   0    2.40    2.20
  -5  -2   0   -1.10    2.20
  -5   2   0    0.70    2.10
   5   2   0   -0.40    2.00
   5   2   0    5.20    2.50
  -5   2   0    2.80    1.90
  -6  -2   0  130.89    8.60
   6  -2   0  120.49    8.50
   6  -2   0  114.39    7.40
  -6  -2   0  135.89    9.30
   6   2   0  102.79    8.20
  -6   2   0  112.39    8.60
   6   2   0  121.09    9.10
  -6   2   0  117.59    7.50
  -7  -2   0   55.79    7.60
   7  -2   0   36.30    5.90
   7  -2   0   39.20    5.30
  -7  -2   0   42.10    6.00
  -7   2   0   30.30    5.70
  -7   2   0   43.50    6.00
   7   2   0   40.40    6.30
   7   2   0   34.90    5.70
  -8  -2   0  644.74   27.70
   8  -2   0  582.84   28.10
  -8  -2   0  605.14   28.80
   8  -2   0  595.14   26.30
  -8   2   0  620.34   28.60
   8   2   0  655.83   28.60
   8   2   0  680.03   29.50
  -8   2   0  662.43   26.50
  -9  -2   0  382.86   20.00
   9  -2   0  378.26   18.90
   9  -2   0  372.66   20.60
  -9  -2   0  401.86   23.90
  -9   2   0  393.26   18.70
   9   2   0  378.96   21.20
   9   2   0  412.46   21.00
  -9   2   0  369.36   20.70
 -10  -2   0   94.99    9.60
  10  -2   0   76.99   10.20
 -10  -2   0  113.09   11.20
  10  -2   0   95.39    8.90
 -10   2   0  107.09    9.00
 -10   2   0   90.49   11.40
  11  -2   0  316.97   18.20
 -11  -2   0  342.37   21.20
 -11  -2   0  324.67   19.00
  11  -2   0  312.67   20.20
 -11   2   0  305.67   17.60
 -11   2   0  374.46   21.40
  11   2   0  318.37   19.50
  11   2   0  308.07   20.00
 -12  -2   0  547.45   28.70
  12  -2   0  495.15   28.00
  12  -2   0  473.85   25.10
 -12  -2   0  511.25   26.50
 -12   2   0  457.25   27.20
  12   2   0  597.34   40.20
  12   2   0  532.45   27.70
 -12   2   0  499.75   24.50
 -13  -2   0   22.70    7.50
 -13  -2   0   24.10    8.60
  13   2   0   40.30    9.60
 -13   2   0   15.50    7.50
 -13   2   0   19.70    7.20
  14  -2   0   -0.70    6.10
 -14  -2   0   -1.20    7.70
  14   2   0   17.70    7.60
 -14   2   0    3.40    6.60
 -14   2   0   -2.30    7.10
 -15  -2   0   40.30   12.00
  15  -2   0   38.00    9.40
  15   2   0   19.20    8.50
 -15   2   0   40.30   10.00
 -15   2   0   45.80   12.10
  16  -2   0    2.80    7.10
 -16  -2   0  -16.90    9.30
 -16   2   0    5.10    8.60
  16   2   0    6.00    7.80
 -16   2   0    9.80    9.50
 -17  -2   0    1.30   10.70
  17  -2   0    3.30    7.80
  17   2   0   11.90    9.60
 -17   2   0   -5.30    9.10
 -18  -2   0  270.97   26.50
  18  -2   0  274.47   22.00
 -18   2   0  281.97   25.70
  18   2   0  233.28   27.60
 -19  -2   0   26.40   12.60
  19  -2   0   14.00   11.00
  19   2   0   -6.00   10.80
 -19   2   0    8.90   13.00
 -20  -2   0   -0.40   12.90
  20  -2   0   35.80   13.70
  20   2   0   15.40   13.00
 -20   2   0    1.80   15.50
 -21  -2   0   13.30   14.70
  21  -2   0    9.80   13.60
 -21   2   0    3.60   16.70
  21   2   0    7.80   14.20
  22  -2   0   99.79   18.50
 -22  -2   0   94.79   23.30
  22   2   0   94.29   21.70
 -22   2   0   90.79   21.40
   0  -3   0   -0.50    1.50
   0   3   0   -1.40    1.00
   0   3   0    1.10    1.10
   0   3   0    1.10    1.50
  -1  -3   0  740.53   27.30
   1  -3   0  729.63   26.90
   1  -3   0  722.03   27.00
  -1  -3   0  730.03   26.60
  -1  -3   0  717.63   27.80
   1   3   0  756.72   26.60
  -1   3   0  697.63   26.90
   1   3   0  700.13   27.60
  -1   3   0  722.43   26.10
   1   3   0  717.53   27.30
   2  -3   0  462.45   18.20
  -2  -3   0  502.25   18.80
   2  -3   0  463.25   18.20
   2  -3   0  442.26   17.80
  -2  -3   0  454.05   19.00
   2   3   0  465.65   19.20
  -2   3   0  460.15   18.20
   2   3   0  470.55   19.60
   2   3   0  472.75   18.60
  -2   3   0  474.75   18.00
   3  -3   0  209.08    9.40
   3  -3   0  209.38    9.60
   3  -3   0  211.28   10.10
  -3  -3   0  193.28   10.40
  -3  -3   0  189.88   10.10
  -3   3   0  176.18    9.60
   3   3   0  193.68   10.10
   3   3   0  189.48   10.50
  -3   3   0  206.58    9.30
   3   3   0  216.48   10.90
  -4  -3   0 1430.76   52.89
   4  -3   0 1475.35   50.99
   4  -3   0 1454.35   51.89
   4  -3   0 1425.26   52.19
  -4  -3   0 1417.06   52.59
  -4   3   0 1355.76   51.99
  -4   3   0 1492.45   51.19
   4   3   0 1433.46   53.09
  -5  -3   0   98.39    7.20
   5  -3   0   95.69    7.30
  -5  -3   0   77.69    6.90
   5  -3   0   92.69    6.00
   5  -3   0   68.29    6.40
  -5   3   0  107.59    7.50
   5   3   0   82.69    7.00
  -5   3   0   94.59    6.20
   5   3   0  111.39    8.00
  -6  -3   0  541.55   25.00
   6  -3   0  571.44   23.00
   6  -3   0  572.24   24.90
  -6  -3   0  568.04   24.80
   6   3   0  558.54   25.20
   6   3   0  559.74   25.20
  -6   3   0  588.34   25.20
  -6   3   0  593.24   23.30
  -7  -3   0   38.50    6.20
   7  -3   0   45.00    6.90
   7  -3   0   37.10    5.20
  -7  -3   0   41.00    7.10
   7   3   0   43.50    6.50
  -7   3   0   48.20    5.70
   7   3   0   56.19    7.50
  -7   3   0   48.60    6.80
  -8  -3   0  140.09   11.20
  -8  -3   0  147.99   11.10
   8  -3   0  130.79    9.10
   8  -3   0  137.09   11.30
   8   3   0  134.89   11.10
   8   3   0  114.49   11.20
  -8   3   0  134.59   11.30
  -8   3   0  138.69    9.30
  -9  -3   0   92.19    9.30
  -9  -3   0  101.19   13.10
   9  -3   0  113.69   12.40
   9  -3   0  107.69    8.70
  -9   3   0  108.89    8.80
   9   3   0  103.69   11.90
  -9   3   0   94.89    9.60
  10  -3   0  330.47   17.00
 -10  -3   0  301.77   18.10
 -10  -3   0  305.27   19.50
  10  -3   0  289.57   18.40
  10   3   0  335.17   19.40
  10   3   0  312.87   19.60
 -10   3   0  284.17   16.20
 -10   3   0  322.17   19.40
  11  -3   0  164.78   12.00
 -11  -3   0  123.19   12.20
  11  -3   0  150.78   15.50
 -11  -3   0  171.48   15.20
 -11   3   0  127.99   11.00
  11   3   0  160.48   14.00
 -11   3   0  137.39   13.60
  11   3   0  143.89   13.90
 -12  -3   0    1.40    6.20
  12  -3   0    7.60    8.20
  12  -3   0   10.10    5.00
 -12  -3   0    5.30    6.40
 -12   3   0    0.70    5.70
 -12   3   0    8.60    6.60
  12   3   0   -0.20    4.90
 -13  -3   0   10.40    7.60
  13  -3   0    5.60    5.70
 -13   3   0   -3.20    6.60
  13   3   0    6.80    6.80
 -13   3   0   -1.10    6.00
  14  -3   0   61.99   10.10
 -14  -3   0   70.99   12.30
 -14   3   0   24.80    9.10
  14   3   0   57.29   10.90
 -14   3   0   90.19   10.90
 -15  -3   0    1.50    8.80
  15  -3   0   -1.80    6.90
  15   3   0  -10.80    7.40
 -15   3   0   -0.70    7.80
 -15   3   0    0.10    8.40
  16  -3   0  123.69   14.70
 -16  -3   0  102.19   16.50
 -16   3   0   80.09   12.70
  16   3   0   92.69   15.40
 -16   3   0   83.69   17.00
 -17  -3   0   -7.60   10.10
  17  -3   0    2.70    8.30
 -17   3   0    0.90    9.20
 -17   3   0   -6.50   10.40
 -18  -3   0   26.60   12.50
  18  -3   0   22.20   10.30
  18   3   0   -2.80   10.70
 -18   3   0   36.00   14.10
  19  -3   0   35.30   11.80
 -19  -3   0   21.70   15.20
  19   3   0   24.10   13.50
 -19   3   0    1.90   12.50
  20  -3   0   -6.40   11.40
 -20  -3   0   16.40   13.90
 -20   3   0   -4.80   13.50
  20   3   0    6.30   14.20
  21  -3   0    9.40   25.40
 -21  -3   0  -10.80   15.20
 -21   3   0  -17.20   16.60
  21   3   0   11.80   15.70
   0  -4   0   18.30    2.60
   0  -4   0   17.10    3.30
   0   4   0   15.90    2.50
   0   4   0   10.60    2.60
   0   4   0   14.70    2.90
   1  -4   0 2574.14   90.19
  -1  -4   0 2639.94   89.49
  -1  -4   0 2610.84   91.19
  -1  -4   0 2585.94   91.99
   1  -4   0 2616.74   88.99
  -1   4   0 2582.34   90.29
   1   4   0 2556.04   92.69
  -1   4   0 2566.84   88.79
  -1   4   0 2601.34   89.79
   1   4   0 2572.64   89.29
   1   4   0 2582.04   90.59
   2  -4   0   28.00    3.30
   2  -4   0   23.00    3.50
  -2  -4   0   29.80    3.90
  -2  -4   0   25.90    3.90
   2  -4   0   30.30    3.60
  -2   4   0   25.70    3.60
   2   4   0   25.90    4.30
  -2   4   0   25.80    3.30
   2   4   0   33.30    4.70
   2   4   0   25.10    3.50
  -3  -4   0   22.90    4.00
   3  -4   0   11.90    2.60
   3  -4   0   13.00    2.70
   3  -4   0   15.90    3.20
  -3  -4   0   10.90    3.10
   3   4   0   18.80    3.50
   3   4   0    9.90    2.90
  -3   4   0   17.90    2.80
   3   4   0   18.50    3.90
  -3   4   0   16.10    3.00
  -4  -4   0 2276.47   79.99
   4  -4   0 2161.58   78.19
   4  -4   0 2255.57   77.89
   4  -4   0 2177.78   80.49
  -4  -4   0 2201.98   79.49
   4   4   0 2162.08   79.19
   4   4   0 2270.37   80.79
   4   4   0 2237.58   80.29
  -4   4   0 2283.57   78.89
  -4   4   0 2200.38   77.89
   5  -4   0  117.39    7.90
  -5  -4   0  117.29    8.70
  -5  -4   0  115.49    8.70
   5  -4   0  100.79    7.90
   5  -4   0  109.69    7.10
  -5   4   0  108.29    7.10
   5   4   0   97.39    8.60
   5   4   0  109.69    8.60
  -5   4   0   94.39    7.70
   6  -4   0    7.00    3.70
   6  -4   0    8.20    3.30
  -6  -4   0    6.20    4.10
  -6  -4   0    2.20    3.30
   6  -4   0    6.60    2.80
  -6   4   0    1.50    3.40
  -6   4   0   -0.90    2.60
   6   4   0   -1.20    2.80
   6   4   0   12.60    4.00
   7  -4   0   70.39    7.90
  -7  -4   0   64.89    8.30
  -7  -4   0   76.79    9.10
   7  -4   0   54.39    7.40
   7  -4   0   64.39    6.20
   7   4   0   80.19    9.70
  -7   4   0   57.59    7.80
   7   4   0   83.19    9.60
   8  -4   0    7.30    4.10
  -8  -4   0    0.30    3.70
   8  -4   0    5.40    3.40
  -8  -4   0   11.30    5.10
   8  -4   0    5.70    4.90
   8   4   0    2.40    4.50
  -8   4   0    1.60    3.20
   8   4   0    4.60    5.30
  -8   4   0   -0.30    4.10
   9  -4   0   25.40    7.10
  -9  -4   0   21.70    6.60
   9  -4   0   23.60    5.80
  -9  -4   0   22.90    7.10
   9  -4   0   20.90    4.90
  -9   4   0   26.90    7.00
   9   4   0   28.30    7.70
  -9   4   0   20.20    4.60
   9   4   0   16.90    5.50
 -10  -4   0    5.10    5.00
  10  -4   0    1.70    5.90
  10  -4   0    0.70    3.80
 -10  -4   0   -8.20    4.90
  10   4   0    7.90    5.70
 -10   4   0   -1.90    3.80
  10   4   0    9.50    5.50
 -10   4   0    5.90    5.20
 -11  -4   0  403.56   23.40
 -11  -4   0  475.85   26.00
  11  -4   0  437.96   25.00
  11  -4   0  435.36   21.50
 -11   4   0  435.56   24.80
  11   4   0  419.76   25.20
 -11   4   0  403.46   21.00
  11   4   0  491.15   26.10
  12  -4   0  -11.30    6.60
  12  -4   0   -0.30    4.60
 -12  -4   0    5.70    6.00
  12   4   0    6.30    6.20
 -12   4   0    6.20    5.60
 -12   4   0   -4.50    6.60
 -13  -4   0  786.02   40.00
  13  -4   0  825.12   35.50
 -13   4   0  743.43   34.50
 -13   4   0  806.22   39.90
  13   4   0  804.42   39.30
 -14  -4   0   23.60    9.40
  14  -4   0    4.70   10.80
  14   4   0   -2.40    7.30
 -14   4   0   11.00    7.10
 -14   4   0   -6.20    6.60
 -15  -4   0  190.88   18.90
  15  -4   0  177.78   15.80
 -15   4   0  195.28   20.90
 -15   4   0  142.69   17.70
  15   4   0  200.88   18.60
  16  -4   0   64.69   11.70
 -16  -4   0   52.79   13.90
 -16   4   0   66.69   13.80
 -16   4   0   74.89   12.20
  16   4   0   60.29   15.20
  17  -4   0   61.49   12.00
 -17  -4   0   48.50   14.90
  17  -4   0   61.89   11.90
 -17   4   0   52.19   14.10
 -17   4   0   51.89   12.10
  17   4   0   59.59   14.00
 -18  -4   0   59.99   15.00
  18  -4   0   74.69   14.20
  18  -4   0   94.79   15.10
  18   4   0  104.39   17.90
 -18   4   0  113.99   19.00
  19  -4   0   53.09   12.70
 -19  -4   0   36.60   15.10
  19  -4   0   37.80   14.60
  19   4   0    4.70   13.40
 -19   4   0   77.79   16.50
  20  -4   0   94.39   17.50
  20  -4   0  109.59   17.30
 -20  -4   0   77.99   19.90
 -20   4   0   86.59   20.20
  20   4   0   82.59   19.60
  21  -4   0   25.90   18.20
 -21  -4   0   -0.40   18.20
  21  -4   0   32.60   13.90
 -21   4   0   22.40   17.70
  21   4   0   30.50   15.80
   0  -5   0   -0.60    1.90
   0  -5   0    0.40    2.20
   0   5   0   -1.40    2.00
   0   5   0    1.40    2.20
   0   5   0   -0.50    1.50
   1  -5   0  358.56   14.80
  -1  -5   0  332.57   16.70
   1  -5   0  355.86   16.20
  -1  -5   0  329.87   15.00
  -1   5   0  331.47   16.00
   1   5   0  354.66   16.30
   1   5   0  358.36   16.90
   1   5   0  334.27   14.80
  -1   5   0  338.87   14.30
  -1   5   0  370.16   15.80
   2  -5   0   98.59    6.20
  -2  -5   0   96.79    7.30
  -2  -5   0   90.49    6.90
   2  -5   0  104.09    7.10
   2   5   0   95.89    8.00
  -2   5   0   92.49    8.00
  -2   5   0   96.29    6.10
   2   5   0  106.19    7.60
   2   5   0   80.09    6.40
   3  -5   0   25.10    4.00
   3  -5   0   26.20    3.80
  -3  -5   0   21.70    4.60
   3  -5   0   21.00    3.80
  -3  -5   0   31.20    4.80
   3   5   0   23.40    5.00
   3   5   0   26.10    4.70
  -3   5   0   25.00    3.90
   3   5   0   35.10    5.80
  -3   5   0   18.10    4.50
  -4  -5   0  372.76   18.50
   4  -5   0  362.46   17.30
   4  -5   0  366.06   16.80
  -4  -5   0  392.26   18.10
   4  -5   0  373.86   16.80
   4   5   0  374.06   19.10
  -4   5   0  391.16   17.10
   4   5   0  360.06   17.60
   4   5   0  392.46   19.20
   5  -5   0    2.40    2.60
   5  -5   0    4.40    3.00
  -5  -5   0   10.50    4.40
   5  -5   0   11.00    4.20
  -5  -5   0    7.60    3.30
  -5   5   0    7.90    3.60
   5   5   0   10.50    4.10
   5   5   0    3.40    4.50
   5   5   0   13.30    4.20
   6  -5   0  335.97   17.80
  -6  -5   0  353.96   18.60
   6  -5   0  352.16   17.20
  -6  -5   0  345.27   18.10
   6  -5   0  347.57   16.10
   6   5   0  331.97   19.20
  -6   5   0  349.37   17.70
   6   5   0  314.47   18.30
   6   5   0  356.76   18.40
  -6   5   0  352.76   17.80
  -7  -5   0    8.90    4.80
   7  -5   0    6.70    3.40
  -7  -5   0   17.30    5.60
   7  -5   0    9.30    4.70
   7  -5   0   11.50    4.20
  -7   5   0   19.00    5.00
   7   5   0   11.40    5.00
   7   5   0   14.10    4.90
  -7   5   0    7.00    3.30
   7   5   0   11.70    5.40
  -8  -5   0    0.90    5.60
   8  -5   0    2.60    3.80
  -8  -5   0    3.70    4.80
   8  -5   0    0.00    3.10
   8  -5   0    1.80    4.80
   8   5   0    4.40    5.10
  -8   5   0    5.90    3.90
   8   5   0   10.00    4.40
  -8   5   0    8.80    5.10
  -9  -5   0    0.20    4.50
   9  -5   0    1.00    3.60
   9  -5   0    0.70    5.30
  -9  -5   0    1.00    5.60
   9   5   0    4.20    5.80
   9   5   0   -0.20    4.60
  -9   5   0    0.10    4.00
  10  -5   0   30.00    6.80
 -10  -5   0   20.30    7.20
  10  -5   0   21.90    5.60
 -10  -5   0   27.20    8.20
  10   5   0   32.10    8.80
  10   5   0   29.60    7.20
 -10   5   0   20.60    6.50
 -10   5   0   20.60    5.40
  11  -5   0  254.47   14.80
 -11  -5   0  208.98   17.00
  11  -5   0  213.98   16.10
  11  -5   0  199.58   17.20
  11   5   0  197.28   17.50
  11   5   0  267.07   18.60
 -11   5   0  244.28   14.40
 -11   5   0  224.18   17.30
 -12  -5   0   11.50    8.00
  12  -5   0    7.90    6.60
  12  -5   0   16.50    6.00
  12   5   0    3.80    6.40
 -12   5   0   20.10    7.10
 -12   5   0   12.50    5.90
  13  -5   0  116.89   14.40
 -13  -5   0   90.79   14.40
  13  -5   0   91.19   10.90
  13   5   0   85.69   13.50
 -13   5   0   90.29   11.10
 -13   5   0  104.09   14.30
  14  -5   0  160.68   18.40
  14  -5   0  146.79   16.20
 -14  -5   0  181.68   20.00
 -14   5   0  187.38   15.40
 -14   5   0  157.98   18.10
  14   5   0  172.28   19.20
  15  -5   0    9.70    8.70
  15  -5   0   16.90    7.50
  15   5   0   -2.80    8.00
 -15   5   0    5.40    9.00
 -15   5   0   18.10    8.70
  16  -5   0   -5.30    7.10
 -16  -5   0   -2.90   10.50
  16  -5   0    6.60    8.50
 -16   5   0   10.40    9.90
 -16   5   0    3.50    9.00
  16   5   0   -3.10    8.70
  17  -5   0   27.20   11.40
  17  -5   0   36.60   10.20
 -17  -5   0   42.40   12.90
 -17   5   0   40.60   11.70
 -17   5   0   58.49   14.10
  17   5   0   56.69   13.60
  18  -5   0   22.60    9.90
  18  -5   0   19.80   11.90
 -18  -5   0   13.20   14.20
  18   5   0   30.00   13.30
 -18   5   0    7.30   12.40
 -18   5   0   20.60   14.20
  19  -5   0    8.60   10.30
 -19  -5   0   -8.80   14.20
  19  -5   0    9.70   12.40
 -19   5   0  -10.70   13.70
  19   5   0    1.30   13.30
  20  -5   0   54.69   13.60
  20  -5   0   38.20   13.50
  20   5   0   47.90   15.70
 -20   5   0   32.00   17.20
  21  -5   0  115.49   17.00
  21  -5   0   73.89   19.10
 -21  -5   0   88.89   22.40
 -21   5   0  100.19   21.40
  21   5   0  104.29   23.40
   0  -6   0   22.40    4.60
   0  -6   0   28.10    4.40
   0   6   0   21.10    3.50
   0   6   0   15.70    4.20
   0   6   0   26.70    5.10
  -1  -6   0  602.54   27.60
  -1  -6   0  626.04   25.50
   1  -6   0  643.94   25.20
   1  -6   0  660.03   27.20
   1   6   0  624.84   25.20
  -1   6   0  624.84   24.70
   1   6   0  619.04   27.50
  -1   6   0  655.33   27.30
   1   6   0  666.93   27.40
  -1   6   0  645.04   26.50
  -2  -6   0  111.39    8.20
   2  -6   0  107.69    7.40
  -2  -6   0  118.89    8.70
   2  -6   0  114.39    8.40
  -2   6   0  103.09    7.10
  -2   6   0   95.49    7.90
   2   6   0  112.99    9.00
   2   6   0  112.89    9.10
  -2   6   0  106.09    7.70
  -3  -6   0    5.10    3.40
   3  -6   0    9.90    3.80
   3  -6   0    4.60    2.70
   3  -6   0    5.00    3.40
  -3  -6   0   11.60    3.80
   3   6   0    2.80    3.50
   3   6   0   11.80    4.50
  -3   6   0    3.60    3.40
   3   6   0    1.70    3.60
  -4  -6   0  377.76   18.10
   4  -6   0  357.06   17.20
   4  -6   0  352.56   16.60
  -4  -6   0  377.96   19.20
   4  -6   0  356.66   17.30
   4   6   0  390.06   18.30
   4   6   0  359.96   19.20
  -4   6   0  359.06   17.30
   4   6   0  359.86   19.70
  -4   6   0  359.16   16.90
  -5  -6   0   86.29    8.60
   5  -6   0   93.89    7.60
   5  -6   0   86.69    8.30
   5  -6   0   70.59    7.00
  -5  -6   0   76.69    9.20
  -5   6   0   87.59    7.50
   5   6   0   87.39    8.50
   5   6   0  102.29   11.40
   6  -6   0  291.97   15.20
  -6  -6   0  233.28   15.60
   6  -6   0  280.57   14.40
   6  -6   0  276.27   15.60
  -6  -6   0  273.47   16.50
   6   6   0  276.57   16.10
   6   6   0  292.17   17.60
   6   6   0  308.47   17.60
  -6   6   0  281.77   14.60
   7  -6   0  418.76   19.00
   7  -6   0  413.46   19.90
   7  -6   0  385.96   20.50
  -7  -6   0  396.46   21.50
  -7  -6   0  398.36   21.50
  -7   6   0  366.46   18.60
   7   6   0  401.66   22.60
  -7   6   0  424.46   20.80
   7   6   0  400.06   21.20
   7   6   0  396.86   22.00
   8  -6   0   37.40    5.80
   8  -6   0   46.60    7.50
   8  -6   0   50.49    8.40
  -8  -6   0   41.10    9.50
  -8  -6   0   54.09    9.30
  -8   6   0   43.00    7.50
   8   6   0   46.60    8.80
   8   6   0   49.70    9.70
  -8   6   0   41.80    6.60
   8   6   0   28.20    7.50
  -9  -6   0  137.19   13.80
   9  -6   0  142.49   10.40
   9  -6   0  151.98   13.20
  -9  -6   0  168.78   14.40
   9  -6   0  161.18   12.60
  -9   6   0  147.29   11.00
   9   6   0  141.19   12.80
  -9   6   0  164.58   13.10
   9   6   0  161.78   13.60
   9   6   0  154.98   14.40
  10  -6   0  165.38   11.40
  10  -6   0  134.99   12.40
 -10  -6   0  142.59   13.70
  10  -6   0  134.89   13.60
  10   6   0  137.19   13.50
 -10   6   0  155.58   11.40
  10   6   0  131.99   14.80
 -10   6   0  153.38   13.90
 -11  -6   0  227.18   17.60
  11  -6   0  210.48   17.30
  11  -6   0  207.98   13.60
  11  -6   0  216.78   16.20
 -11   6   0  195.08   13.90
 -11   6   0  202.68   16.80
  11   6   0  216.88   17.20
 -12  -6   0   12.20    7.50
  12  -6   0   12.70    7.10
  12  -6   0   -2.40    4.80
 -12   6   0    2.00    5.60
  12   6   0    5.20    6.40
 -12   6   0    3.90    7.20
  13  -6   0  467.45   24.10
  13  -6   0  533.35   28.50
 -13  -6   0  474.65   29.70
 -13   6   0  479.55   28.90
  13   6   0  460.95   29.40
 -13   6   0  480.15   24.70
  14  -6   0  354.96   20.70
  14  -6   0  326.67   23.20
 -14  -6   0  384.26   27.00
 -14   6   0  390.56   25.80
 -14   6   0  366.96   21.30
  14   6   0  358.36   28.70
  15  -6   0    3.90    7.30
  15  -6   0   13.30    8.00
 -15  -6   0   24.70   11.00
 -15   6   0   14.70    9.00
  15   6   0   -2.50    9.20
 -15   6   0    8.40   10.10
 -16  -6   0   16.00   12.20
  16  -6   0   19.90    8.60
  16  -6   0   19.70    9.90
  16   6   0   14.80   10.30
 -16   6   0   24.20   11.90
 -16   6   0    5.70   15.50
  17  -6   0   -3.30    8.00
 -17  -6   0   -4.70   11.20
  17  -6   0   -8.30    9.70
  17   6   0    1.50   11.60
 -17   6   0   -4.60   11.10
 -17   6   0   20.40   11.20
  18  -6   0    3.70   10.10
  18  -6   0    0.30   10.90
 -18  -6   0   -2.70   13.30
  18   6   0   10.10   13.10
 -18   6   0   13.50   13.80
 -18   6   0    7.10   12.50
  19  -6   0   12.80   14.40
  19  -6   0   42.70   12.40
 -19  -6   0   65.79   17.40
  19   6   0   25.20   15.50
 -19   6   0   27.80   14.20
  20  -6   0   16.20   15.10
 -20  -6   0   12.30   17.40
  20  -6   0   24.90   12.20
  20   6   0   44.30   17.60
 -20   6   0   -1.90   16.70
   0  -7   0   -2.60    3.20
   0  -7   0    0.80    2.90
   0   7   0    1.50    2.80
   0   7   0    2.30    4.30
   1  -7   0    4.90    2.90
  -1  -7   0    4.60    4.30
   1  -7   0   -1.60    3.30
  -1  -7   0    5.40    3.30
   1   7   0    0.70    4.50
   1   7   0    1.50    2.70
   1   7   0    2.90    2.90
  -1   7   0   -2.00    2.80
  -1   7   0    0.00    4.00
   2  -7   0  156.78    9.50
  -2  -7   0  143.89    9.90
   2  -7   0  153.28   10.70
  -2   7   0  154.98   11.00
   2   7   0  152.28   12.20
  -2   7   0  155.28   10.00
   2   7   0  147.09   11.20
   2   7   0  163.88   10.10
  -2   7   0  152.38    9.00
  -3  -7   0  272.87   15.80
   3  -7   0  276.87   14.20
   3  -7   0  271.17   13.50
  -3  -7   0  243.88   14.30
   3  -7   0  246.28   14.40
   3   7   0  270.07   17.20
  -3   7   0  252.07   14.80
  -3   7   0  272.37   14.00
   3   7   0  272.37   16.40
  -3   7   0  281.37   13.70
   3   7   0  250.37   14.10
  -4  -7   0   61.09    7.60
   4  -7   0   66.99    7.00
   4  -7   0   72.69    7.60
   4  -7   0   65.49    7.60
  -4  -7   0   69.09    9.20
  -4   7   0   63.59    7.60
  -4   7   0   61.39    7.00
   4   7   0   34.30    7.10
   4   7   0   51.99    7.30
   4   7   0   59.69    8.50
   5  -7   0  117.89    9.20
  -5  -7   0  106.49   10.10
  -5  -7   0  105.69   13.40
   5  -7   0   99.49    9.30
   5  -7   0  114.49    8.70
   5   7   0  100.49    9.80
   5   7   0  102.69   10.30
   5   7   0  124.69   14.90
  -5   7   0  119.99    9.40
   6  -7   0    5.40    3.80
  -6  -7   0    3.40    5.60
   6  -7   0   -0.10    4.30
  -6  -7   0    1.40    4.60
   6  -7   0    6.50    3.90
  -6   7   0    7.10    4.50
   6   7   0   -8.40    6.00
   6   7   0    7.20    4.90
   6   7   0    5.30    4.80
   7  -7   0  153.58   10.90
   7  -7   0  135.89   10.20
  -7  -7   0  136.59   12.50
   7  -7   0  156.58   12.50
  -7  -7   0  139.69   12.40
   7   7   0  160.98   13.30
  -7   7   0  149.09   11.30
   7   7   0  125.69   13.10
   7   7   0  152.58   12.60
   8  -7   0   -4.40    5.60
   8  -7   0    2.00    4.00
  -8  -7   0   -0.70    5.20
   8  -7   0    7.70    4.40
   8   7   0    0.70    5.20
   8   7   0   14.70    6.80
  -8   7   0    0.40    4.20
  -9  -7   0   36.00    8.80
   9  -7   0   43.40    8.10
   9  -7   0   48.40    7.10
   9  -7   0   53.59    9.20
  -9   7   0   44.90    8.90
   9   7   0   61.19   10.40
  -9   7   0   35.30    6.40
   9   7   0   39.90    9.70
  10  -7   0    3.40    4.70
 -10  -7   0   -2.30    6.50
  10  -7   0   19.80    7.80
  10  -7   0    9.70    5.60
  10   7   0   14.70    7.40
 -10   7   0   16.90    7.10
  10   7   0   10.10    8.20
 -10   7   0    7.50    6.10
 -11  -7   0   62.29   12.10
  11  -7   0   67.89   10.80
  11  -7   0   35.50   10.20
  11  -7   0   50.89    8.00
  11   7   0   71.59   12.40
 -11   7   0   66.09    8.70
 -11   7   0   59.49   10.80
  12  -7   0  274.77   18.90
  12  -7   0  243.08   15.80
 -12  -7   0  254.57   21.30
  12   7   0  268.97   20.40
 -12   7   0  255.17   19.80
 -12   7   0  260.27   17.20
 -13  -7   0  219.18   20.80
  13  -7   0  262.77   16.30
  13  -7   0  248.98   18.60
 -13   7   0  223.88   19.60
 -13   7   0  194.08   16.00
  14  -7   0  121.29   12.20
  14  -7   0  119.59   14.90
 -14  -7   0   73.29   14.00
 -14   7   0   94.09   14.50
 -14   7   0  123.39   13.40
  14   7   0   90.29   15.30
  15  -7   0  162.18   15.00
 -15  -7   0  160.28   20.10
  15  -7   0  187.98   18.30
 -15   7   0  199.98   23.80
  15   7   0  181.28   21.70
 -15   7   0  171.48   16.80
 -16  -7   0   34.80   13.40
  16  -7   0   -2.70    7.80
  16  -7   0   17.00    9.20
 -16   7   0   20.90   12.10
  16   7   0    1.60   11.00
 -17  -7   0    4.00   13.10
  17  -7   0   11.80   10.70
  17  -7   0    1.10    8.80
 -17   7   0  -11.90   11.50
  17   7   0  -20.60   10.50
 -17   7   0   11.90   13.00
  18  -7   0    9.20   11.50
  18  -7   0    7.50   10.20
 -18  -7   0   28.60   15.00
 -18   7   0   12.40   14.10
 -18   7   0    5.00   13.40
  18   7   0  -11.50   12.70
  19  -7   0   60.09   16.90
 -19  -7   0   46.60   17.90
  19  -7   0   49.10   12.90
  19   7   0   59.59   17.50
 -19   7   0   44.40   16.80
  20  -7   0    8.70   12.40
  20  -7   0    7.80   14.80
 -20  -7   0   10.00   18.60
  20   7   0   28.20   18.30
 -20   7   0   -8.30   18.70
   0  -8   0  193.28   13.80
   0  -8   0  190.88   11.70
   0   8   0  212.78   13.40
   0   8   0  195.78   14.10
   0   8   0  206.18   11.10
   1  -8   0   83.59   10.00
  -1  -8   0   76.99    8.10
   1  -8   0   85.09    7.60
   1   8   0   81.39    7.10
  -1   8   0   73.19    9.50
  -1   8   0   91.29    8.60
   1   8   0   83.39   10.10
  -1   8   0   69.29    6.80
   2  -8   0  315.57   15.10
  -2  -8   0  290.37   15.50
   2  -8   0  293.17   16.80
  -2   8   0  281.17   14.20
  -2   8   0  280.77   15.70
   2   8   0  296.47   17.10
   2   8   0  278.77   17.50
   2   8   0  275.17   15.00
  -2   8   0  291.57   16.80
   3  -8   0  373.56   18.70
   3  -8   0  372.56   20.00
  -3  -8   0  426.66   19.80
   3  -8   0  413.46   18.50
  -3   8   0  402.76   20.40
  -3   8   0  408.36   18.40
  -3   8   0  394.76   19.30
   3   8   0  395.26   19.20
   3   8   0  381.56   21.40
  -4  -8   0   30.40    6.30
   4  -8   0   22.80    5.30
   4  -8   0   19.80    5.10
  -4  -8   0   15.90    5.90
   4  -8   0   24.70    4.90
   4   8   0   14.00    6.90
  -4   8   0   18.70    4.80
   4   8   0   13.50    5.40
  -4   8   0   19.50    4.60
   4   8   0   18.60    6.00
  -4   8   0   32.20    6.60
  -5  -8   0   -5.50    4.30
  -5  -8   0    2.30    5.30
   5  -8   0    3.00    3.80
   5  -8   0    0.70    4.60
   5  -8   0   -5.10    3.50
   5   8   0    2.30    4.90
   5   8   0    5.40    6.30
  -5   8   0    1.20    4.60
   5   8   0    4.20    4.70
  -6  -8   0   48.50    8.60
   6  -8   0   59.09    7.60
  -6  -8   0   36.60    8.00
   6  -8   0   31.40    7.20
   6  -8   0   36.40    6.70
  -6   8   0   42.50    7.40
   6   8   0   52.19    9.70
   6   8   0   55.79   10.30
   6   8   0   43.20    8.00
   7  -8   0  695.03   30.60
   7  -8   0  666.83   31.20
  -7  -8   0  790.12   34.30
   7  -8   0  651.73   29.80
   7   8   0  682.23   34.20
  -7   8   0  705.43   30.60
   7   8   0  736.13   33.00
   8  -8   0   43.80    7.30
   8  -8   0   56.89    9.00
  -8  -8   0   65.69   10.80
   8  -8   0   47.10    9.30
   8   8   0   41.20    9.10
  -8   8   0   46.30    8.00
   8   8   0   32.30    9.00
   9  -8   0   36.80    7.20
  -9  -8   0   29.60    8.60
   9  -8   0   43.10    7.00
   9   8   0   25.00    8.70
   9   8   0   35.20    9.10
  -9   8   0   18.10    6.30
 -10  -8   0   24.30    8.60
  10  -8   0   23.90    6.70
  10  -8   0   10.80    6.80
  10  -8   0   25.30    9.40
 -10   8   0   30.10    7.60
  10   8   0   28.90    9.00
  11  -8   0    5.10    5.30
  11  -8   0    4.90    6.10
 -11  -8   0    5.40    7.90
  11  -8   0   -4.90    9.10
 -11   8   0    1.80    6.80
  11   8   0   -8.30    6.40
  12  -8   0  513.15   27.80
 -12  -8   0  495.35   29.90
  12  -8   0  523.95   25.20
  12   8   0  552.14   32.50
 -12   8   0  481.65   28.50
 -12   8   0  477.95   25.40
  13  -8   0   55.29    9.00
  13  -8   0   50.79   11.10
 -13  -8   0   23.60   10.80
 -13   8   0   60.99   10.30
  13   8   0   50.19   11.90
 -13   8   0   49.99   11.40
 -14  -8   0   32.00   15.00
  14  -8   0   57.09   15.10
  14  -8   0   27.80   10.20
 -14   8   0   38.10   11.50
  14   8   0   37.60   12.70
 -14   8   0   42.80   10.20
  15  -8   0   48.80    9.30
 -15  -8   0   47.60   15.00
 -15   8   0   61.29   15.20
  15   8   0   32.00   12.50
 -15   8   0   30.60   11.00
  16  -8   0   50.19   13.60
  16  -8   0   63.69   10.60
 -16  -8   0   50.99   15.40
  16   8   0   60.89   15.30
 -16   8   0   75.69   15.30
  17  -8   0    2.00   11.20
 -17  -8   0  -25.20   12.90
  17  -8   0   -2.40    9.40
 -17   8   0   -1.40   12.50
 -17   8   0  -22.60   12.60
  17   8   0   -3.10   11.10
  18  -8   0   45.60   13.60
 -18  -8   0    8.70   15.70
  18  -8   0   48.30   11.70
  18   8   0    1.30   14.70
 -18   8   0   16.50   15.30
  19  -8   0   12.30   12.00
  19  -8   0   32.90   16.10
  19   8   0   28.30   17.90
 -19   8   0   25.20   16.80
   0  -9   0    1.10    4.70
   0  -9   0    1.50    4.00
   0   9   0   -1.50    3.30
   0   9   0    0.60    5.70
   0   9   0    0.50    4.20
   1  -9   0    4.30    4.40
  -1  -9   0    3.60    4.00
   1  -9   0   -2.00    3.60
   1   9   0    0.40    3.70
  -1   9   0   -6.70    5.50
   1   9   0    2.50    6.10
  -1   9   0    2.20    4.20
  -1   9   0    2.40    3.60
   1   9   0   -4.80    4.50
  -2  -9   0  224.38   14.00
   2  -9   0  233.18   13.40
  -2   9   0  251.97   16.10
   2   9   0  229.58   17.10
  -2   9   0  233.68   12.90
   2   9   0  227.78   15.90
   2   9   0  230.48   13.50
  -2   9   0  237.38   16.30
   3  -9   0  -11.10    4.10
  -3  -9   0   -1.70    4.30
   3  -9   0    0.20    3.90
   3  -9   0   -5.20    4.00
   3   9   0    7.30    7.30
   3   9   0    0.70    4.40
  -3   9   0   -0.30    4.30
   3   9   0   -2.90    4.00
  -3   9   0   -5.50    5.50
  -3   9   0    5.90    4.30
   4  -9   0   73.89    8.60
   4  -9   0   76.99    9.50
  -4  -9   0   67.79    9.20
   4  -9   0   84.29    9.10
  -4   9   0   80.29    8.60
  -4   9   0   68.19    8.60
   4   9   0   80.69    9.80
   4   9   0   64.99   11.20
  -4   9   0   81.19   10.60
   4   9   0   83.79   10.90
   5  -9   0    3.70    4.20
   5  -9   0    1.00    4.50
  -5  -9   0   -4.00    5.20
   5  -9   0    4.70    5.60
   5   9   0    4.30    5.40
  -5   9   0    1.40    4.00
   5   9   0    7.40    6.10
  -5   9   0    6.90    5.60
   6  -9   0   19.90    6.40
  -6  -9   0   22.40    8.20
   6  -9   0   16.00    5.70
   6  -9   0   17.20    6.30
  -6   9   0   23.20    7.20
   6   9   0   32.00    7.90
   6   9   0   28.30    8.00
   7  -9   0   57.39    8.30
   7  -9   0   59.19    8.90
  -7  -9   0   41.20    8.60
   7  -9   0   49.99    7.80
   7   9   0   50.59   10.20
  -7   9   0   20.20    7.60
   7   9   0   23.10    7.90
   8  -9   0    7.60    5.90
   8  -9   0    1.00    6.90
   8  -9   0   12.00    5.50
  -8  -9   0    9.70    6.80
  -8   9   0    1.20    6.30
   8   9   0   13.40    6.10
   8   9   0   35.40    9.20
   9  -9   0   43.20   10.00
  -9  -9   0   27.20    8.90
   9  -9   0   27.70    6.50
   9  -9   0   27.40    7.60
   9   9   0   30.80    9.50
  -9   9   0   35.30    7.90
   9   9   0   28.30   10.00
  10  -9   0   17.40    9.00
  10  -9   0    1.10    6.40
  10  -9   0   12.20    6.10
 -10  -9   0    4.40    7.40
 -10   9   0    7.70    7.30
  10   9   0    5.60    7.40
  11  -9   0   -1.00    5.80
  11  -9   0   12.20    7.70
 -11  -9   0    8.90    8.60
 -11   9   0   -3.90    7.60
  11   9   0   -1.50    7.80
 -12  -9   0   96.09   14.80
  12  -9   0   59.89   10.90
  12  -9   0   71.29    9.80
  12   9   0   58.89   12.60
 -12   9   0   58.99   10.40
  13  -9   0    3.40    8.80
  13  -9   0   20.10    7.60
 -13  -9   0   12.30   10.80
  13   9   0    8.70   10.90
 -13   9   0   12.90    9.10
 -14  -9   0   -1.00   11.20
  14  -9   0   -1.70    8.70
 -14   9   0    2.50    9.70
  14   9   0   -1.10   10.80
  15  -9   0   94.79   12.30
  15  -9   0  107.59   15.90
 -15  -9   0   91.39   16.00
 -15   9   0  112.49   14.60
  15   9   0   56.69   15.10
 -16  -9   0   75.59   17.00
  16  -9   0   52.39   11.00
  16  -9   0   70.59   14.50
  16   9   0   59.89   15.60
 -17  -9   0  -11.20   14.90
  17  -9   0    1.90   12.40
  17  -9   0    1.40    9.50
  17   9   0    4.10   13.20
  18  -9   0   -6.10   13.80
 -18  -9   0   -0.60   16.30
  18  -9   0   19.90   11.30
  18   9   0   -3.30   14.10
 -18   9   0   28.50   15.70
   0 -10   0  145.89   11.20
   0  10   0  156.28   10.60
   0  10   0  150.98   13.20
   0  10   0  143.39   14.60
  -1 -10   0   10.60    5.20
   1 -10   0    0.30    5.60
   1 -10   0    0.70    4.50
   1  10   0    0.70    4.30
   1  10   0   -0.60    7.80
  -1  10   0    7.10    4.30
  -1  10   0    7.00    5.50
   1  10   0   -1.10    5.30
  -1  10   0   -0.70    6.70
   2 -10   0    4.70    5.80
  -2 -10   0    4.10    5.00
   2 -10   0    6.30    5.00
   2 -10   0   -0.80    4.70
   2  10   0    6.30    8.10
   2  10   0    7.00    4.90
  -2  10   0    3.10    4.80
  -2  10   0    7.60    8.00
  -2  10   0    6.30    4.60
   2  10   0    0.90    5.50
  -3 -10   0  193.18   13.70
   3 -10   0  177.68   13.10
   3 -10   0  164.78   14.10
   3 -10   0  173.58   12.50
  -3  10   0  192.48   12.60
  -3  10   0  190.98   13.40
   3  10   0  171.38   12.90
  -3  10   0  209.98   15.90
   3  10   0  200.28   15.60
   4 -10   0  313.27   17.50
   4 -10   0  298.97   16.80
   4 -10   0  288.37   18.40
  -4 -10   0  290.87   18.20
  -4  10   0  323.07   18.30
   4  10   0  315.27   18.40
  -4  10   0  317.77   17.20
   4  10   0  308.67   20.90
  -4  10   0  318.67   19.50
   5 -10   0  107.89   12.10
   5 -10   0  123.29   12.50
   5 -10   0  125.59   10.90
  -5 -10   0  118.19   12.60
   5  10   0  130.79   12.70
  -5  10   0  103.29   12.80
  -5  10   0  114.69   12.50
   5  10   0  128.79   15.40
  -6 -10   0  217.28   16.50
   6 -10   0  194.78   14.90
   6 -10   0  216.28   14.40
  -6  10   0  196.68   15.70
   6  10   0  210.48   16.50
   6  10   0  225.48   17.60
   7 -10   0    2.20    7.30
  -7 -10   0   -2.50    6.60
   7 -10   0   -0.70    5.80
  -7  10   0    4.20    4.90
   7  10   0    6.30    7.70
   7  10   0   -1.90    7.00
  -7  10   0    9.90    7.50
   8 -10   0  157.58   16.50
   8 -10   0  184.38   19.80
  -8 -10   0  192.08   16.70
   8 -10   0  173.48   14.10
   8  10   0  157.58   15.90
  -8  10   0  172.68   15.90
   8  10   0  191.38   17.70
  -9 -10   0   27.20    9.60
   9 -10   0   38.70    9.10
   9 -10   0   36.50    8.70
   9 -10   0   52.19   10.60
  -9  10   0   47.40    9.20
   9  10   0   44.10   13.10
 -10 -10   0   27.00   10.10
  10 -10   0   12.70    7.40
  10 -10   0   15.80    7.40
  10 -10   0    7.30   10.10
 -10  10   0    9.40    8.90
  10  10   0   21.80    9.90
 -11 -10   0   -2.50    9.80
  11 -10   0    2.50    7.80
  11  10   0    8.70    8.90
 -11  10   0    2.10    8.50
 -12 -10   0   20.40   11.40
  12 -10   0   12.30    8.80
  12  10   0   -4.50    8.60
 -12  10   0    7.90    9.80
  13 -10   0  142.19   16.00
  13 -10   0  131.79   13.90
  13  10   0  113.79   18.90
 -13  10   0   98.49   14.00
  14 -10   0  130.99   16.50
  14 -10   0  119.19   13.40
 -14 -10   0  106.19   17.70
 -14  10   0   77.89   14.10
  14  10   0  117.39   19.50
 -15 -10   0    9.70   13.50
  15 -10   0   10.80    8.80
  15 -10   0   -9.70   10.10
 -15  10   0   12.90   13.30
  15  10   0   -6.80   13.50
  16 -10   0   49.60   11.40
 -16 -10   0   60.59   17.20
  16 -10   0   47.20   14.50
  16  10   0   28.50   23.50
  17 -10   0   15.50   13.00
 -17 -10   0   -8.10   16.20
  17 -10   0    4.70   10.60
  17  10   0  -17.60   15.80
   0 -11   0   -1.80    5.60
   0  11   0   -7.90    5.60
   0  11   0    0.40    4.80
  -1 -11   0   13.30    6.00
   1 -11   0    0.80    5.20
   1  11   0    5.00    5.40
  -1  11   0   12.90    8.70
   1  11   0   18.40    5.60
  -1  11   0   19.00    5.70
  -1  11   0   16.20    7.10
   2 -11   0   44.40    8.70
   2 -11   0   29.90    6.70
  -2 -11   0   26.00    6.70
   2 -11   0   30.70    6.90
  -2  11   0   29.20    9.40
  -2  11   0   35.60    8.00
   2  11   0   28.60    8.70
   2  11   0   33.10    7.20
  -2  11   0   20.40    6.20
   3 -11   0   45.30    8.20
  -3 -11   0   26.80    7.30
   3 -11   0   50.19    9.70
   3 -11   0   54.49    8.60
  -3  11   0   56.49    7.90
   3  11   0   47.40    8.60
  -3  11   0   57.69   11.10
  -3  11   0   58.49    9.20
   3  11   0   30.10    8.30
   4 -11   0    1.20    6.70
  -4 -11   0    0.90    6.40
   4 -11   0   -7.00    6.00
   4 -11   0    3.20    5.80
  -4  11   0   11.60    6.40
   4  11   0    9.00    7.50
   4  11   0   -3.80    6.60
  -4  11   0   11.00    8.70
  -4  11   0   16.80    6.60
  -5 -11   0   38.90    8.80
   5 -11   0   28.10    7.30
   5 -11   0   17.30    7.50
   5 -11   0   40.20    8.80
  -5  11   0   31.10    8.80
   5  11   0   37.70    9.50
  -5  11   0   30.70    7.40
   5  11   0   44.90    9.50
   6 -11   0  -10.00    6.20
  -6 -11   0    4.20    7.00
   6 -11   0   11.70    7.60
   6 -11   0    7.20    6.20
   6  11   0   15.60    7.50
  -6  11   0    4.40    8.00
   6  11   0   -4.30    8.40
  -6  11   0   14.20    6.20
   7 -11   0   27.00    9.20
   7 -11   0   29.20    8.40
   7 -11   0   24.20    7.50
  -7 -11   0   38.20    9.80
  -7  11   0   21.80    6.60
   7  11   0   40.70   10.50
   8 -11   0    7.40    7.30
  -8 -11   0    5.70    8.40
   8 -11   0   10.80    9.60
   8 -11   0    4.60    6.40
   8  11   0   15.20   10.30
  -8  11   0    5.70    6.20
  -8  11   0   12.30   10.80
   8  11   0    2.60    9.20
   9 -11   0   96.09   13.70
   9 -11   0   88.09   11.30
   9 -11   0   67.29   10.90
  -9 -11   0   72.19   12.80
   9  11   0   89.09   15.50
  -9  11   0   80.99   10.40
  -9  11   0   98.29   13.50
  10 -11   0    2.40    6.70
 -10 -11   0    6.60    9.90
  10 -11   0   14.80    8.60
 -10  11   0    6.20    9.70
  10  11   0   19.40   10.70
  11 -11   0   -2.20    8.20
  11 -11   0    8.90    7.30
 -11 -11   0    4.10   10.70
  11  11   0   -4.80    9.40
 -11  11   0    9.10   10.50
  12 -11   0  134.29   16.90
 -12 -11   0  115.99   17.70
  12 -11   0  105.19   12.70
  12  11   0  120.49   19.10
 -12  11   0  110.79   14.90
  13 -11   0   28.40   10.90
  13 -11   0   22.50    9.00
 -13 -11   0   41.10   14.60
  13  11   0   61.29   14.90
 -13  11   0   45.10   14.20
  14 -11   0   -2.10   12.10
 -14 -11   0  -21.50   12.60
  14 -11   0    3.00    8.70
  14  11   0    9.60   13.00
  15 -11   0   83.69   15.10
 -15 -11   0   75.89   18.40
  15 -11   0   94.29   12.90
  15  11   0   98.09   23.90
  16 -11   0   81.29   15.70
 -16 -11   0   79.79   18.90
  16 -11   0   51.99   11.50
  16  11   0   31.70   17.60
   0 -12   0  186.88   14.30
   0  12   0  202.48   16.60
   0  12   0  182.88   13.40
  -1 -12   0   62.39    9.90
   1 -12   0   85.49   10.30
  -1  12   0   78.39    9.50
   1  12   0   78.39    9.30
  -1  12   0   82.29   11.80
   1  12   0   96.69   13.70
  -2 -12   0   71.09   10.50
   2 -12   0   56.49    8.50
   2 -12   0   64.79    9.50
  -2  12   0   56.89   10.30
   2  12   0   49.50   10.60
  -2  12   0   48.90    8.40
   2  12   0   59.99    9.20
   3 -12   0   42.70    8.40
   3 -12   0   32.50    8.70
  -3 -12   0   39.00    8.40
   3 -12   0   40.30    9.90
  -3  12   0   37.70    9.20
  -3  12   0   35.00    8.30
   3  12   0   37.50    8.40
   3  12   0   39.30   10.20
   4 -12   0   -3.90    6.30
   4 -12   0    0.90    7.40
  -4 -12   0   -0.30    7.50
   4 -12   0    3.30    7.50
   4  12   0    9.20    7.80
   4  12   0   -5.60    7.70
  -4  12   0    8.40    7.20
  -4  12   0   -0.90   10.00
  -4  12   0    4.00    7.00
   5 -12   0   15.70    7.10
   5 -12   0   17.60    8.30
   5 -12   0   15.60    8.80
  -5 -12   0   22.50    8.70
  -5  12   0   31.10   11.00
  -5  12   0    2.10    6.60
   6 -12   0   77.29   11.70
   6 -12   0   55.69   10.60
  -6 -12   0   72.19   11.90
  -6  12   0   90.09   14.10
   6  12   0   75.59   14.50
   6  12   0   80.19   12.80
  -6  12   0   82.39   11.80
   7 -12   0   25.60    8.40
  -7 -12   0   10.70    9.30
   7 -12   0    8.30    7.70
  -7  12   0    7.90    7.00
   7  12   0    4.80    9.90
   7  12   0   17.60   10.40
  -7  12   0   -0.20   10.50
   8 -12   0  169.48   17.70
  -8 -12   0  149.19   17.00
   8 -12   0  160.58   15.20
   8 -12   0  162.98   15.30
  -8  12   0  149.29   14.50
   8  12   0  163.08   21.50
  -8  12   0  178.88   18.20
   9 -12   0   -1.40    7.80
  -9 -12   0    5.90    9.90
   9 -12   0   -1.00    8.10
   9 -12   0   10.40   11.30
   9  12   0   17.30   11.40
  -9  12   0   17.70   11.80
  -9  12   0    6.80    6.70
 -10 -12   0    1.30   10.90
  10 -12   0  -13.40    8.00
  10 -12   0    2.70    8.20
 -10  12   0    3.10   11.50
 -10  12   0    1.90    7.20
  10  12   0   -2.40   11.00
  11 -12   0   96.29   12.40
  11 -12   0   82.59   13.00
 -11 -12   0   63.89   14.90
  11  12   0   88.09   16.80
 -11  12   0  106.29   12.20
 -11  12   0   80.99   15.60
  12 -12   0   28.00   10.10
  12 -12   0   20.10   11.00
 -12 -12   0   64.69   14.90
 -12  12   0   48.40   14.40
  12  12   0   28.60   13.10
 -12  12   0   36.20    9.30
  13 -12   0   11.80    9.60
 -13 -12   0   -5.80   13.70
  13 -12   0    2.50   11.30
  13  12   0   -6.00   12.10
 -13  12   0    1.50    8.20
 -13  12   0   -4.60   18.30
  14 -12   0  -16.10   12.40
 -14 -12   0  -27.70   14.80
  14 -12   0    3.20    9.80
  14  12   0   -9.00   15.10
 -14  12   0   14.80    8.70
  15 -12   0   57.19   15.80
  15 -12   0   53.89   12.00
 -15 -12   0   40.30   19.20
  15  12   0   56.49   18.70
   0 -13   0    7.70    7.50
   0  13   0   -1.10    8.00
   0  13   0    2.60    7.10
   1 -13   0   13.30    7.70
  -1 -13   0   14.90    7.40
   1 -13   0   19.30    8.40
   1  13   0   17.50    8.00
  -1  13   0   14.50    8.60
  -1  13   0   18.50    7.50
   1  13   0   -0.50    8.10
   2 -13   0   -1.10    7.20
  -2 -13   0   18.50    8.00
   2 -13   0   19.90    9.00
   2  13   0   10.90    7.60
  -2  13   0   15.70    8.10
   2  13   0   19.20    9.30
  -2  13   0   20.00    8.00
  -3 -13   0  246.28   20.90
   3 -13   0  187.78   17.20
   3 -13   0  238.68   16.80
   3  13   0  237.48   17.50
  -3  13   0  255.67   17.00
  -3  13   0  245.48   19.30
   3  13   0  245.58   21.00
   4 -13   0    8.30    9.10
   4 -13   0    2.60    7.70
  -4 -13   0   10.90    8.80
   4  13   0   -4.60   13.60
   4  13   0    8.20    8.80
  -4  13   0    4.30    8.10
   5 -13   0    3.80    9.50
   5 -13   0   -3.20    8.10
  -5 -13   0  -13.20    8.30
   5 -13   0   -9.20    8.20
  -5  13   0    2.50    7.90
   5  13   0  -10.70    9.00
   5  13   0   -7.80    9.50
   6 -13   0   41.90   11.00
  -6 -13   0   43.50   11.20
   6 -13   0   57.49   10.30
   6 -13   0   43.40   11.90
  -6  13   0   44.60   10.30
   6  13   0   37.20   11.60
   6  13   0   60.19   14.10
   7 -13   0    6.80   11.60
   7 -13   0   21.60    9.50
  -7 -13   0   13.10   10.30
   7 -13   0   10.20    8.80
  -7  13   0   34.60    9.80
   7  13   0   -1.50    9.60
   8 -13   0   35.10   12.40
   8 -13   0    2.20    8.80
  -8 -13   0    3.00   10.90
   8 -13   0  -10.80    8.60
   8  13   0   15.00   10.50
  -8  13   0   16.20    8.50
  -9 -13   0   -1.00   11.10
   9 -13   0   -4.50    8.60
   9 -13   0   -8.60   17.10
   9 -13   0   -2.80    9.10
  -9  13   0    4.80   14.10
   9  13   0   -4.80   12.20
  -9  13   0    2.60    8.40
  10 -13   0   12.90    9.70
 -10 -13   0   -0.70   11.50
  10 -13   0    3.80   10.00
 -10  13   0    8.80   14.40
  10  13   0   12.20   12.20
 -10  13   0   10.50    8.70
  11 -13   0   27.00   10.50
 -11 -13   0   18.90   16.50
  11 -13   0    9.20   11.10
  11  13   0   20.70   13.70
 -11  13   0   13.80   16.00
 -11  13   0    4.80    9.20
  12 -13   0    2.10   11.90
 -12 -13   0   30.00   14.30
  12 -13   0    7.10   10.30
 -12  13   0   14.80    9.70
  12  13   0    3.10   17.20
  13 -13   0  -10.60   10.70
  13 -13   0    1.30   12.20
 -13 -13   0  -10.40   14.90
  13  13   0   18.40   14.90
 -13  13   0  -10.60    9.90
 -14 -13   0   32.90   18.00
  14 -13   0   46.20   15.70
 -14  13   0   38.00   11.90
  14  13   0   21.00   16.60
   0 -14   0   43.20   10.00
   0  14   0   30.80    9.60
  -1 -14   0   -2.20    8.90
   1 -14   0    6.00    9.40
   1 -14   0   11.80    8.60
  -1  14   0    2.30    9.10
  -1  14   0  -17.10    7.80
   1  14   0    3.90    9.70
   1  14   0    3.20    8.20
   2 -14   0    1.90    8.30
  -2 -14   0    3.60   14.50
   2 -14   0   20.30    9.90
  -2  14   0    0.70    8.60
  -2  14   0    2.10    8.30
   2  14   0  -10.90    9.30
   2  14   0   -0.20    8.50
   3 -14   0   -3.30    8.10
  -3 -14   0   -0.10    9.10
   3 -14   0    2.80   10.10
  -3  14   0    9.00    9.10
  -3  14   0   13.70    9.40
   3  14   0    8.00    9.70
   3  14   0    8.60   10.40
   4 -14   0   44.20   12.60
   4 -14   0   64.99   12.30
  -4 -14   0   61.39   12.30
   4  14   0   69.99   13.80
  -4  14   0   60.39   12.20
   4  14   0   64.89   11.80
   5 -14   0   -1.20   15.30
   5 -14   0    5.10   11.30
  -5 -14   0    8.40   10.00
   5  14   0    0.00   10.60
   5  14   0  -13.20   10.30
  -5  14   0    1.90    8.70
  -6 -14   0   -2.00   11.00
   6 -14   0    2.60    9.60
   6  14   0  -19.10   11.70
  -6  14   0    0.90    9.50
   6  14   0  -18.20   12.00
  -7 -14   0   44.50   13.10
   7 -14   0   19.70   10.30
   7 -14   0   27.70   10.20
   7 -14   0   26.10   14.10
   7  14   0   13.00   12.00
  -7  14   0   17.00   10.40
   8 -14   0   67.19   17.10
   8 -14   0   55.59   13.20
  -8 -14   0   68.79   14.60
   8 -14   0   57.49   12.50
  -8  14   0   56.29   11.70
   8  14   0   66.29   17.10
   9 -14   0   23.40   11.40
   9 -14   0   19.00   11.70
  -9 -14   0   37.00   15.10
  -9  14   0   25.50   10.50
   9  14   0   30.20   14.70
  10 -14   0    5.70   11.20
  10 -14   0   -9.80   10.80
 -10 -14   0    7.20   14.30
 -10  14   0   18.20   10.80
  11 -14   0    4.10   11.80
  11 -14   0   30.60   12.40
 -11 -14   0   -0.60   14.60
  11  14   0   32.70   15.40
 -11  14   0   20.80   11.60
 -12 -14   0   16.20   16.70
  12 -14   0   12.90   12.30
  12 -14   0   -3.20   13.20
 -12  14   0   20.10   12.10
  12  14   0   11.20   17.20
   0 -15   0    0.30   15.10
   0 -15   0   29.50   12.40
   0  15   0  -13.80   10.00
   0  15   0   13.30   11.00
   1 -15   0   15.30    9.80
   1 -15   0    3.30   11.70
   1  15   0   -3.80   11.20
  -1  15   0    5.70   11.20
   1  15   0   11.90   10.80
  -1  15   0   22.10   11.60
   2 -15   0    9.60   12.20
   2 -15   0    6.00    9.60
  -2 -15   0   11.30   10.40
   2  15   0   -0.50   11.20
  -2  15   0    5.60   10.80
   2  15   0   17.00   12.30
   3 -15   0   54.19   14.30
   3 -15   0   38.10   13.30
  -3 -15   0   48.60   12.30
  -3  15   0   36.20   13.90
   3  15   0   66.79   15.80
   4 -15   0   10.30   13.20
  -4 -15   0    4.00   11.30
  -4  15   0    3.30   11.00
   4  15   0    4.10   12.90
  -5 -15   0    6.50   12.00
   5 -15   0   11.70   10.80
   5  15   0   15.20   13.60
  -5  15   0   -2.90   11.10
   6 -15   0    9.20   11.30
  -6 -15   0    7.70   12.80
   6  15   0   17.50   12.50
  -6  15   0   11.30   11.00
   7 -15   0   11.70   11.80
  -7 -15   0   18.60   13.40
   7  15   0    0.20   14.20
  -7  15   0    8.50   11.50
  -8 -15   0    1.80   13.80
   8 -15   0    1.20   12.10
  -8  15   0   -9.30   11.20
   9 -15   0   -2.20   12.90
  -9 -15   0  -21.30   14.60
   9  15   0    8.00   16.30
  -9  15   0   12.10   12.40
   0  16   0  224.38   24.20
  -1 -16   0   28.70   13.60
   1  16   0   11.10   13.90
  -1  16   0   10.20   13.50
  -2 -16   0    4.80   12.10
   2 -16   0    8.60   14.00
   2  16   0  -25.70   13.30
  -2  16   0    0.40   13.20
  -3 -16   0   16.20   13.10
   3  16   0   -0.40   13.00
  -3  16   0    4.70   12.80
  -4 -16   0    3.20   13.10
  -4  16   0    1.50   12.40
   4  16   0    9.00   14.20
   5 -16   0    3.70   12.10
  -5 -16   0   -5.20   14.20
  -5  16   0   27.30   13.40
   5  16   0    4.40   15.30
  -6 -16   0   -0.60   15.20
   6 -16   0   -9.60   13.20
   6  16   0    5.80   17.90
  -6  16   0   -7.80   13.20
  22   0  -1  -14.30   14.40
 -22   0   1   32.80   17.50
 -21   0   1   29.00   24.70
  21   0  -1   10.10   12.80
  20   0  -1   16.10   13.60
 -20   0   1    0.80   12.10
  19   0  -1   -3.10   10.50
 -19   0   1    6.30   11.50
 -18   0   1   -9.50    9.40
  18   0  -1    5.20    9.30
 -17   0   1   -4.90   10.10
  17   0  -1   -1.80    7.60
  16   0  -1   11.60    8.30
  15   0  -1   -2.80    6.80
 -15   0   1   17.40    8.50
 -15   0   1   -5.60    7.50
  14   0  -1    4.40    6.10
 -14   0   1   -8.70    6.80
 -14   0   1    0.60    6.40
  13   0  -1    3.00    5.30
 -13   0   1    6.00    6.00
 -13   0   1  -10.50    5.70
  12   0  -1   -2.70    6.70
 -12   0   1   -2.80    4.60
 -12   0   1    0.80    5.20
  12   0  -1    3.00    4.90
  11   0  -1   -1.50    3.90
 -11   0   1    1.90    4.30
 -11   0   1    1.20    4.20
  11   0  -1   -0.70    5.80
 -10   0   1    1.50    3.80
 -10   0   1    5.70    5.00
  10   0  -1    0.40    3.30
  10   0  -1   -4.40    5.20
   9   0  -1   -3.40    3.00
  -9   0   1    2.50    4.10
  -9   0   1    0.20    3.10
   9   0  -1   -6.50    4.00
  -8   0   1    3.10    3.80
   8   0  -1   -5.60    3.10
   8   0  -1    0.40    2.60
  -8   0   1   -2.20    2.60
   7   0  -1   -4.00    2.50
   7   0  -1   -1.30    2.00
  -7   0   1   -3.30    2.90
  -7   0   1   -2.40    2.10
   6   0  -1    2.20    1.90
  -6   0   1   -0.20    2.10
   6   0  -1    0.50    2.60
  -6   0   1    0.20    1.70
  -5   0   1    1.30    1.50
  -5   0   1   -1.00    1.70
   5   0  -1   -0.20    2.50
   5   0  -1   -1.70    1.40
  -4   0   1    0.30    1.70
   4   0  -1    5.60    2.10
  -4   0   1    0.10    1.30
   4   0  -1   -0.40    1.10
   3   0  -1    2.50    1.40
   3   0  -1    1.20    0.90
  -3   0   1    0.60    0.80
  -3   0   1    0.60    1.30
   2   0  -1    2.50    1.00
  -2   0   1    0.30    0.50
  -2   0   1    0.30    0.70
   1   0   1   -0.40    0.50
   2   0   1    0.20    1.10
  -2   0  -1    1.60    1.10
  -2   0  -1    0.60    1.00
   2   0   1   -0.20    0.90
  -3   0  -1    0.90    1.30
   3   0   1    0.50    1.30
   3   0   1    0.20    1.50
  -3   0  -1   -0.90    1.40
   4   0   1   -0.80    1.30
   4   0   1    0.60    1.70
  -4   0  -1   -0.80    1.70
  -4   0  -1    1.80    1.80
  -5   0  -1    2.50    2.10
   5   0   1   -1.40    1.90
   5   0   1   -0.90    2.20
  -5   0  -1    3.10    2.00
  -6   0  -1    4.40    2.40
   6   0   1   -0.60    2.30
  -6   0  -1    1.40    2.30
   6   0   1    1.70    2.60
  -7   0  -1   -1.30    2.70
  -7   0  -1   -2.00    2.70
   7   0   1   -3.10    3.50
   7   0   1   -0.50    2.80
   8   0   1    1.00    2.80
  -8   0  -1    1.00    3.20
   8   0   1    0.30    4.50
  -8   0  -1    7.30    4.30
  -9   0  -1   -0.40    3.50
   9   0   1   -3.40    3.50
  -9   0  -1    3.80    4.10
   9   0   1    4.00    4.70
 -10   0  -1    3.50    4.30
 -10   0  -1   -4.00    3.70
  10   0   1    8.00    6.50
  10   0   1   -0.40    4.00
 -11   0  -1    3.20    5.20
 -11   0  -1   -0.60    4.70
  11   0   1    6.60    5.80
 -12   0  -1    4.10    5.60
  12   0   1   -1.40    5.80
  12   0   1    2.40    8.60
 -12   0  -1    3.30    6.30
  13   0   1    2.50    5.90
 -13   0  -1    4.30    6.20
 -13   0  -1   -4.10    5.70
 -14   0  -1    5.90    7.90
 -14   0  -1    1.50    7.00
  14   0   1   -3.00    6.30
  15   0   1   -4.50    7.10
 -15   0  -1    3.70    8.40
  16   0   1   -7.10    7.50
 -16   0  -1    6.30    9.60
  17   0   1    0.20    9.10
 -17   0  -1   -4.60    9.00
 -18   0  -1    7.00   11.50
  18   0   1   -5.50    9.20
 -19   0  -1    7.40   13.80
  19   0   1   -2.80   10.60
  20   0   1   -8.40   12.30
 -20   0  -1  -10.20   12.80
  21   0   1   11.80   14.20
 -21   0  -1   -1.60   14.60
 -22   0  -1  -18.00   18.30
  22   0   1  -13.90   16.30
  22  -1  -1   14.40   15.40
 -22  -1   1   28.80   17.50
  22   1  -1   23.50   15.50
 -22   1   1   -7.40   16.00
  21  -1  -1    6.40   12.20
  21   1  -1   24.60   15.30
 -21   1   1    8.90   25.10
  20  -1  -1   46.50   13.20
 -20  -1   1   -9.10   13.60
 -20   1   1   37.80   15.70
  20   1  -1   20.90   12.70
 -19  -1   1   22.60   12.20
  19  -1  -1   32.80   12.20
  19   1  -1   33.60   14.10
 -19   1   1   12.60   12.40
 -18  -1   1   10.70   11.80
  18  -1  -1   -5.70    9.20
 -18   1   1    9.50   11.90
  18   1  -1    6.90    8.80
 -17  -1   1    4.30    9.50
  17  -1  -1   13.00    8.80
  17   1  -1    4.00    8.20
 -17   1   1    0.70   10.30
  16  -1  -1   11.50    8.40
  16   1  -1    6.30    7.60
 -16   1   1   -6.20    7.80
 -15  -1   1  122.69   16.30
 -15  -1   1   78.39   13.90
  15  -1  -1  117.39   14.40
 -15   1   1   95.99   12.30
 -15   1   1   67.69   12.50
  15   1  -1   96.59   12.90
  14  -1  -1  279.37   18.70
 -14  -1   1  265.87   18.70
 -14  -1   1  301.87   21.30
 -14   1   1  257.47   20.90
  14   1  -1  270.37   19.40
 -14   1   1  286.97   18.30
 -13  -1   1  167.88   17.00
 -13  -1   1  136.29   13.40
  13  -1  -1  163.38   15.80
  13   1  -1  161.38   14.40
 -13   1   1  170.78   15.30
 -13   1   1  161.58   13.10
 -12  -1   1  223.48   17.00
 -12  -1   1  157.98   13.20
  12  -1  -1  199.28   16.20
  12  -1  -1  195.38   13.80
  12   1  -1  198.38   14.90
 -12   1   1  180.58   15.10
 -12   1   1  173.58   12.90
  12   1  -1  168.78   16.20
 -11  -1   1  364.56   19.60
  11  -1  -1  349.47   19.40
  11  -1  -1  334.37   21.80
 -11  -1   1  365.16   21.80
  11   1  -1  359.16   21.60
 -11   1   1  358.96   18.60
  11   1  -1  392.76   20.80
 -11   1   1  379.26   21.90
  10  -1  -1  795.82   35.40
 -10  -1   1  773.02   32.90
 -10  -1   1  780.52   35.50
  10  -1  -1  803.82   33.00
  10   1  -1  801.72   35.40
 -10   1   1  761.92   31.80
  10   1  -1  716.93   33.40
 -10   1   1  757.62   35.10
   9  -1  -1    1.20    4.90
  -9  -1   1    7.10    5.00
   9  -1  -1    3.80    3.60
  -9  -1   1    4.60    3.70
   9   1  -1    4.30    4.60
   9   1  -1    2.80    3.80
  -9   1   1    0.20    3.50
  -9   1   1    7.80    3.50
  -8  -1   1   56.49    7.90
   8  -1  -1   33.70    6.50
   8  -1  -1   47.80    6.10
  -8  -1   1   51.69    6.20
   8   1  -1   62.09    8.30
  -8   1   1   51.39    7.30
   8   1  -1   74.09    8.00
  -8   1   1   45.50    5.60
   7  -1  -1  308.57   14.10
   7  -1  -1  293.57   15.60
  -7  -1   1  268.37   14.00
  -7  -1   1  263.97   15.30
  -7   1   1  267.87   15.40
  -7   1   1  300.37   13.70
   7   1  -1  313.37   15.00
   7   1  -1  292.37   15.50
  -6  -1   1    3.10    2.30
  -6  -1   1    1.10    2.10
   6  -1  -1    2.70    2.90
   6  -1  -1   -1.50    1.60
  -6   1   1   -1.00    2.20
   6   1  -1    0.10    2.30
  -6   1   1   -0.60    1.80
   6   1  -1   -0.20    2.10
   5  -1  -1  691.03   28.00
  -5  -1   1  677.73   26.70
  -5  -1   1  689.93   27.80
   5  -1  -1  724.33   26.10
   5   1  -1  693.43   29.50
  -5   1   1  707.13   28.00
   5   1  -1  680.53   27.00
  -5   1   1  674.63   25.80
  -4  -1   1 9785.32  330.87
   4  -1  -1 9999.00  331.07
  -4  -1   1 9814.82  329.97
  -4   1   1 9859.71  331.07
   4   1  -1 9757.22  330.87
  -4   1   1 9629.24  328.87
  -3  -1   1  369.46   14.60
   3  -1  -1  380.56   15.00
  -3  -1   1  369.56   15.00
   3  -1  -1  354.26   13.40
   3   1  -1  365.96   15.00
  -3   1   1  354.86   13.40
  -3   1   1  360.16   15.20
   3   1  -1  365.36   14.60
  -2  -1   1  946.11   33.40
  -2  -1   1  916.51   33.00
  -2  -1   1  910.81   33.00
   2  -1  -1  948.91   31.70
   2  -1  -1  936.81   33.40
   2  -1  -1  908.91   33.20
   2   1  -1  946.31   33.20
  -2   1   1  923.91   33.20
   2   1  -1  963.40   33.40
   2   1  -1  932.31   33.10
  -2   1   1  928.21   33.50
  -2   1   1  943.31   31.70
  -1  -1   1  878.61   30.80
  -1  -1   1  984.10   30.10
   1  -1  -1  825.62   30.50
   1   1  -1  799.12   31.30
   0  -1  -1 1265.17   63.29
   1  -1   1  365.16   12.70
   1  -1   1  316.97   13.50
  -1  -1  -1  350.46   13.50
  -1  -1  -1  334.37   13.30
   1   1   1  361.46   13.50
   1   1   1  345.67   13.50
  -1   1  -1  351.16   13.30
   2  -1   1   29.20    2.90
   2  -1   1   28.50    2.60
  -2  -1  -1   24.90    3.00
  -2  -1  -1   23.40    2.90
   2   1   1   31.80    2.90
  -2   1  -1   31.10    2.70
   2   1   1   29.20    2.80
  -3  -1  -1  161.68    8.70
  -3  -1  -1  178.38    8.80
   3  -1   1  155.08    8.20
   3  -1   1  177.48    8.30
  -3   1  -1  173.28    8.40
  -3   1  -1  169.48    8.20
   3   1   1  163.98    8.60
   3   1   1  151.58    8.60
   4  -1   1    7.90    2.60
  -4  -1  -1   13.10    3.10
   4  -1   1   14.30    2.80
  -4  -1  -1   17.10    3.10
  -4   1  -1   10.40    2.60
   4   1   1   17.50    3.30
   4   1   1    6.60    2.80
  -4   1  -1    7.40    2.20
   5  -1   1  375.46   16.50
   5  -1   1  366.76   17.00
  -5  -1  -1  369.16   17.40
  -5  -1  -1  384.56   17.00
   5   1   1  361.86   17.00
   5   1   1  370.46   17.30
  -5   1  -1  357.66   16.30
  -5   1  -1  369.06   17.00
   6  -1   1    7.00    2.90
  -6  -1  -1    5.20    2.90
  -6  -1  -1    1.70    2.50
   6  -1   1   -0.20    2.90
  -6   1  -1    1.90    2.70
   6   1   1    2.50    2.30
   6   1   1    9.40    3.60
  -6   1  -1    1.10    2.40
   7  -1   1   -0.80    2.70
  -7  -1  -1   -3.80    3.10
  -7  -1  -1   -2.40    3.10
   7  -1   1   -1.50    3.60
   7   1   1    5.30    3.40
  -7   1  -1   -2.70    3.20
   7   1   1    1.20    3.00
  -7   1  -1    1.90    2.80
   8  -1   1  454.35   21.50
  -8  -1  -1  453.25   21.60
  -8  -1  -1  448.46   22.80
   8  -1   1  416.96   22.20
  -8   1  -1  441.46   20.90
   8   1   1  486.05   22.70
   8   1   1  468.95   22.80
  -8   1  -1  435.86   22.30
   9  -1   1   30.90    6.40
   9  -1   1   43.50    7.50
  -9  -1  -1   31.60    6.10
   9   1   1   35.30    6.70
   9   1   1   44.90    7.70
  -9   1  -1   34.10    5.80
  -9   1  -1   40.30    7.50
  10  -1   1    5.00    5.40
  10  -1   1   -1.00    4.10
 -10  -1  -1    2.70    4.90
 -10  -1  -1   -1.80    4.90
 -10   1  -1    7.80    4.90
  10   1   1    7.30    4.40
 -10   1  -1    3.00    4.30
  11  -1   1  162.18   14.80
 -11  -1  -1  137.69   12.40
 -11  -1  -1  135.29   13.00
  11  -1   1  142.59   12.00
 -11   1  -1  120.69   12.30
  11   1   1  131.99   13.10
 -11   1  -1  138.89   12.10
  11   1   1  132.29   12.60
  12  -1   1   47.70    9.10
  12  -1   1   39.60   10.40
 -12  -1  -1   51.89    8.90
 -12  -1  -1   62.89   10.90
  12   1   1   44.80    9.20
 -12   1  -1   47.40    9.20
 -12   1  -1   37.10    7.20
 -13  -1  -1   38.60    9.30
 -13  -1  -1   40.70    9.00
  13  -1   1   54.79   10.00
 -13   1  -1   48.50    9.10
  13   1   1   45.30    9.30
 -13   1  -1   36.00    9.30
 -14  -1  -1  159.18   18.40
  14  -1   1  223.78   17.50
 -14   1  -1  190.58   17.20
  14   1   1  204.48   17.70
 -14   1  -1  164.88   16.40
  15  -1   1   32.60    9.20
 -15  -1  -1   31.30    9.90
 -15   1  -1    8.70    8.40
  15   1   1   19.30    8.80
 -15   1  -1   26.30    9.60
 -16  -1  -1   46.20   14.00
  16  -1   1   43.70   11.00
 -16   1  -1   53.19   11.90
  16   1   1   47.90   11.60
  17  -1   1   16.30    9.40
 -17  -1  -1    4.40   11.10
 -17   1  -1   31.00   10.90
  17   1   1   15.60   10.30
 -18  -1  -1   77.09   17.00
  18  -1   1  121.19   16.70
 -18   1  -1   87.79   17.70
  19  -1   1   15.80   12.10
 -19  -1  -1   23.30   13.30
 -19   1  -1   -0.70   11.40
  19   1   1   17.30   12.70
  20  -1   1   -5.80   12.80
 -20  -1  -1  -10.00   12.20
 -20   1  -1    1.60   14.60
  20   1   1    4.80   12.60
 -21  -1  -1   18.20   15.80
  21  -1   1  -10.80   13.70
  21   1   1  -15.60   13.80
 -21   1  -1    1.40   14.50
  22  -1   1    4.00   16.40
 -22  -1  -1  -19.20   15.40
  22   1   1   18.40   16.30
 -22   1  -1   27.20   19.50
 -22  -2   1   32.40   18.10
  22  -2  -1  -11.80   14.50
  22  -2  -1  -18.80   14.90
 -22   2   1   -9.70   14.60
  22   2  -1   20.80   15.50
 -21  -2   1  -18.70   26.70
  21  -2  -1  -11.30   12.80
  21   2  -1  -15.60   12.90
 -20  -2   1   49.99   17.50
  20  -2  -1   55.49   13.80
 -20   2   1   59.89   18.40
  20   2  -1   52.99   15.10
 -19  -2   1   31.10   12.40
  19  -2  -1   21.20   10.90
 -19   2   1   11.70   14.60
  19   2  -1   18.90   12.20
 -18  -2   1   -2.80   10.80
  18  -2  -1   -0.20    8.20
  18   2  -1    6.50   10.20
 -18   2   1   -8.60    9.60
 -17  -2   1   10.30    9.70
  17  -2  -1    6.90    8.90
 -17   2   1   17.60   12.00
  17   2  -1   -1.10    8.80
 -17   2   1   28.00   10.30
 -16  -2   1  143.39   20.20
  16  -2  -1  124.49   14.80
 -16   2   1   93.19   12.70
  16   2  -1  107.69   15.60
 -15  -2   1  157.28   19.40
  15  -2  -1  206.98   15.70
  15   2  -1  176.98   16.20
 -15   2   1  166.38   19.90
 -14  -2   1   28.40    8.50
  14  -2  -1   56.59   10.90
 -14  -2   1   30.40    9.50
  14   2  -1   51.59   10.30
 -14   2   1   48.70    8.40
 -14   2   1   35.30   10.40
  13  -2  -1   63.09    9.50
 -13  -2   1   68.39   11.50
 -13  -2   1   69.39   11.10
 -13   2   1   63.89    9.20
  13   2  -1   66.69   10.20
 -13   2   1   94.29   13.60
 -12  -2   1  126.19   12.50
 -12  -2   1  111.79   13.80
  12  -2  -1  121.29   14.70
  12  -2  -1  153.78   11.90
 -12   2   1  127.39   10.80
 -12   2   1  123.19   14.50
  12   2  -1  101.99   12.10
  12   2  -1   88.89   12.60
 -11  -2   1    5.40    5.20
 -11  -2   1   15.00    5.80
  11  -2  -1    7.90    4.50
  11  -2  -1    7.60    6.50
  11   2  -1   14.70    6.50
  11   2  -1    4.40    4.20
 -11   2   1    5.20    4.00
 -11   2   1    1.50    5.50
  10  -2  -1  125.69   11.50
  10  -2  -1  113.19    9.40
 -10  -2   1  129.19   11.60
 -10  -2   1  123.89   10.60
 -10   2   1  124.29    9.30
 -10   2   1  109.49   12.80
  10   2  -1  115.49   11.30
  10   2  -1  101.59   10.40
   9  -2  -1   29.30    6.80
   9  -2  -1   30.50    5.10
  -9  -2   1   21.50    5.70
  -9  -2   1   22.60    6.10
  -9   2   1   25.80    6.40
   9   2  -1   21.60    6.80
  -9   2   1   28.70    5.00
   9   2  -1   28.80    6.60
  -8  -2   1    6.80    4.00
   8  -2  -1    5.30    4.50
  -8  -2   1    8.80    3.70
   8  -2  -1    4.90    2.90
   8   2  -1    9.90    4.60
   8   2  -1    5.50    3.50
  -8   2   1    0.20    3.90
   7  -2  -1   -0.20    2.90
   7  -2  -1   -0.40    2.20
  -7  -2   1   -2.90    2.80
  -7  -2   1   -3.00    3.10
  -7   2   1   -1.30    2.00
   7   2  -1    0.60    2.70
  -7   2   1   -4.80    3.00
   7   2  -1   -0.10    3.00
  -6  -2   1  151.28    9.30
   6  -2  -1  143.49    7.90
  -6  -2   1  151.28   10.20
   6  -2  -1  148.49    9.80
   6   2  -1  146.19    9.90
   6   2  -1  150.18    9.60
  -6   2   1  147.69    7.90
  -6   2   1  148.19    9.90
   5  -2  -1  323.67   13.30
  -5  -2   1  329.47   15.50
  -5  -2   1  310.07   14.80
   5  -2  -1  299.57   15.00
   5  -2  -1  317.07   15.60
  -5   2   1  326.67   15.50
   5   2  -1  321.47   15.40
  -5   2   1  349.17   13.40
   5   2  -1  325.57   15.20
   4  -2  -1 1515.45   55.29
  -4  -2   1 1574.54   55.29
   4  -2  -1 1555.44   54.99
   4  -2  -1 1529.05   52.89
  -4  -2   1 1509.95   54.89
  -4   2   1 1511.95   55.29
   4   2  -1 1531.25   55.09
  -4   2   1 1495.45   52.89
   4   2  -1 1545.95   55.19
   3  -2  -1  379.26   14.90
  -3  -2   1  356.96   14.90
   3  -2  -1  360.96   13.10
   3  -2  -1  343.97   14.90
  -3  -2   1  376.56   15.00
  -3   2   1  337.07   14.90
   3   2  -1  329.37   14.80
   3   2  -1  353.86   15.40
  -3   2   1  348.87   13.20
   3   2  -1  349.17   14.70
  -3   2   1  343.57   14.70
   2  -2  -1  816.32   30.30
  -2  -2   1  824.02   30.50
   2  -2  -1  823.72   28.90
  -2  -2   1  821.02   30.90
   2  -2  -1  837.42   30.10
   2   2  -1  808.52   30.80
  -2   2   1  848.02   30.20
   2   2  -1  853.91   29.90
   2   2  -1  844.52   30.60
  -2   2   1  841.22   29.00
   1  -2  -1 2570.84   84.49
  -1  -2   1 2429.36   84.39
  -1  -2   1 2446.36   82.79
   1  -2  -1 2423.36   83.09
   1  -2  -1 2412.26   82.89
   1   2  -1 2398.56   83.99
  -1   2   1 2422.16   83.09
  -1   2   1 2508.85   83.59
   1   2  -1 2431.76   82.79
   1   2  -1 2470.75   84.49
  -1   2   1 2428.06   82.99
   0  -2   1   14.40    2.10
   0  -2   1   16.70    1.20
   0  -2  -1   16.20    2.00
   0   2  -1   15.20    2.30
   0   2   1   14.50    2.10
   0   2   1   12.70    2.00
   0   2  -1   15.90    1.10
  -1  -2  -1 2087.09   72.79
   1  -2   1 2133.19   72.79
  -1  -2  -1 2192.48   72.89
   1  -2   1 2073.89   71.39
   1  -2   1 2089.99   71.49
   1   2   1 2107.49   72.89
   1   2   1 2119.69   72.79
  -1   2  -1 2059.59   72.69
  -1   2  -1 2114.59   71.49
  -2  -2  -1  335.37   14.10
   2  -2   1  316.97   13.00
  -2  -2  -1  302.37   13.80
   2  -2   1  333.47   13.50
   2   2   1  334.07   14.00
  -2   2  -1  340.37   13.60
  -2   2  -1  342.47   13.90
   2   2   1  333.37   14.20
  -3  -2  -1    3.60    2.00
  -3  -2  -1    0.30    1.50
   3  -2   1   -0.40    1.40
   3  -2   1    2.30    1.70
  -3   2  -1    2.10    1.50
   3   2   1    7.10    2.30
   3   2   1    2.00    1.80
  -3   2  -1    4.10    1.60
  -4  -2  -1   54.29    5.00
  -4  -2  -1   52.89    5.10
   4  -2   1   37.90    4.50
   4  -2   1   51.49    4.40
   4   2   1   64.49    9.40
  -4   2  -1   44.50    4.20
  -4   2  -1   47.70    5.20
   4   2   1   57.19    5.20
  -5  -2  -1   97.09    7.70
  -5  -2  -1   83.09    7.00
   5  -2   1   89.99    6.90
   5  -2   1   84.89    6.20
   5   2   1   88.29    7.10
   5   2   1   96.49    7.70
  -5   2  -1   81.99    6.30
  -5   2  -1   83.99    6.80
  -6  -2  -1    8.00    3.50
   6  -2   1   10.70    3.70
  -6  -2  -1    6.20    2.90
   6  -2   1    3.80    2.70
  -6   2  -1    7.80    3.80
   6   2   1   12.50    4.10
   6   2   1    2.80    3.00
  -7  -2  -1  218.28   12.70
  -7  -2  -1  198.08   13.50
   7  -2   1  197.78   11.80
   7  -2   1  221.78   12.90
   7   2   1  199.38   13.00
   7   2   1  193.38   13.20
  -7   2  -1  189.88   12.50
  -7   2  -1  199.38   11.80
   8  -2   1  855.31   34.50
   8  -2   1  830.92   36.10
  -8  -2  -1  838.62   36.80
  -8  -2  -1  826.22   35.30
  -8   2  -1  870.11   36.50
  -8   2  -1  800.82   34.10
   8   2   1  857.01   36.50
   8   2   1  883.01   36.60
   9  -2   1    3.40    4.70
  -9  -2  -1    0.50    4.60
   9  -2   1    2.00    3.60
  -9  -2  -1    2.10    3.90
  -9   2  -1   -1.40    4.20
   9   2   1   -3.50    3.40
  -9   2  -1    3.80    3.90
   9   2   1    0.30    4.20
  10  -2   1  410.26   21.40
 -10  -2  -1  423.66   22.40
 -10  -2  -1  450.45   24.20
  10  -2   1  431.96   23.70
 -10   2  -1  435.26   23.40
  10   2   1  416.66   23.40
 -10   2  -1  411.86   21.30
  10   2   1  426.36   23.10
 -11  -2  -1  549.35   29.40
  11  -2   1  583.84   29.70
  11  -2   1  558.64   27.10
 -11  -2  -1  543.95   27.80
 -11   2  -1  556.94   29.20
  11   2   1  574.84   28.90
 -11   2  -1  562.54   26.70
 -12  -2  -1  375.46   23.60
  12  -2   1  359.76   23.70
  12  -2   1  364.26   23.30
 -12  -2  -1  384.56   22.30
  12   2   1  339.97   22.60
 -12   2  -1  346.57   22.50
 -12   2  -1  357.06   20.30
 -13  -2  -1   21.20    7.70
  13  -2   1   10.70    6.80
 -13  -2  -1   -1.40    8.80
 -13   2  -1   21.50    7.60
  13   2   1   20.00    7.80
 -13   2  -1   30.20    8.30
 -14  -2  -1  206.88   19.20
  14  -2   1  186.58   16.70
 -14   2  -1  212.58   19.30
  14   2   1  180.28   16.60
 -14   2  -1  194.08   16.20
  15  -2   1   16.70    8.20
 -15  -2  -1   10.20    8.90
  15   2   1    4.60    8.10
 -15   2  -1   14.80    9.10
 -15   2  -1   -0.50    8.50
 -16  -2  -1   -3.00    8.40
  16  -2   1    3.10    8.30
 -16   2  -1    4.20    9.60
  16   2   1   -4.20    7.70
 -17  -2  -1   25.50   12.00
  17  -2   1   16.00    9.30
  17   2   1   30.30   11.40
 -17   2  -1   26.30   11.50
  18  -2   1    1.70   10.30
 -18  -2  -1  -20.10   12.30
  18   2   1    3.80   10.20
 -18   2  -1    7.50   10.10
  19  -2   1   -1.10   11.40
 -19  -2  -1    2.60   14.10
  19   2   1    7.50   12.00
 -19   2  -1   26.90   12.50
 -20  -2  -1   -2.00   14.60
  20  -2   1   -0.90   11.90
  20   2   1   -6.50   13.00
 -20   2  -1   -5.80   14.50
 -21  -2  -1   12.10   18.20
  21  -2   1    0.50   14.50
  21   2   1   13.90   16.30
 -21   2  -1   22.00   16.90
 -22  -3   1   52.19   19.90
  22  -3  -1   56.99   18.00
  22   3  -1   63.29   19.60
 -22   3   1   67.49   20.50
  21  -3  -1   17.70   13.60
 -21  -3   1   45.40   19.20
  21   3  -1   23.80   15.10
 -20  -3   1   15.30   14.50
  20  -3  -1   -3.50   10.80
  20  -3  -1  -19.20   10.40
 -20   3   1   -9.20   14.60
  20   3  -1  -11.90   12.00
  19  -3  -1    1.80   11.40
 -19  -3   1    6.80   11.50
  19  -3  -1   12.90   10.80
 -19   3   1   14.10   12.00
  19   3  -1   21.90   11.70
 -18  -3   1   10.20   11.40
  18  -3  -1   19.10    9.10
  18  -3  -1   18.10   10.20
 -18   3   1   12.40   12.40
  18   3  -1   24.50   11.00
  17  -3  -1   25.00    9.90
 -17  -3   1   11.70   10.50
 -17   3   1   26.80    9.90
  17   3  -1   23.00   10.60
 -17   3   1   54.69   13.90
 -16  -3   1   89.69   16.70
  16  -3  -1  144.89   14.50
 -16   3   1  111.49   12.70
  16   3  -1  101.79   14.20
 -15  -3   1    2.30    8.40
  15  -3  -1    4.20    6.60
 -15   3   1    5.90    8.60
  15   3  -1   15.20    8.00
 -15   3   1    7.50    7.10
  14  -3  -1   15.30    7.20
 -14  -3   1   18.70    9.10
 -14   3   1   43.90   11.20
  14   3  -1   32.20    8.90
 -14   3   1   24.80    7.60
  13  -3  -1   40.40    8.20
 -13  -3   1   31.60    9.60
 -13  -3   1   32.20    8.40
 -13   3   1   47.60   10.00
 -13   3   1   36.50    7.60
  13   3  -1   29.10    8.30
 -12  -3   1   34.40    8.70
  12  -3  -1   39.60    6.90
  12  -3  -1   22.70    9.10
 -12  -3   1   46.80   10.30
  12   3  -1   26.20    7.90
 -12   3   1   44.00    6.80
 -12   3   1   42.70    8.80
  12   3  -1   34.40    9.20
 -11  -3   1   23.30    7.10
 -11  -3   1   30.30    7.80
  11  -3  -1   38.60    6.50
  11  -3  -1   22.10    7.90
  11   3  -1   21.70    7.40
  11   3  -1   37.20    7.60
 -11   3   1   40.70    9.20
 -11   3   1   28.20    5.90
  10  -3  -1   34.00    8.30
  10  -3  -1   30.80    5.20
 -10  -3   1   41.90    7.90
 -10  -3   1   29.50    6.60
 -10   3   1   33.10    5.60
 -10   3   1   33.70    7.80
  10   3  -1   34.80    7.20
  10   3  -1   21.50    7.60
  -9  -3   1   15.00    4.90
   9  -3  -1   15.00    5.30
   9  -3  -1   19.60    4.40
  -9  -3   1   16.90    5.50
   9   3  -1   11.20    5.00
  -9   3   1   27.40    6.70
  -9   3   1   16.80    3.90
   9   3  -1   15.90    5.50
   8  -3  -1  208.48   11.00
  -8  -3   1  195.18   13.80
   8  -3  -1  191.68   13.50
  -8  -3   1  204.88   12.90
   8  -3  -1  235.08   13.80
   8   3  -1  180.58   12.70
   8   3  -1  187.28   13.20
  -8   3   1  193.48   13.70
  -8   3   1  200.78   10.90
  -7  -3   1   79.09    7.90
  -7  -3   1   70.89    7.00
   7  -3  -1   73.49    6.00
   7  -3  -1   89.09    9.40
   7  -3  -1   78.59    7.70
  -7   3   1   67.89    5.90
   7   3  -1   79.49    7.80
   7   3  -1   71.49    7.30
  -7   3   1   79.49    7.90
   6  -3  -1    7.20    3.10
  -6  -3   1    0.00    2.70
   6  -3  -1   -1.70    2.80
   6  -3  -1    4.20    2.00
  -6  -3   1    0.50    2.30
  -6   3   1   -0.20    1.90
   6   3  -1    2.40    2.80
  -6   3   1    5.50    3.30
   6   3  -1    4.60    3.00
   5  -3  -1   28.80    3.30
  -5  -3   1   27.60    4.60
  -5  -3   1   24.90    4.10
   5  -3  -1   33.70    4.50
   5  -3  -1   32.70    5.00
   5   3  -1   37.90    5.30
  -5   3   1   33.70    3.50
   5   3  -1   42.00    5.60
  -5   3   1   40.10    5.60
   5   3  -1   30.00    4.80
  -4  -3   1  136.89    8.30
   4  -3  -1  119.99    7.70
   4  -3  -1  139.39    6.70
   4  -3  -1  124.59    8.30
  -4  -3   1  132.49    8.10
   4   3  -1  127.89    7.90
  -4   3   1  126.39    8.20
  -4   3   1  147.79    6.80
   4   3  -1  136.99    8.80
   4   3  -1  133.99    8.30
   3  -3  -1   10.50    2.70
  -3  -3   1   12.50    2.60
   3  -3  -1    9.80    2.20
  -3  -3   1   12.10    2.60
   3   3  -1    8.30    2.80
   3   3  -1   15.70    2.80
   3   3  -1   11.00    2.80
  -3   3   1    6.20    1.70
  -3   3   1   12.00    2.70
   2  -3  -1 1425.76   50.19
   2  -3  -1 1429.76   50.89
  -2  -3   1 1458.05   51.79
  -2  -3   1 1401.46   52.29
  -2  -3   1 1444.66   50.59
   2   3  -1 1495.85   50.59
  -2   3   1 1430.16   50.89
   2   3  -1 1483.75   52.09
   2   3  -1 1402.56   52.19
  -2   3   1 1430.16   50.19
   1  -3  -1   41.40    3.50
  -1  -3   1   48.10    3.20
  -1  -3   1   46.10    4.20
   1  -3  -1   41.90    3.50
  -1   3   1   37.50    3.30
   1   3  -1   39.40    3.70
  -1   3   1   43.40    3.50
   1   3  -1   45.50    3.10
  -1   3   1   46.00    3.30
   1   3  -1   42.30    4.10
   0  -3  -1    1.30    1.60
   0  -3   1    2.00    1.60
   0  -3  -1    3.80    1.40
   0  -3   1    4.80    1.20
   0   3   1    7.00    1.80
   0   3   1    4.10    1.70
   0   3   1    1.50    1.60
   0   3  -1    3.30    1.70
   0   3  -1    4.00    1.10
   1  -3   1 1034.70   35.00
   1  -3   1  958.70   34.60
   1  -3   1  999.20   36.70
  -1  -3  -1  972.10   36.50
  -1  -3  -1 1004.70   36.40
   1   3   1  994.10   36.80
  -1   3  -1 1006.80   34.80
  -1   3  -1 1041.70   36.80
   1   3   1  958.40   36.20
   1   3   1 1004.40   36.70
   2  -3   1 1195.28   42.60
  -2  -3  -1 1217.48   43.20
   2  -3   1 1171.88   41.30
  -2  -3  -1 1190.18   43.00
   2  -3   1 1197.08   41.70
   2   3   1 1088.29   43.00
   2   3   1 1171.18   42.80
  -2   3  -1 1173.48   41.60
  -2   3  -1 1173.58   42.60
   3  -3   1   85.59    5.70
  -3  -3  -1   88.59    6.70
   3  -3   1  101.19    6.30
  -3  -3  -1   98.09    6.60
   3  -3   1   90.39    6.00
  -3   3  -1  103.69    6.30
   3   3   1   92.09    6.50
  -3   3  -1   98.49    6.10
   3   3   1   97.29    6.80
   4  -3   1  527.55   22.10
  -4  -3  -1  551.14   23.40
  -4  -3  -1  574.94   23.60
   4  -3   1  535.05   22.30
  -4   3  -1  567.84   22.40
  -4   3  -1  570.54   22.60
   4   3   1  544.65   23.70
   4   3   1  545.75   23.30
   5  -3   1  795.92   31.50
  -5  -3  -1  737.33   32.20
  -5  -3  -1  799.92   32.30
   5  -3   1  821.62   30.90
  -5   3  -1  809.72   31.70
   5   3   1  847.42   33.10
   5   3   1  737.73   32.10
  -5   3  -1  808.92   31.00
  -6  -3  -1   28.90    5.30
   6  -3   1   40.80    6.20
   6  -3   1   35.70    5.10
  -6  -3  -1   43.80    6.90
   6   3   1   36.50    5.80
   6   3   1   54.39    7.20
  -6   3  -1   36.00    5.60
  -6   3  -1   45.10    8.10
  -7  -3  -1   53.49    7.60
  -7  -3  -1   42.20    6.90
   7  -3   1   55.49    6.70
   7  -3   1   56.69    7.70
  -7   3  -1   63.49    7.80
   7   3   1   67.19    8.70
  -7   3  -1   66.29    7.20
   7   3   1   67.39    8.70
  -8  -3  -1 2042.00   76.79
   8  -3   1 2003.10   76.69
   8  -3   1 2073.79   75.19
  -8  -3  -1 2195.18   78.59
   8   3   1 2068.19   77.79
  -8   3  -1 2082.19   77.09
   8   3   1 2013.20   77.49
  -8   3  -1 2011.50   74.89
  -9  -3  -1  110.49   11.10
  -9  -3  -1  108.79   10.40
   9  -3   1  118.49    9.60
   9  -3   1  130.19   11.20
   9   3   1  112.19   11.20
  -9   3  -1  112.19    9.70
   9   3   1  127.99   11.70
  -9   3  -1  117.19   11.20
  10  -3   1   11.90    5.30
  10  -3   1   17.40    6.80
 -10  -3  -1    8.80    6.40
 -10  -3  -1   20.90    6.30
  10   3   1   14.60    5.40
  10   3   1    7.20    6.90
 -10   3  -1   10.90    5.40
 -10   3  -1    7.10    4.50
 -11  -3  -1  454.45   24.80
  11  -3   1  475.15   23.80
  11  -3   1  467.45   25.80
 -11  -3  -1  477.65   26.50
  11   3   1  488.45   26.10
 -11   3  -1  454.65   23.10
 -11   3  -1  452.85   25.90
  11   3   1  461.05   25.90
  12  -3   1   15.00    8.60
  12  -3   1    5.40    5.80
 -12  -3  -1   12.00    6.50
 -12  -3  -1    0.20    6.20
 -12   3  -1   19.70    6.00
 -12   3  -1   20.00    7.80
  12   3   1   21.00    6.90
 -13  -3  -1  125.69   16.50
  13  -3   1  131.69   13.30
 -13   3  -1  148.99   13.40
 -13   3  -1  162.78   16.30
  13   3   1  157.58   15.80
 -14  -3  -1  200.98   18.90
  14  -3   1  210.18   16.70
 -14   3  -1  222.88   18.70
 -14   3  -1  200.58   16.50
  14   3   1  221.28   18.70
 -15  -3  -1   17.80    9.80
  15  -3   1   15.80    8.30
 -15   3  -1   23.20    9.20
 -15   3  -1   30.30   11.10
  15   3   1   14.60    8.10
  16  -3   1  148.09   17.20
 -16  -3  -1  154.58   20.90
  16   3   1  150.28   19.10
 -16   3  -1  146.89   18.30
 -16   3  -1  148.19   16.60
  17  -3   1    1.30    9.00
 -17  -3  -1   -5.70   11.10
 -17   3  -1   21.90   10.10
  17   3   1   -6.40    9.70
  18  -3   1   38.70   11.60
 -18  -3  -1   31.40   12.20
  18   3   1   57.49   14.50
 -18   3  -1   40.10   14.80
  19  -3   1   54.49   13.10
 -19  -3  -1   40.20   16.00
  19   3   1   44.50   13.50
 -19   3  -1   59.59   18.60
  20  -3   1   11.80   12.90
 -20  -3  -1   -8.40   15.70
  20   3   1   13.30   14.30
 -20   3  -1  -17.80   14.40
  21  -3   1   -7.10   13.50
 -21  -3  -1   23.60   17.70
 -21   3  -1    5.60   18.30
  21   3   1   -1.60   15.40
  21  -4  -1    4.10   13.00
 -21  -4   1  -16.00   16.30
 -21   4   1  -23.90   17.00
  21   4  -1   17.10   15.70
  20  -4  -1   18.10   11.80
  20  -4  -1   28.00   14.40
 -20  -4   1   22.00   13.90
 -20   4   1   21.10   14.20
  20   4  -1   27.30   14.60
  19  -4  -1   21.00   12.90
 -19  -4   1   -6.70   12.40
  19  -4  -1   60.29   12.50
  19   4  -1   46.40   13.80
 -19   4   1   24.90   13.70
  18  -4  -1  104.19   14.70
  18  -4  -1   58.29   13.20
 -18  -4   1   74.29   14.60
  18   4  -1   87.59   15.50
 -18   4   1   68.39   12.80
 -18   4   1   91.69   17.40
 -17  -4   1   -1.10   10.40
  17  -4  -1   -1.10    8.00
  17  -4  -1   16.80    9.20
  17   4  -1   22.20   10.60
 -17   4   1   -5.60   10.10
 -17   4   1    1.50    9.00
  16  -4  -1   34.20    8.90
 -16  -4   1   28.00   10.40
  16  -4  -1   11.40   11.20
  16   4  -1   34.10   11.20
 -16   4   1   24.00    9.90
 -16   4   1   34.70   10.90
  15  -4  -1   25.20    8.50
 -15  -4   1   23.80    9.10
  15   4  -1   24.10    8.70
 -15   4   1   -1.50    9.90
 -15   4   1   29.80    8.10
  14  -4  -1   10.40    7.70
 -14  -4   1    5.70    9.40
  14  -4  -1   20.20    6.90
 -14   4   1   12.20    8.70
  14   4  -1    8.30    8.20
 -14   4   1   14.10    6.50
  13  -4  -1    3.90    5.20
  13  -4  -1   -1.20    5.90
 -13  -4   1   -6.60    7.30
 -13   4   1    6.10    5.80
  13   4  -1   12.80    7.50
 -13   4   1   -6.30    6.80
 -12  -4   1   60.09   10.60
  12  -4  -1   33.60    8.90
 -12  -4   1   24.10    8.10
  12  -4  -1   54.29    9.50
  12  -4  -1   31.20    6.60
 -12   4   1   45.40    9.60
  12   4  -1   46.50    9.60
 -12   4   1   41.60    6.50
  11  -4  -1    6.70    6.50
 -11  -4   1   11.90    6.20
  11  -4  -1    9.00    6.00
  11  -4  -1   13.00    4.80
 -11  -4   1    1.20    6.30
 -11   4   1    7.50    5.30
  11   4  -1   22.30    7.40
  11   4  -1   13.10    5.30
 -11   4   1   15.10    4.60
 -10  -4   1  167.28   14.30
  10  -4  -1  163.98   16.20
 -10  -4   1  165.28   13.10
  10  -4  -1  161.78   10.80
  10  -4  -1  165.38   12.90
  10   4  -1  155.08   13.10
 -10   4   1  167.98   10.90
  10   4  -1  176.58   16.10
 -10   4   1  170.18   14.10
   9  -4  -1   24.30    7.10
   9  -4  -1   30.80    5.00
  -9  -4   1   29.20    6.20
   9  -4  -1   12.40    5.50
   9   4  -1   21.40    5.80
  -9   4   1   21.60    6.90
  -9   4   1   22.50    4.50
   9   4  -1   42.80    7.90
   8  -4  -1   23.80    6.30
  -8  -4   1   25.80    5.60
  -8  -4   1   18.30    5.30
   8  -4  -1   26.60    5.00
   8  -4  -1   23.00    4.40
   8   4  -1   25.00    6.20
  -8   4   1   21.60    4.20
   8   4  -1   23.40    5.80
   8   4  -1    8.60    5.00
  -8   4   1   18.30    5.90
  -7  -4   1    0.50    3.40
   7  -4  -1    3.80    4.00
  -7  -4   1    8.70    4.00
   7  -4  -1    3.50    2.10
   7  -4  -1   -4.50    3.00
  -7   4   1    0.60    2.40
  -7   4   1    4.50    4.00
   7   4  -1    4.10    4.10
   7   4  -1    7.20    3.90
   7   4  -1   -2.50    3.70
  -6  -4   1   58.79    7.00
   6  -4  -1   59.99    5.00
   6  -4  -1   65.19    6.60
  -6  -4   1   69.29    8.10
   6  -4  -1   60.79    7.70
  -6   4   1   59.79    7.70
   6   4  -1   74.59    8.10
  -6   4   1   71.29    5.60
   6   4  -1   56.19    7.20
   6   4  -1   57.59    7.80
   5  -4  -1   -1.50    2.60
  -5  -4   1    1.40    3.10
   5  -4  -1    1.10    1.80
   5  -4  -1    2.30    2.60
  -5  -4   1    1.00    2.60
  -5   4   1   -1.60    2.00
  -5   4   1    2.30    2.90
   5   4  -1    1.50    2.60
   5   4  -1    5.00    3.40
   5   4  -1    3.20    3.10
   4  -4  -1  735.33   29.30
   4  -4  -1  753.02   28.00
  -4  -4   1  746.83   29.60
   4  -4  -1  720.63   29.70
  -4  -4   1  756.92   30.40
  -4   4   1  746.93   28.00
   4   4  -1  759.82   30.70
   4   4  -1  750.62   31.10
   4   4  -1  746.53   29.60
  -4   4   1  775.02   29.80
   3  -4  -1  391.76   17.00
   3  -4  -1  380.16   15.80
  -3  -4   1  366.36   17.30
   3  -4  -1  396.06   16.50
  -3  -4   1  385.16   16.60
   3   4  -1  385.36   18.10
  -3   4   1  389.66   16.50
   3   4  -1  373.06   16.30
   3   4  -1  379.36   17.60
  -3   4   1  411.86   16.00
   2  -4  -1   42.30    3.90
  -2  -4   1   36.50    3.70
   2  -4  -1   42.30    3.90
  -2  -4   1   38.40    5.10
  -2  -4   1   50.69    4.80
  -2   4   1   40.30    3.80
   2   4  -1   28.90    4.20
   2   4  -1   45.80    3.80
  -2   4   1   37.60    4.20
  -2   4   1   38.90    3.50
   2   4  -1   37.00    4.90
   1  -4  -1  583.34   22.50
  -1  -4   1  568.74   21.60
   1  -4  -1  579.14   22.80
  -1  -4   1  600.64   24.10
  -1   4   1  579.14   22.50
   1   4  -1  543.35   23.70
  -1   4   1  588.64   22.40
  -1   4   1  587.14   22.80
   1   4  -1  572.64   21.40
   1   4  -1  580.14   23.40
   0  -4   1 4508.85  147.29
   0  -4  -1 4353.76  148.09
   0  -4  -1 4329.37  147.99
   0  -4   1 4366.36  149.19
   0   4  -1 4228.28  146.19
   0   4   1 4384.96  147.69
   0   4   1 4197.38  148.39
   0   4   1 4300.27  148.19
  -1  -4  -1  514.05   22.40
   1  -4   1  551.44   21.60
  -1  -4  -1  528.55   21.00
   1   4   1  515.65   21.30
   1   4   1  487.75   22.80
  -1   4  -1  496.75   19.10
   1   4   1  512.45   20.70
  -1   4  -1  522.55   21.40
  -2  -4  -1  229.88   11.60
   2  -4   1  237.28   11.60
   2  -4   1  245.08   10.10
   2  -4   1  231.18   10.30
  -2  -4  -1  241.08   11.90
  -2   4  -1  218.08   10.00
   2   4   1  219.48   11.80
   2   4   1  205.48   11.20
  -2   4  -1  230.98   11.40
   2   4   1  234.78   12.30
   3  -4   1   37.10    3.70
   3  -4   1   37.00    4.20
  -3  -4  -1   29.80    4.60
  -3  -4  -1   31.60    4.90
   3  -4   1   33.50    4.30
  -3   4  -1   30.40    3.80
  -3   4  -1   33.40    4.40
   3   4   1   23.80    4.20
   3   4   1   35.80    4.90
  -4  -4  -1  142.19    9.60
  -4  -4  -1  155.18   10.00
   4  -4   1  146.69    8.60
   4  -4   1  132.09    8.50
   4  -4   1  161.18    9.10
   4   4   1  141.99    9.80
   4   4   1  164.38   10.10
  -4   4  -1  169.98    9.30
  -4   4  -1  155.18    9.10
   5  -4   1   93.69    7.20
  -5  -4  -1   89.89    7.90
   5  -4   1   97.79    7.70
   5  -4   1  103.09    7.30
  -5  -4  -1  103.79    8.90
   5   4   1  107.79    8.70
   5   4   1  105.79    8.90
  -5   4  -1   95.89    7.80
   6  -4   1  326.37   15.30
   6  -4   1  337.27   16.60
   6  -4   1  291.17   15.50
  -6  -4  -1  313.57   17.30
  -6  -4  -1  345.67   17.40
   6   4   1  339.67   17.80
  -6   4  -1  274.37   15.10
  -6   4  -1  311.77   16.30
   6   4   1  292.17   16.80
  -7  -4  -1   76.79    9.60
   7  -4   1  106.29   10.50
  -7  -4  -1  101.29    9.40
   7  -4   1   98.59    8.00
  -7   4  -1   94.59    9.00
   7   4   1   90.39   10.40
  -7   4  -1   89.99    8.10
   7   4   1   94.19    9.30
   8  -4   1    5.50    4.60
   8  -4   1    3.00    3.60
  -8  -4  -1   -2.60    4.00
  -8  -4  -1   -6.60    3.70
   8   4   1    1.50    3.80
  -8   4  -1    1.80    3.60
   8   4   1    5.50    4.70
  -8   4  -1    1.90    4.30
  -9  -4  -1   -1.00    4.20
   9  -4   1    5.90    3.80
  -9  -4  -1   -3.70    4.90
   9  -4   1   -6.60    4.90
  -9   4  -1    1.50    4.20
   9   4   1   -3.90    4.30
   9   4   1    5.50    6.10
  -9   4  -1    8.40    5.20
  10  -4   1   -4.80    6.40
 -10  -4  -1   -5.70    5.80
 -10  -4  -1    1.70    5.30
  10  -4   1   -2.60    4.00
  10   4   1   -0.90    5.20
 -10   4  -1   -0.60    5.00
 -10   4  -1    1.40    4.50
  10   4   1    6.10    5.70
 -11  -4  -1   11.70    6.30
  11  -4   1   23.60    6.20
  11  -4   1   17.00    8.10
 -11  -4  -1   15.40    7.40
 -11   4  -1   15.50    5.80
  11   4   1   11.60    6.70
  11   4   1    1.80    5.40
 -11   4  -1   20.60    7.60
 -12  -4  -1   -6.20    5.70
  12  -4   1    4.30    5.30
  12  -4   1    4.30    8.70
 -12   4  -1    8.60    6.70
  12   4   1    5.60    6.70
 -12   4  -1   18.50    6.50
 -13  -4  -1    7.30    8.30
  13  -4   1   28.30    7.70
 -13   4  -1   18.10    7.10
  13   4   1   32.20    8.80
 -13   4  -1   26.90    8.50
  14  -4   1   83.59   11.50
 -14  -4  -1   69.19   14.60
 -14   4  -1   63.09   12.00
  14   4   1   83.79   14.20
  15  -4   1   32.10    9.70
 -15   4  -1   27.40    9.60
  15   4   1   27.00   10.80
 -15   4  -1   36.30   11.10
  16  -4   1   21.40    9.50
 -16  -4  -1   10.00   10.60
  16   4   1    8.40   10.40
 -16   4  -1   13.10   10.40
 -16   4  -1   24.30   10.10
  17  -4   1  120.49   15.60
 -17  -4  -1   79.49   17.40
 -17   4  -1  131.19   19.50
  17   4   1  117.19   18.30
  18  -4   1   81.29   14.50
 -18  -4  -1   53.99   15.50
  18   4   1   68.49   16.80
 -18   4  -1   64.69   14.50
 -19  -4  -1   30.80   15.80
  19  -4   1   55.29   13.20
  19  -4   1   40.50   12.90
 -19   4  -1   37.60   16.00
  19   4   1   34.40   14.30
 -20  -4  -1  -21.70   21.20
  20  -4   1   11.40   12.50
  20  -4   1   -5.40   13.70
 -20   4  -1  -12.20   14.60
  20   4   1   -4.10   14.10
  21  -4   1  106.79   21.60
 -21  -4  -1   93.79   21.70
  21  -4   1   84.19   18.10
  21   4   1  113.89   21.20
 -21   4  -1  126.69   20.90
  21  -5  -1   24.00   12.30
  21  -5  -1    5.90   15.60
 -21  -5   1    1.30   19.20
  21   5  -1    6.30   15.50
 -21   5   1   26.10   15.40
  20  -5  -1    9.30   14.10
  20  -5  -1    1.50   11.10
 -20  -5   1   14.30   16.20
 -20   5   1    4.70   13.70
  20   5  -1  -12.30   14.10
 -19  -5   1   -5.60   14.00
  19  -5  -1    4.30   10.10
  19  -5  -1  -12.60   11.40
  19   5  -1    1.50   12.70
 -19   5   1    7.30   11.50
 -19   5   1   15.50   12.90
  18  -5  -1   -4.30   10.60
 -18  -5   1  -15.10   13.00
  18  -5  -1    5.90    9.10
 -18   5   1    4.00   10.80
  18   5  -1   23.90   12.20
 -18   5   1  -18.40   10.40
  17  -5  -1   23.50    9.90
  17  -5  -1    9.70    7.90
 -17  -5   1   52.59   14.70
  17   5  -1   -1.20   10.50
 -17   5   1   26.50   10.80
 -17   5   1    4.60   11.30
  16  -5  -1   78.99   11.30
  16  -5  -1   86.89   15.10
 -16  -5   1   53.69   14.00
 -16   5   1   95.09   11.70
  16   5  -1  116.79   17.20
 -16   5   1   65.39   13.30
  15  -5  -1  289.07   22.50
 -15  -5   1  308.87   23.60
  15  -5  -1  345.47   19.50
 -15   5   1  305.47   18.90
  15   5  -1  245.38   21.70
 -15   5   1  337.57   24.00
 -14  -5   1   70.29   13.90
  14  -5  -1   84.59   10.30
  14  -5  -1   52.89   11.10
 -14   5   1   80.19    9.90
 -14   5   1   63.69   12.30
  14   5  -1   63.19   12.30
  13  -5  -1    0.00    5.00
  13  -5  -1    3.70    7.00
 -13  -5   1    0.60    6.70
 -13   5   1    7.00    5.50
  13   5  -1   -1.80    6.90
 -13   5   1   -0.50    6.30
  12  -5  -1  314.27   17.00
 -12  -5   1  313.57   21.90
  12  -5  -1  331.47   20.70
  12   5  -1  307.47   21.40
 -12   5   1  315.27   16.90
 -12   5   1  280.97   20.00
  11  -5  -1   64.39    7.60
 -11  -5   1   44.80   10.10
  11  -5  -1   65.49   10.10
  11  -5  -1   60.09   10.40
 -11   5   1   58.59   10.60
  11   5  -1   40.30    8.90
  11   5  -1   42.70    8.90
 -11   5   1   80.69    8.40
  10  -5  -1   59.29    9.20
  10  -5  -1   87.49    7.70
 -10  -5   1   72.19   10.60
 -10  -5   1   89.59   11.20
  10  -5  -1   83.19   12.40
  10   5  -1   72.39   10.50
  10   5  -1   79.19   11.40
  10   5  -1   61.69   10.20
 -10   5   1   61.39    9.60
 -10   5   1   79.09    7.50
  -9  -5   1   13.00    6.20
  -9  -5   1   12.70    5.40
   9  -5  -1   17.70    4.10
   9  -5  -1   16.80    6.70
   9   5  -1    5.90    5.70
  -9   5   1    2.80    3.60
  -9   5   1   13.20    5.90
   9   5  -1   16.40    6.60
   9   5  -1   -4.30    6.20
  -8  -5   1  155.48   12.10
   8  -5  -1  106.99   11.10
   8  -5  -1  135.89    8.70
   8  -5  -1  145.09   11.10
  -8  -5   1  145.79   19.20
   8   5  -1  152.28   12.20
  -8   5   1  134.79   10.20
   8   5  -1  110.49   10.60
  -8   5   1  134.49   11.40
   8   5  -1  142.59   13.90
   7  -5  -1  255.17   15.30
   7  -5  -1  254.27   14.80
  -7  -5   1  246.48   15.80
  -7  -5   1  257.97   15.50
   7  -5  -1  270.57   12.70
   7   5  -1  249.18   16.40
  -7   5   1  278.37   15.80
   7   5  -1  251.97   15.10
  -7   5   1  252.27   12.70
   7   5  -1  243.28   16.00
  -6  -5   1   12.00    4.80
  -6  -5   1   17.00    4.60
   6  -5  -1    9.70    3.00
   6  -5  -1    5.40    3.30
   6  -5  -1   11.10    4.40
  -6   5   1    7.20    3.00
   6   5  -1    8.40    5.00
   6   5  -1    3.60    3.90
   6   5  -1    7.60    4.50
   5  -5  -1   22.70    5.20
   5  -5  -1   39.00    4.50
   5  -5  -1   25.50    4.70
  -5  -5   1   25.00    4.80
  -5  -5   1   23.70    4.80
   5   5  -1   20.00    4.80
   5   5  -1   30.40    6.40
  -5   5   1   25.30    4.20
   5   5  -1   30.30    6.10
   4  -5  -1  289.57   13.70
   4  -5  -1  286.97   15.10
  -4  -5   1  314.07   15.10
   4  -5  -1  310.47   14.70
  -4  -5   1  319.87   16.10
   4   5  -1  332.17   15.10
   4   5  -1  302.27   16.10
   4   5  -1  301.97   16.50
  -4   5   1  303.97   14.00
  -4   5   1  300.07   14.70
  -3  -5   1  148.49    9.70
   3  -5  -1  147.59    8.50
   3  -5  -1  144.39   10.00
   3  -5  -1  153.78    8.90
  -3  -5   1  146.89    8.90
   3   5  -1  142.29    8.70
  -3   5   1  161.48    8.80
   3   5  -1  141.89    9.80
   3   5  -1  156.48   10.70
  -3   5   1  153.78    8.20
  -2  -5   1   21.60    4.70
   2  -5  -1   23.30    3.80
  -2  -5   1   23.70    3.50
   2  -5  -1   30.20    4.20
  -2   5   1   21.90    3.40
   2   5  -1   22.30    3.40
  -2   5   1   20.30    3.40
   2   5  -1   20.10    4.30
  -2   5   1   16.00    3.50
   2   5  -1   21.30    4.40
   1  -5  -1   30.20    4.20
   1  -5  -1   39.60    5.00
  -1  -5   1   29.60    5.00
  -1  -5   1   39.30    4.00
   1   5  -1   24.60    4.40
  -1   5   1   46.60    5.10
   1   5  -1   30.90    3.50
  -1   5   1   29.60    5.00
   1   5  -1   32.00    4.80
  -1   5   1   29.30    3.90
   0  -5   1    2.90    2.50
   0  -5   1    4.50    1.80
   0  -5  -1    5.30    2.60
   0  -5  -1    6.20    2.60
   0   5   1    4.70    2.60
   0   5   1    6.00    2.50
   0   5  -1    2.00    2.40
   0   5  -1    8.10    3.10
   0   5  -1    5.80    1.80
   0   5   1    4.10    2.30
   1  -5   1   56.89    4.40
  -1  -5  -1   55.79    5.60
   1  -5   1   62.19    5.90
  -1  -5  -1   43.80    5.40
  -1   5  -1   59.99    6.10
   1   5   1   58.19    5.40
   1   5   1   68.99    5.90
   1   5   1   68.09    6.60
  -1   5  -1   62.79    4.10
   2  -5   1  705.53   29.00
  -2  -5  -1  724.43   29.00
  -2  -5  -1  722.53   29.50
   2  -5   1  717.73   26.90
   2  -5   1  713.93   27.40
   2   5   1  768.32   30.00
   2   5   1  738.63   30.30
  -2   5  -1  724.83   27.00
   2   5   1  714.53   28.90
  -2   5  -1  709.53   29.10
   3  -5   1 1141.29   42.20
  -3  -5  -1 1157.78   44.50
  -3  -5  -1 1175.38   44.90
   3  -5   1 1175.38   42.80
   3  -5   1 1190.48   44.20
   3   5   1 1175.18   45.40
  -3   5  -1 1130.29   43.90
   3   5   1 1187.18   45.70
   3   5   1 1151.68   44.10
  -4  -5  -1  264.57   14.20
   4  -5   1  238.68   12.00
  -4  -5  -1  231.38   13.60
   4  -5   1  234.48   12.70
   4   5   1  233.58   14.10
  -4   5  -1  237.88   12.90
   4   5   1  236.88   14.20
   4   5   1  264.57   13.90
   5  -5   1   62.09    6.00
  -5  -5  -1   50.99    7.30
  -5  -5  -1   56.19    7.30
   5  -5   1   38.90    6.00
   5  -5   1   49.60    6.20
   5   5   1   64.69    7.80
  -5   5  -1   53.59    6.80
  -5   5  -1   51.29    6.50
   5   5   1   59.49    8.20
  -6  -5  -1    1.00    4.50
  -6  -5  -1   16.00    5.20
   6  -5   1    6.10    3.40
   6  -5   1   -3.80    3.70
   6  -5   1    1.80    3.30
   6   5   1    5.60    4.60
   6   5   1    4.50    4.30
  -6   5  -1   10.40    4.00
  -6   5  -1    5.10    4.00
  -7  -5  -1    6.30    5.10
   7  -5   1    6.60    4.50
  -7  -5  -1   15.50    5.40
   7  -5   1   11.80    3.90
   7  -5   1   13.10    4.10
   7   5   1   17.90    5.50
   7   5   1   17.00    5.70
  -7   5  -1   16.50    4.30
  -7   5  -1   20.10    5.40
   8  -5   1   61.69    7.90
   8  -5   1   48.30    6.70
  -8  -5  -1   67.09    9.60
   8  -5   1   52.79    8.10
  -8  -5  -1   45.90    8.10
  -8   5  -1   51.59    8.00
   8   5   1   65.39    9.20
   8   5   1   36.20    8.20
  -8   5  -1   45.90    6.90
  -9  -5  -1  136.89   12.40
   9  -5   1  110.89    9.80
  -9  -5  -1  146.09   12.80
   9  -5   1  128.79   12.30
   9  -5   1  145.39   13.20
   9   5   1  128.39   12.00
  -9   5  -1  151.68   11.20
   9   5   1  121.99   12.40
  10  -5   1  255.57   14.90
 -10  -5  -1  248.18   18.20
 -10  -5  -1  218.18   17.10
  10  -5   1  226.48   15.90
  10   5   1  233.78   17.40
 -10   5  -1  220.68   14.60
 -10   5  -1  262.77   17.20
  10   5   1  222.98   18.00
  11  -5   1   70.29   10.40
  11  -5   1   87.39   12.90
 -11  -5  -1   81.39   12.00
  11  -5   1   63.69    8.80
 -11   5  -1   63.99   10.80
 -11   5  -1   59.99    9.00
  11   5   1   91.39   13.00
  12  -5   1    5.00    6.20
  12  -5   1    1.20    5.30
 -12  -5  -1   -5.10    7.10
 -12   5  -1   13.40    6.40
 -12   5  -1   -2.10    6.30
  12   5   1   -0.80    6.00
  13  -5   1   87.89   13.00
 -13  -5  -1   81.89   13.90
 -13   5  -1   95.29   13.00
 -13   5  -1   94.09   12.30
  13   5   1   84.59   12.90
 -14  -5  -1   30.40   11.10
  14  -5   1   20.50    9.30
  14  -5   1   28.90    8.30
 -14   5  -1   10.90    9.00
 -14   5  -1   39.40    9.40
  14   5   1   18.80    9.90
 -15  -5  -1    9.10   11.10
  15  -5   1    6.40    7.70
  15  -5   1    2.20    7.70
 -15   5  -1    8.90    9.50
 -15   5  -1   24.90    9.50
  15   5   1   10.30   11.00
  16  -5   1   80.19   14.70
  16  -5   1   93.89   13.60
 -16  -5  -1   80.19   16.10
  16   5   1   85.19   16.40
 -16   5  -1   77.79   15.40
 -16   5  -1  101.19   14.80
  17  -5   1   26.40   12.70
  17  -5   1   31.60   10.40
 -17  -5  -1   19.90   12.20
 -17   5  -1   11.50   11.70
  17   5   1   14.60   13.50
  18  -5   1   29.00   10.40
 -18  -5  -1    6.10   14.40
  18  -5   1   24.70   11.20
  18   5   1   32.90   14.00
 -18   5  -1   -9.00   13.00
  19  -5   1    2.70   10.60
 -19  -5  -1   15.70   14.40
  19  -5   1  -28.80   11.20
 -19   5  -1  -17.20   13.20
  19   5   1   -7.20   13.60
 -20  -5  -1    9.40   20.00
  20  -5   1    0.50   13.40
  20  -5   1   -5.20   11.90
 -20   5  -1  -15.70   15.60
  20   5   1   24.90   16.20
  21  -5   1   19.40   16.30
  21  -5   1  -10.80   15.10
 -21  -5  -1   -3.00   16.80
  21   5   1   22.10   16.00
 -21   5  -1    2.50   16.90
  21  -6  -1   32.00   13.20
  21  -6  -1   18.40   16.60
 -21  -6   1   40.00   18.10
 -21   6   1   -1.40   16.70
  21   6  -1   16.60   17.80
  20  -6  -1   10.00   11.30
 -20  -6   1  -23.60   25.40
  20  -6  -1   -3.30   13.00
 -20   6   1    0.80   15.90
  20   6  -1    6.20   15.70
 -19  -6   1   25.70   17.20
  19  -6  -1   -7.40    9.90
  19  -6  -1   -3.50   10.50
  19   6  -1    9.30   12.30
 -19   6   1  -10.50   14.40
 -19   6   1  -10.00   12.50
  18  -6  -1    5.20    9.00
 -18  -6   1  -12.00   14.60
  18  -6  -1    4.00   11.70
  18   6  -1   11.60   13.70
 -18   6   1    0.10   11.20
 -18   6   1   10.00   11.70
 -17  -6   1   27.40   13.70
  17  -6  -1   57.29   12.70
  17  -6  -1   41.60   10.30
 -17   6   1   83.59   16.50
  17   6  -1   55.99   14.50
 -17   6   1   39.30   10.90
 -16  -6   1   57.19   13.30
  16  -6  -1   48.10   12.30
 -16   6   1   45.90   13.20
  16   6  -1   60.89   14.80
 -16   6   1   52.99   10.40
  15  -6  -1   46.00    8.60
  15  -6  -1   34.10   11.40
 -15   6   1   45.20   12.30
 -15   6   1   36.20    8.60
  15   6  -1   49.90   11.70
  14  -6  -1  271.07   16.30
 -14  -6   1  218.78   19.80
  14  -6  -1  277.37   20.80
 -14   6   1  266.17   21.70
  14   6  -1  234.58   21.60
 -14   6   1  248.38   16.70
  13  -6  -1  449.26   25.70
 -13  -6   1  378.36   26.40
  13  -6  -1  396.66   20.60
 -13   6   1  404.06   25.80
  13   6  -1  410.46   26.90
 -13   6   1  417.36   21.10
  12  -6  -1  417.76   25.50
  12  -6  -1  458.15   21.90
 -12  -6   1  488.65   28.10
 -12   6   1  470.75   22.40
 -12   6   1  492.15   27.70
  12   6  -1  456.85   27.70
  11  -6  -1  336.67   22.40
 -11  -6   1  405.46   23.90
  11  -6  -1  380.06   21.90
  11  -6  -1  356.76   18.00
 -11   6   1  360.96   22.20
 -11   6   1  339.87   18.10
  11   6  -1  389.46   23.50
  11   6  -1  347.87   23.00
 -10  -6   1    5.30    5.80
  10  -6  -1   12.40    4.40
  10  -6  -1    6.70    5.50
  10  -6  -1    0.40    6.60
 -10   6   1    0.10    5.70
 -10   6   1    4.80    4.20
  10   6  -1   -7.50    6.80
  10   6  -1    4.90    5.30
  -9  -6   1    6.00    5.60
   9  -6  -1   14.60    5.00
   9  -6  -1   11.10    6.20
  -9  -6   1    2.70    5.60
   9  -6  -1    3.70    3.30
   9   6  -1    0.10    5.70
   9   6  -1    3.90    6.30
  -9   6   1    6.60    3.90
   9   6  -1    0.70    4.60
  -9   6   1    0.30    5.30
  -8  -6   1  230.38   16.50
   8  -6  -1  266.77   13.50
   8  -6  -1  256.47   15.60
  -8  -6   1  259.77   17.30
   8  -6  -1  231.38   16.50
  -8   6   1  276.17   13.90
   8   6  -1  258.97   16.80
   8   6  -1  263.07   18.10
  -8   6   1  269.27   16.60
   8   6  -1  273.67   17.50
   7  -6  -1    5.50    5.30
  -7  -6   1    3.50    5.40
   7  -6  -1    3.60    4.00
  -7  -6   1    8.80    5.10
   7  -6  -1    8.60    3.10
  -7   6   1    7.80    3.70
   7   6  -1   10.10    4.40
   7   6  -1   -7.80    5.70
   7   6  -1   10.00    5.30
   6  -6  -1  146.99    9.10
   6  -6  -1  145.99   10.10
  -6  -6   1  152.68   11.10
   6  -6  -1  138.49   11.20
  -6  -6   1  127.89   11.00
   6   6  -1  130.59   10.80
   6   6  -1  155.98   12.00
   6   6  -1  138.79   12.80
   5  -6  -1 1235.58   48.70
   5  -6  -1 1261.27   47.00
  -5  -6   1 1222.78   49.80
   5  -6  -1 1304.27   48.20
  -5  -6   1 1258.27   48.70
   5   6  -1 1327.27   51.39
  -5   6   1 1256.17   48.30
   5   6  -1 1240.48   48.40
  -5   6   1 1305.07   49.00
  -4  -6   1  655.23   27.70
  -4  -6   1  596.54   25.90
   4  -6  -1  588.94   25.00
   4  -6  -1  608.94   25.60
   4  -6  -1  579.14   26.00
   4   6  -1  587.44   25.50
   4   6  -1  601.84   28.10
   4   6  -1  659.53   28.20
  -4   6   1  625.94   25.80
  -4   6   1  628.14   25.30
  -3  -6   1  133.19   10.00
  -3  -6   1  142.79    9.10
   3  -6  -1  148.29    9.70
   3  -6  -1  125.99    8.70
   3  -6  -1  129.29    8.80
  -3   6   1  142.59    9.30
  -3   6   1  152.78    8.70
  -3   6   1  138.19    8.80
   3   6  -1  144.79   10.60
   3   6  -1  137.79   10.80
   2  -6  -1   84.89    6.60
  -2  -6   1   80.29    9.20
   2  -6  -1   69.99    6.60
  -2  -6   1   81.79    6.60
   2   6  -1   73.29    8.40
   2   6  -1   59.09    7.20
   2   6  -1   75.39    6.10
  -2   6   1   86.79    6.50
  -2   6   1   72.79    6.90
  -2   6   1   69.29    6.00
   1  -6  -1  117.29    8.70
  -1  -6   1  139.09   10.10
  -1  -6   1  108.69    7.40
   1  -6  -1  125.69    8.50
  -1   6   1  119.59    8.70
  -1   6   1  126.79    8.50
  -1   6   1  123.49    8.80
   1   6  -1  119.59    9.10
   1   6  -1  128.19    7.20
   1   6  -1  123.19    9.80
   0  -6   1    0.30    2.90
   0  -6   1    3.30    2.70
   0  -6  -1    5.00    3.00
   0   6  -1    2.20    3.40
   0   6   1    2.40    2.50
   0   6  -1    7.70    2.10
   0   6  -1    9.10    3.50
   0   6   1    6.60    3.20
   0   6   1    4.10    3.40
   1  -6   1    5.20    2.50
  -1  -6  -1    8.50    3.50
  -1  -6  -1    6.80    3.50
   1  -6   1    7.70    3.60
   1   6   1    9.90    3.30
  -1   6  -1    8.80    3.70
   1   6   1   10.70    3.70
   1   6   1    1.40    3.70
  -1   6  -1    4.80    2.30
  -1   6  -1    4.00    2.90
   2  -6   1    4.60    2.80
  -2  -6  -1    2.60    3.30
   2  -6   1   -4.20    2.90
  -2  -6  -1    1.30    2.80
   2  -6   1    3.00    2.30
   2   6   1   -3.30    3.60
  -2   6  -1    4.00    3.60
   2   6   1    0.20    3.20
   2   6   1    2.70    3.10
  -2   6  -1    6.90    2.50
  -3  -6  -1  169.18   11.40
   3  -6   1  179.68   11.30
   3  -6   1  170.68    9.60
  -3  -6  -1  173.38   11.80
   3  -6   1  188.38   10.20
   3   6   1  203.58   12.70
  -3   6  -1  193.18   11.60
   3   6   1  198.68   13.30
  -3   6  -1  185.88   10.00
   3   6   1  198.18   11.80
   4  -6   1  831.22   32.70
   4  -6   1  827.12   33.70
   4  -6   1  851.71   32.20
  -4  -6  -1  853.01   35.30
  -4  -6  -1  817.22   34.40
   4   6   1  844.62   35.70
   4   6   1  848.62   36.20
   4   6   1  765.52   33.80
  -4   6  -1  839.02   33.80
   5  -6   1  242.88   13.20
  -5  -6  -1  227.68   14.30
   5  -6   1  213.18   12.80
   5  -6   1  226.68   12.40
  -5  -6  -1  211.28   14.10
   5   6   1  237.78   14.30
   5   6   1  225.28   14.90
  -5   6  -1  256.47   13.70
   5   6   1  200.38   16.10
   6  -6   1  237.78   13.70
  -6  -6  -1  263.87   16.50
  -6  -6  -1  266.87   16.00
   6  -6   1  224.98   14.00
   6  -6   1  234.88   13.30
   6   6   1  276.77   16.10
   6   6   1  239.78   16.10
   6   6   1  248.38   17.00
  -6   6  -1  227.98   13.90
  -6   6  -1  255.17   14.30
   7  -6   1   -0.40    3.40
   7  -6   1    0.60    3.40
   7  -6   1    1.80    4.60
  -7  -6  -1   -3.60    4.70
  -7  -6  -1   -8.80    4.20
   7   6   1    1.60    5.10
   7   6   1    2.80    5.40
  -7   6  -1   -5.10    3.70
   7   6   1   -0.50    4.00
  -7   6  -1   -3.70    3.70
   8  -6   1   -5.10    4.60
   8  -6   1   10.20    4.50
  -8  -6  -1    8.30    5.80
  -8  -6  -1   -0.40    5.40
   8  -6   1   11.20    4.90
   8   6   1    4.60    6.10
  -8   6  -1   13.90    5.50
  -8   6  -1    8.60    4.90
   8   6   1   -6.80    4.40
   9  -6   1   54.59    9.10
   9  -6   1   65.89    7.80
  -9  -6  -1   57.59    9.40
   9   6   1   72.09   10.90
   9   6   1   71.99   10.90
  -9   6  -1   45.90    8.60
  -9   6  -1   51.89    8.30
 -10  -6  -1   69.99   11.80
  10  -6   1   99.99   12.10
  10  -6   1   75.49    9.10
  10  -6   1   90.29   10.80
 -10   6  -1   87.79   10.40
  10   6   1   53.69   11.10
 -10   6  -1   90.59   11.90
  10   6   1   88.89   12.60
  11  -6   1  380.56   24.40
  11  -6   1  421.56   21.80
 -11  -6  -1  389.26   25.00
  11  -6   1  468.55   24.30
  11   6   1  473.25   26.90
 -11   6  -1  404.66   24.60
 -11   6  -1  404.56   22.50
  12  -6   1  380.26   20.50
 -12  -6  -1  349.67   24.00
  12  -6   1  358.96   22.60
  12   6   1  360.86   24.60
 -12   6  -1  342.47   20.90
 -12   6  -1  379.26   23.80
  13  -6   1   -3.70    9.70
 -13  -6  -1    2.20    9.20
  13  -6   1    0.40    6.80
 -13   6  -1    4.60    7.60
  13   6   1    0.70    7.40
 -13   6  -1    3.60    7.40
  14  -6   1   10.10    7.80
 -14  -6  -1   -9.30    8.20
  14  -6   1   -7.40    6.50
 -14   6  -1    1.20    8.40
  14   6   1   10.90    8.40
 -14   6  -1    9.70    7.50
 -15  -6  -1   26.80   11.30
  15  -6   1   36.30    9.40
  15  -6   1   56.09   12.00
 -15   6  -1   27.00   10.90
  15   6   1   27.30   11.00
 -15   6  -1   29.50   10.30
  16  -6   1   32.00   10.90
 -16  -6  -1   25.40   12.00
  16  -6   1   37.00   10.00
 -16   6  -1   39.00   12.60
 -16   6  -1   48.50   12.40
  16   6   1   36.30   12.20
 -17  -6  -1   -8.90   10.60
  17  -6   1    3.50    9.00
  17  -6   1   12.50   10.50
 -17   6  -1    6.60   13.30
  17   6   1   24.70   12.00
 -17   6  -1    8.90   12.30
 -18  -6  -1  -10.70   14.40
  18  -6   1   -4.20    9.60
  18  -6   1   -0.10   10.30
 -18   6  -1   20.70   14.20
  18   6   1  -15.30   11.80
 -19  -6  -1   29.50   16.70
  19  -6   1   24.50   12.00
  19  -6   1   48.30   13.50
  19   6   1   19.90   14.60
 -19   6  -1   38.00   16.40
  20  -6   1   -1.40   12.50
 -20  -6  -1   10.60   18.50
  20  -6   1   11.10   14.40
 -20   6  -1   15.00   16.60
  20  -7  -1    1.60   14.80
  20  -7  -1  -24.10   11.50
 -20  -7   1    6.50   18.50
  20   7  -1   37.40   16.80
 -20   7   1   18.30   17.10
 -19  -7   1    1.90   15.00
  19  -7  -1    0.00   10.20
  19  -7  -1   21.10   13.50
 -19   7   1   19.10   14.80
  19   7  -1   -2.10   15.10
  18  -7  -1    4.80   12.30
 -18  -7   1   30.50   13.80
  18  -7  -1   12.90    9.60
 -18   7   1    7.50   13.20
  18   7  -1   13.50   13.70
  17  -7  -1    1.40   10.20
  17  -7  -1   14.90    8.40
 -17  -7   1   11.30   13.10
  17   7  -1   -0.20   10.30
 -17   7   1   15.10   12.60
 -17   7   1    4.10   10.10
 -16  -7   1    5.30   12.10
  16  -7  -1    5.40    8.00
  16  -7  -1   -9.70    9.20
 -16   7   1    4.90   11.60
 -16   7   1   -2.70    9.10
  16   7  -1    5.30   11.30
  15  -7  -1  187.58   18.30
  15  -7  -1  202.28   15.10
 -15  -7   1  242.38   22.70
  15   7  -1  199.28   20.30
 -15   7   1  173.98   23.60
 -15   7   1  220.58   16.60
 -14  -7   1   90.79   14.50
  14  -7  -1  102.69   14.50
  14  -7  -1  118.59   11.80
  14   7  -1  134.29   17.00
 -14   7   1  166.28   18.70
 -14   7   1  112.99   12.10
  13  -7  -1  243.88   15.40
  13  -7  -1  230.38   18.40
 -13  -7   1  231.68   21.00
  13   7  -1  246.88   21.60
 -13   7   1  236.08   19.90
 -13   7   1  268.97   16.30
  12  -7  -1  245.28   18.10
  12  -7  -1  226.68   14.50
 -12  -7   1  261.27   20.70
 -12   7   1  280.97   20.00
  12   7  -1  249.18   20.90
 -12   7   1  254.77   15.70
  11  -7  -1   96.39    9.40
 -11  -7   1  113.79   13.60
  11  -7  -1  104.69   13.70
  11  -7  -1  112.89   12.60
 -11   7   1   75.69   12.20
 -11   7   1   83.89    9.40
  11   7  -1  107.69   14.50
  10  -7  -1  282.97   18.60
 -10  -7   1  312.47   20.70
  10  -7  -1  297.97   15.80
  10  -7  -1  268.77   19.50
  10   7  -1  320.77   20.70
 -10   7   1  276.57   16.40
  10   7  -1  344.67   21.90
   9  -7  -1    8.80    7.30
   9  -7  -1    4.00    4.90
   9  -7  -1    1.60    4.00
  -9  -7   1    2.20    5.90
  -9   7   1    8.10    4.50
   9   7  -1    0.90    7.10
   9   7  -1    4.10    5.00
   8  -7  -1  425.26   23.30
   8  -7  -1  486.65   23.00
   8  -7  -1  417.16   20.00
  -8  -7   1  439.66   26.60
   8   7  -1  461.55   25.20
   8   7  -1  443.96   23.50
  -8   7   1  405.86   20.00
   8   7  -1  441.96   28.10
   7  -7  -1   -8.10    5.00
   7  -7  -1   -3.70    3.10
  -7  -7   1   13.20    5.40
   7  -7  -1   -0.60    4.10
  -7  -7   1   -0.10    4.70
  -7   7   1   -3.60    4.00
   7   7  -1   -2.50    6.00
   7   7  -1   -2.10    4.90
   7   7  -1   -4.80    5.00
  -6  -7   1   22.80    5.60
   6  -7  -1    7.10    4.30
   6  -7  -1   10.40    3.90
   6  -7  -1   12.70    5.10
  -6  -7   1   14.20    6.50
  -6   7   1   15.60    4.30
   6   7  -1   20.40    5.70
   6   7  -1    8.00    5.20
   6   7  -1    1.90    6.10
   5  -7  -1  663.13   28.90
   5  -7  -1  651.13   28.00
  -5  -7   1  654.53   32.90
   5  -7  -1  646.44   27.30
  -5  -7   1  689.43   28.90
   5   7  -1  652.43   30.50
  -5   7   1  659.13   27.50
  -5   7   1  624.84   28.00
   5   7  -1  661.83   28.50
   5   7  -1  684.43   34.90
   4  -7  -1  121.49    9.90
  -4  -7   1  108.79    9.20
  -4  -7   1  129.09   10.90
   4  -7  -1  139.79    9.60
   4  -7  -1  133.99    9.40
   4   7  -1  125.19   10.60
  -4   7   1  137.89    8.80
  -4   7   1  144.59    9.70
   4   7  -1  139.59   11.50
   4   7  -1  127.79    9.50
  -4   7   1  107.49    9.20
  -3  -7   1   52.79    6.50
   3  -7  -1   46.90    6.40
   3  -7  -1   53.09    6.90
   3  -7  -1   58.09    6.70
  -3   7   1   52.39    6.90
   3   7  -1   45.50    8.10
  -3   7   1   54.79    6.40
   3   7  -1   51.39    6.30
  -3   7   1   51.29    6.30
   2  -7  -1   25.40    4.80
   2  -7  -1   16.20    4.50
  -2  -7   1   17.20    5.00
  -2  -7   1   30.70    4.70
  -2   7   1   25.10    4.80
  -2   7   1   25.50    5.40
   2   7  -1   13.00    5.70
  -2   7   1   31.40    4.70
   2   7  -1   33.00    5.20
   2   7  -1   24.90    5.90
   1  -7  -1  411.06   20.40
  -1  -7   1  446.96   21.80
   1  -7  -1  444.16   19.70
  -1  -7   1  414.86   18.30
   1   7  -1  437.86   21.80
  -1   7   1  429.16   20.50
   1   7  -1  415.56   17.80
  -1   7   1  444.96   20.20
  -1   7   1  416.16   18.80
   1   7  -1  406.86   20.70
   0  -7  -1  112.29    8.60
   0  -7   1  107.29    7.40
   0  -7   1  110.29    9.70
   0   7  -1   99.19    6.50
   0   7   1   94.09    8.30
   0   7  -1   86.99   10.00
   0   7   1   99.69    7.90
   0   7   1  102.49    9.20
   0   7  -1  106.39    8.60
   1  -7   1   10.10    4.10
  -1  -7  -1    9.00    3.90
   1  -7   1    7.30    3.20
   1   7   1    5.40    4.60
  -1   7  -1    7.20    3.30
  -1   7  -1    5.90    4.40
   1   7   1    6.50    3.50
   1   7   1   14.30    4.00
  -1   7  -1    8.60    2.50
  -2  -7  -1 1379.46   51.59
  -2  -7  -1 1343.17   52.39
   2  -7   1 1383.46   49.30
   2  -7   1 1359.96   49.60
   2  -7   1 1354.66   52.39
  -2   7  -1 1349.47   49.10
   2   7   1 1364.46   53.49
   2   7   1 1367.76   52.99
  -2   7  -1 1375.86   52.69
   2   7   1 1301.67   50.99
  -2   7  -1 1352.76   51.49
   3  -7   1   19.60    3.80
   3  -7   1   17.80    5.00
  -3  -7  -1   25.90    5.60
  -3  -7  -1   21.80    5.30
   3   7   1   18.90    6.10
   3   7   1   21.50    5.80
  -3   7  -1   29.00    5.90
   3   7   1   31.40    5.80
   4  -7   1  553.84   25.60
  -4  -7  -1  554.44   27.10
  -4  -7  -1  549.45   26.10
   4  -7   1  585.44   24.00
   4  -7   1  590.54   24.70
  -4   7  -1  615.14   26.50
   4   7   1  602.64   28.40
   4   7   1  618.04   28.10
   4   7   1  537.75   25.80
  -5  -7  -1  453.95   23.10
   5  -7   1  486.95   22.00
   5  -7   1  454.55   21.20
   5  -7   1  465.35   20.60
  -5  -7  -1  466.45   23.90
   5   7   1  434.16   24.30
  -5   7  -1  447.66   21.90
   5   7   1  471.55   22.80
   5   7   1  468.65   24.50
   6  -7   1   48.00    7.00
   6  -7   1   43.00    7.10
  -6  -7  -1   32.70    8.00
  -6  -7  -1   46.00    8.00
   6  -7   1   49.00    6.70
  -6   7  -1   23.90    6.00
   6   7   1   41.30    9.10
   6   7   1   45.00    8.20
   6   7   1   29.80    7.00
   7  -7   1   75.89    8.80
  -7  -7  -1   82.39   10.30
   7  -7   1   81.79    8.40
  -7  -7  -1   92.69   11.80
   7  -7   1   88.69    9.90
  -7   7  -1   80.69    9.30
   7   7   1  101.09   11.90
   7   7   1   67.59   11.00
   7   7   1   83.69   11.40
   8  -7   1   25.10    6.90
  -8  -7  -1   24.50    7.60
   8  -7   1   31.50    6.10
   8  -7   1   27.40    5.90
   8   7   1   28.00    7.70
  -8   7  -1   21.70    6.30
  -8   7  -1   23.00    6.30
   8   7   1   15.50    6.50
   9  -7   1   11.60    5.10
  -9  -7  -1    1.90    6.20
   9  -7   1    7.40    4.70
   9  -7   1    1.40    6.90
   9   7   1    2.50    7.40
   9   7   1   -2.00    5.80
  -9   7  -1   -7.40    5.40
  -9   7  -1    3.40    5.50
  10  -7   1  239.98   18.50
  10  -7   1  238.28   15.20
  10  -7   1  240.98   16.00
 -10  -7  -1  223.38   18.70
  10   7   1  225.88   19.00
 -10   7  -1  234.08   16.50
 -10   7  -1  229.68   17.60
 -11  -7  -1   19.00    8.00
  11  -7   1   22.80    9.50
  11  -7   1   23.00    7.60
  11  -7   1   28.60    7.00
 -11   7  -1   31.60    7.70
 -11   7  -1   23.20    7.90
  11   7   1   19.20    8.00
 -12  -7  -1   25.80    8.70
  12  -7   1   27.40    7.60
  12  -7   1   18.30    8.00
 -12   7  -1   34.80    8.90
  12   7   1   21.80    8.80
 -12   7  -1   11.30    8.30
  13  -7   1  319.37   20.10
  13  -7   1  364.46   22.70
 -13  -7  -1  284.37   24.30
 -13   7  -1  340.47   21.30
  13   7   1  333.57   25.20
 -13   7  -1  338.77   23.90
 -14  -7  -1   15.50   12.60
  14  -7   1   25.70    9.90
  14  -7   1   23.60    8.60
  14   7   1    8.20    9.70
 -14   7  -1   24.80   10.50
 -14   7  -1   47.10   12.40
 -15  -7  -1   71.19   16.30
  15  -7   1   90.19   14.90
  15  -7   1   66.59   11.10
 -15   7  -1   59.69   12.30
 -15   7  -1   78.09   17.20
  15   7   1   88.29   16.20
  16  -7   1   99.19   15.50
  16  -7   1   45.60   11.10
 -16  -7  -1   79.39   17.60
 -16   7  -1   54.79   13.40
 -16   7  -1  124.99   17.90
  16   7   1   91.79   17.60
  17  -7   1   18.80   11.60
 -17  -7  -1   -1.70   13.90
  17  -7   1    5.30    9.80
  17   7   1    6.90   13.20
 -17   7  -1   20.90   13.60
 -17   7  -1   41.80   14.20
  18  -7   1    2.10   12.70
 -18  -7  -1   10.10   14.10
  18  -7   1  -18.40    9.90
 -18   7  -1   -5.90   12.60
  18   7   1   -1.30   14.80
 -19  -7  -1   10.50   19.80
  19  -7   1   27.10   15.40
  19  -7   1   54.59   12.20
 -19   7  -1   24.90   16.60
 -20  -7  -1   31.00   20.40
  20  -7   1    5.80   14.70
  20  -7   1    4.90   13.00
  20   7   1  -25.90   17.20
  19  -8  -1   -8.00   10.20
 -19  -8   1    6.30   16.60
  19  -8  -1   -2.90   13.50
 -19   8   1   15.70   16.20
  19   8  -1  -10.30   14.10
  18  -8  -1    6.90    9.80
 -18  -8   1   17.70   15.70
  18  -8  -1   24.40   13.70
 -18   8   1   36.60   15.30
  18   8  -1    5.00   14.30
 -17  -8   1    5.40   13.70
  17  -8  -1    2.90   10.80
 -17   8   1    8.90   11.20
 -17   8   1   -7.30   12.10
  17   8  -1   12.10   13.80
  16  -8  -1   14.70    7.90
 -16  -8   1   10.90   10.70
  16  -8  -1  -17.30    9.40
  16   8  -1    3.30   10.10
 -16   8   1   -3.30    9.40
 -16   8   1  -13.90   10.60
  15  -8  -1  -13.40    6.40
 -15  -8   1   -1.50   10.60
 -15   8   1   -4.70    9.20
 -15   8   1    6.40    8.50
  15   8  -1   -1.70   11.00
 -14  -8   1   37.20   13.00
  14  -8  -1   60.19    9.40
  14  -8  -1   75.09   12.60
 -14   8   1   47.50   12.50
  14   8  -1   66.39   13.10
 -14   8   1   55.39   10.20
 -13  -8   1   69.59   13.10
  13  -8  -1   50.09    8.30
  13  -8  -1   58.59   11.30
 -13   8   1   47.10    8.50
  13   8  -1   42.10   12.20
  12  -8  -1   15.50    7.60
 -12  -8   1    7.20    8.10
  12  -8  -1    8.20    5.90
 -12   8   1   10.00    6.80
 -11  -8   1   25.30    9.40
  11  -8  -1   25.30    8.00
  11  -8  -1   33.80    6.70
  11   8  -1   10.20    6.90
 -11   8   1   34.10    7.40
 -10  -8   1  116.19   13.90
  10  -8  -1  135.99   12.80
  10  -8  -1  140.49   15.10
  10  -8  -1  125.89   10.70
 -10   8   1  111.19   10.90
  10   8  -1  132.19   15.00
  10   8  -1  140.59   14.30
   9  -8  -1   12.80    7.20
   9  -8  -1    7.80    4.70
  -9  -8   1   11.70    6.80
   9  -8  -1    2.90    5.20
  -9   8   1   10.50    5.40
   9   8  -1   19.00    8.10
   9   8  -1    4.00    5.60
  -8  -8   1  114.69   13.00
   8  -8  -1  128.99   13.10
   8  -8  -1  109.19   11.40
   8  -8  -1  109.59    9.40
  -8   8   1  119.59   10.40
   8   8  -1  126.79   15.30
   8   8  -1  129.99   13.70
   7  -8  -1   17.60    5.40
  -7  -8   1    7.60    5.70
   7  -8  -1   28.80    7.80
   7  -8  -1    7.90    4.50
   7   8  -1   12.90    6.20
  -7   8   1   18.50    5.50
   7   8  -1   12.10    6.70
   6  -8  -1    5.50    5.40
   6  -8  -1   13.10    5.20
  -6  -8   1   23.40    7.80
   6  -8  -1    9.30    4.30
  -6  -8   1   12.70    5.60
   6   8  -1   18.30    6.90
  -6   8   1   17.20    5.10
   6   8  -1   10.00    6.00
   6   8  -1   24.30    8.90
   5  -8  -1   54.49    7.20
  -5  -8   1   63.89    8.10
  -5  -8   1   58.49    9.30
   5  -8  -1   69.49    7.90
   5  -8  -1   55.49    8.00
  -5   8   1   59.69    7.70
   5   8  -1   67.49    8.20
   5   8  -1   58.49    9.90
  -5   8   1   54.39    7.40
   5   8  -1   45.40    8.90
  -5   8   1   72.39    7.00
  -4  -8   1   89.99    9.50
   4  -8  -1   98.09    9.90
   4  -8  -1  102.29    8.80
   4  -8  -1   87.79    9.50
  -4   8   1   82.99    8.60
  -4   8   1   98.99    8.20
   4   8  -1   82.09    8.90
  -4   8   1   89.29    9.30
   4   8  -1  106.19   11.80
   4   8  -1   80.99   11.70
  -3  -8   1   10.70    4.10
   3  -8  -1   15.70    5.00
   3  -8  -1   15.60    4.80
   3  -8  -1   22.10    5.00
   3   8  -1   26.10    4.80
   3   8  -1   16.90    7.30
  -3   8   1   12.50    4.50
  -3   8   1   15.50    4.80
  -3   8   1   16.50    5.20
   3   8  -1   16.60    5.50
  -2  -8   1   13.60    5.30
   2  -8  -1   19.30    4.90
   2  -8  -1   26.40    5.60
  -2  -8   1   22.60    4.90
   2   8  -1   23.70    4.50
   2   8  -1   13.10    5.90
  -2   8   1   18.90    4.70
  -2   8   1   25.50    6.10
  -2   8   1   20.80    4.60
   2   8  -1   20.80    5.70
  -1  -8   1   10.30    4.80
   1  -8  -1   14.40    4.80
  -1  -8   1   11.20    3.80
   1  -8  -1   15.20    4.60
  -1   8   1   13.20    4.60
   1   8  -1   17.00    5.50
  -1   8   1    9.60    5.30
  -1   8   1    7.10    3.80
   1   8  -1    6.40    4.90
   0  -8   1   29.60    4.90
   0  -8  -1   30.20    5.30
   0  -8   1   35.60    6.70
   0   8   1   31.80    6.00
   0   8   1   39.00    5.60
   0   8  -1   29.60    4.20
   0   8  -1   33.70    6.60
   0   8   1   36.20    7.00
   0   8  -1   37.60    7.80
   1  -8   1   42.60    7.80
   1  -8   1   46.70    5.80
  -1  -8  -1   56.69    7.10
   1   8   1   51.29    7.80
  -1   8  -1   44.00    5.00
  -1   8  -1   34.10    6.10
   1   8   1   44.50    8.10
   1   8   1   44.20    6.20
  -1   8  -1   42.40    8.00
   2  -8   1   55.19    8.00
   2  -8   1   54.89    6.00
   2  -8   1   54.99    7.10
  -2  -8  -1   45.40    7.10
  -2  -8  -1   59.99    8.40
   2   8   1   46.20    7.40
  -2   8  -1   49.30    6.90
   2   8   1   52.29    8.70
  -2   8  -1   39.10    7.40
   2   8   1   50.39    7.00
   3  -8   1  423.66   18.80
   3  -8   1  409.96   21.30
   3  -8   1  405.06   19.20
  -3  -8  -1  422.86   21.20
   3   8   1  427.16   22.50
   3   8   1  409.06   20.50
  -3   8  -1  445.06   21.90
  -3   8  -1  447.96   20.70
  -3   8  -1  409.76   18.80
   4  -8   1   97.39   10.60
  -4  -8  -1  100.59   10.30
   4  -8   1  119.69    8.50
  -4  -8  -1  106.59   11.80
   4  -8   1  139.39    9.90
  -4   8  -1   98.39   10.20
   4   8   1  136.69   12.50
   4   8   1  110.69   10.30
   4   8   1  108.79   12.30
   5  -8   1   17.10    5.20
  -5  -8  -1   27.60    7.80
  -5  -8  -1   22.90    6.20
   5  -8   1   22.60    5.20
   5  -8   1   24.00    5.80
   5   8   1   27.00    8.30
   5   8   1   18.10    6.70
  -5   8  -1    9.90    5.70
   5   8   1   31.70    7.40
   6  -8   1    9.80    5.00
   6  -8   1    4.90    4.60
   6  -8   1    1.40    3.60
  -6  -8  -1    1.70    6.00
   6   8   1    1.70    6.20
   6   8   1    3.10    6.10
  -6   8  -1   -2.30    5.10
   6   8   1    2.50    6.80
  -7  -8  -1   21.30    6.60
   7  -8   1   14.80    5.10
   7  -8   1   17.60    6.00
   7  -8   1   20.90    6.30
  -7   8  -1   23.00    6.90
   7   8   1   24.10    9.00
   7   8   1   30.20    7.70
   8  -8   1   12.00    5.80
  -8  -8  -1   11.00    7.20
   8  -8   1   10.60    5.00
   8  -8   1    8.00    6.40
   8   8   1   14.80    6.80
   8   8   1    1.10    6.80
  -8   8  -1   13.70    6.70
  -9  -8  -1  180.78   16.50
   9  -8   1  234.88   14.50
   9  -8   1  186.98   14.20
   9  -8   1  173.68   15.30
   9   8   1  162.98   17.10
   9   8   1  195.98   17.40
  -9   8  -1  177.38   14.70
  10  -8   1    4.40    6.10
  10  -8   1    0.30    5.30
  10  -8   1   -0.90    8.20
 -10  -8  -1   -7.60    7.10
  10   8   1   -2.70    6.30
 -10   8  -1   -3.40    6.70
  11  -8   1    1.20    5.90
 -11  -8  -1    2.50    8.30
  11  -8   1   17.30    9.70
  11  -8   1   -1.40    5.60
 -11   8  -1    0.40    7.50
  11   8   1   -1.90    7.90
 -11   8  -1    0.70    7.00
  12  -8   1   10.70    7.00
 -12  -8  -1   16.80    9.90
 -12   8  -1   29.40    9.00
  12   8   1   21.90    9.90
 -12   8  -1   20.30    8.30
 -13  -8  -1   23.80   11.10
  13  -8   1   37.60    8.30
  13  -8   1   11.60    8.30
  13   8   1   27.70   10.20
 -13   8  -1   35.10   10.90
 -13   8  -1   14.20    9.40
 -14  -8  -1   19.20   10.70
  14  -8   1   31.10    9.80
  14  -8   1   20.50    8.40
 -14   8  -1   38.60   11.20
  14   8   1   29.00   10.70
  15  -8   1  101.79   17.20
 -15  -8  -1  105.59   17.40
  15  -8   1  107.59   13.40
 -15   8  -1  127.29   15.80
  15   8   1   83.39   15.90
 -15   8  -1   95.39   18.70
  16  -8   1   17.30   10.00
 -16  -8  -1   14.70   13.10
  16  -8   1   -5.10   10.10
  16   8   1   14.00   11.70
 -16   8  -1   18.00   13.10
 -16   8  -1   10.20   12.20
  17  -8   1    3.90   11.70
 -17  -8  -1  -17.70   14.00
  17  -8   1   -1.50   10.00
 -17   8  -1    5.90   14.10
  17   8   1   -6.00   11.60
 -17   8  -1  -16.80   12.60
  18  -8   1  -13.20   12.60
  18  -8   1   14.50   10.90
 -18  -8  -1  -13.30   14.80
 -18   8  -1   35.80   14.80
 -19  -8  -1   -2.70   17.90
  19  -8   1    1.80   14.00
  19  -8   1    6.10   12.50
 -19   8  -1    2.20   15.80
  19   8   1   18.80   17.60
  19  -9  -1  -14.10   14.80
  18  -9  -1   -3.80   13.50
 -18  -9   1   -0.30   16.20
  18   9  -1   44.90   18.50
 -17  -9   1   -9.30   13.90
  17  -9  -1   10.60   11.70
  17  -9  -1    0.80   14.70
  17   9  -1   -4.50   14.30
 -16  -9   1  154.78   21.40
  16  -9  -1  178.78   20.90
  16  -9  -1  174.38   15.70
 -16   9   1  178.08   16.70
  16   9  -1  178.88   23.20
  15  -9  -1   -1.40   10.00
 -15  -9   1    0.60   11.50
  15  -9  -1   26.90    8.00
 -15   9   1   13.60    9.30
  15   9  -1   11.30   11.60
  14  -9  -1   10.50    8.50
 -14  -9   1   -7.40   12.10
  14  -9  -1    2.90    6.90
 -14   9   1   17.10    9.20
  14   9  -1    3.30   10.70
 -13  -9   1   -4.00    9.50
  13  -9  -1    7.80    8.00
  13  -9  -1   -0.50    6.10
 -13   9   1   -1.30    7.90
  13   9  -1   -2.80    8.00
  12  -9  -1   72.79   11.80
  12  -9  -1   97.69   10.30
 -12  -9   1   52.99   11.80
  12   9  -1   87.29   14.30
 -12   9   1   89.59   10.50
  11  -9  -1  437.26   24.30
  11  -9  -1  392.56   20.00
 -11  -9   1  367.76   25.00
  11   9  -1  410.66   26.90
 -11   9   1  353.76   20.60
  10  -9  -1   65.69    8.30
  10  -9  -1   49.50   11.30
 -10  -9   1   44.70   11.00
  10  -9  -1   55.69    9.60
  10   9  -1   54.19   13.20
 -10   9   1   65.19    9.10
  10   9  -1   68.59   12.10
   9  -9  -1   -3.40    7.60
   9  -9  -1   18.10    5.60
   9  -9  -1    9.10    6.40
  -9  -9   1   20.00    7.90
  -9   9   1   12.70    6.50
   9   9  -1   18.30    7.80
   9   9  -1    4.90    8.00
   8  -9  -1  104.09   11.70
  -8  -9   1  115.89   13.50
   8  -9  -1  100.09   14.60
   8  -9  -1  116.09   10.50
   8   9  -1  129.29   15.40
  -8   9   1  127.79   11.40
   8   9  -1  106.89   14.50
   7  -9  -1  666.73   31.70
   7  -9  -1  627.34   27.60
   7  -9  -1  574.04   29.60
  -7   9   1  606.94   28.00
   7   9  -1  557.34   29.10
   7   9  -1  674.13   33.00
  -7   9   1  641.04   27.00
   6  -9  -1    9.40    5.20
   6  -9  -1    5.60    6.50
   6  -9  -1    8.70    5.20
  -6  -9   1   16.90    6.10
  -6   9   1   11.80    5.90
  -6   9   1   14.40    4.70
   6   9  -1   14.30    6.30
   6   9  -1    2.70    6.10
   5  -9  -1  489.85   23.60
   5  -9  -1  496.15   23.20
  -5  -9   1  496.95   23.90
   5  -9  -1  456.55   23.80
  -5   9   1  491.35   22.70
   5   9  -1  513.05   27.00
   5   9  -1  436.56   22.90
  -5   9   1  501.05   23.90
  -5   9   1  477.85   23.20
   4  -9  -1    3.80    4.30
  -4  -9   1    3.80    4.70
   4  -9  -1   -1.50    4.00
   4  -9  -1   -2.10    4.90
   4   9  -1   -5.40    4.20
  -4   9   1   -1.20    3.90
  -4   9   1   -0.30    4.40
  -4   9   1    4.00    5.50
   4   9  -1   -6.50    4.10
   4   9  -1   -4.90    7.60
   3  -9  -1   23.30    6.10
   3  -9  -1   22.50    5.20
  -3  -9   1    9.10    4.80
   3  -9  -1    9.00    5.20
   3   9  -1   13.50    6.30
  -3   9   1   24.30    6.20
   3   9  -1   10.80    4.90
  -3   9   1   13.60    4.70
  -3   9   1   18.30    5.50
   3   9  -1   46.40    9.30
   2  -9  -1    0.90    4.80
   2  -9  -1    3.80    4.20
  -2  -9   1    0.20    4.00
   2   9  -1   -1.20    5.90
  -2   9   1   -0.80    3.80
   2   9  -1    1.10    4.40
  -2   9   1    1.70    4.00
  -2   9   1   -3.50    5.30
   2   9  -1    3.60    3.80
   1  -9  -1   84.49    9.10
  -1  -9   1   67.79    9.60
  -1  -9   1   75.49    7.80
  -1   9   1   82.79   10.50
  -1   9   1   76.09    7.90
   1   9  -1   84.29    7.30
   1   9  -1   80.09   11.10
   1   9  -1   70.39    9.60
   0  -9   1   -0.30    3.40
   0  -9  -1    0.50    3.90
   0  -9   1  -11.00    4.30
   0   9  -1   -1.00    3.10
   0   9   1   -1.60    4.20
   0   9   1    3.30    5.90
   0   9   1   -1.50    3.90
   0   9  -1   -3.70    3.40
   1  -9   1   36.10    7.50
   1  -9   1   26.30    4.80
  -1  -9  -1   20.20    5.40
  -1   9  -1   27.00    6.00
   1   9   1   28.50    6.00
  -1   9  -1   25.40    7.10
  -1   9  -1   21.80    4.70
   1   9   1   25.60    6.10
  -2  -9  -1   99.99    9.50
   2  -9   1   77.79   10.10
   2  -9   1   84.39    7.90
   2  -9   1   94.59    8.30
  -2   9  -1  118.49   12.90
   2   9   1  102.59    9.50
   2   9   1   70.09   11.60
  -2   9  -1   94.49   10.50
  -2   9  -1   88.89    7.80
   2   9   1  102.79   11.80
   3  -9   1  223.28   12.60
  -3  -9  -1  210.68   15.30
  -3  -9  -1  223.28   14.80
   3  -9   1  217.08   12.80
  -3   9  -1  222.08   12.50
  -3   9  -1  235.68   15.70
   3   9   1  224.38   16.70
   3   9   1  220.38   16.30
   3   9   1  247.28   14.50
   4  -9   1    3.70    4.40
   4  -9   1    3.80    3.70
  -4  -9  -1    1.20    5.20
  -4  -9  -1   -0.90    6.10
   4  -9   1   -0.90    5.10
  -4   9  -1   -4.30    4.00
   4   9   1   -6.20    5.10
   4   9   1    4.90    5.30
   4   9   1   -1.10    6.80
  -4   9  -1    9.50    6.50
   5  -9   1   99.49   11.10
  -5  -9  -1   98.69   12.80
   5  -9   1   94.79    9.80
   5  -9   1   96.49    8.90
  -5   9  -1  116.19   12.10
   5   9   1   88.69   10.90
   5   9   1  104.49   13.10
   6  -9   1   91.19    9.40
  -6  -9  -1   82.09   11.10
   6  -9   1   88.59   10.50
   6  -9   1   67.09    9.10
   6   9   1   72.09   11.40
  -6   9  -1   87.59   11.70
   6   9   1   83.99   11.50
  -7  -9  -1   43.20    9.40
   7  -9   1   71.49    8.90
   7  -9   1   51.19    8.20
   7  -9   1   58.89    9.40
  -7   9  -1   44.40    9.30
   7   9   1   65.79   10.70
   7   9   1   58.19   11.00
   8  -9   1   10.00    5.90
   8  -9   1   -6.10    5.30
   8  -9   1    8.60    7.20
  -8  -9  -1    6.00    6.80
   8   9   1    9.20    6.90
  -8   9  -1   16.30    7.60
   8   9   1    3.40    8.10
  -9  -9  -1   -1.20    7.80
   9  -9   1   -5.20    5.80
   9  -9   1    5.40    5.70
   9   9   1    7.00    7.70
  -9   9  -1    3.60    7.00
 -10  -9  -1    9.70    8.40
  10  -9   1   -8.10    8.60
  10  -9   1   11.10    6.50
 -10   9  -1   -2.00    7.80
  11  -9   1   -7.20   11.00
  11  -9   1    0.00    7.20
 -11  -9  -1   10.40    9.20
  11  -9   1   -1.50    6.30
  11   9   1    4.10    7.80
 -11   9  -1    9.30    8.20
 -12  -9  -1   82.49   14.20
  12  -9   1   80.49   11.20
  12  -9   1   84.59   12.10
 -12   9  -1   95.39   13.80
  12   9   1   72.79   12.70
  13  -9   1   35.00   10.50
  13  -9   1   31.10    9.00
  13   9   1   36.30   11.10
  14  -9   1   17.40    8.40
  14  -9   1   21.00    9.50
 -14  -9  -1    6.50   11.80
  14   9   1   -2.50    9.90
 -14   9  -1   12.90   11.10
 -15  -9  -1   44.60   15.80
  15  -9   1   34.70   13.80
  15  -9   1   38.20   10.50
  15   9   1   29.80   13.50
 -15   9  -1   42.50   13.60
 -15   9  -1   16.10   12.20
 -16  -9  -1   58.59   17.60
  16  -9   1   48.60   11.90
  16  -9   1   42.40   13.10
 -16   9  -1   48.10   15.50
 -16   9  -1   42.90   14.80
  16   9   1   67.79   16.90
  17  -9   1   48.70   12.40
 -17  -9  -1   67.29   18.10
  17  -9   1   54.79   14.90
 -17   9  -1   30.20   16.40
  18  -9   1   -5.80   11.70
 -18  -9  -1  -27.60   16.90
  18  -9   1   -0.20   13.10
 -18   9  -1  -23.70   15.00
  18   9   1   -7.10   16.90
  18 -10  -1    5.70   15.00
 -18 -10   1   10.50   17.60
  18  10  -1  -19.70   14.20
 -17 -10   1   23.40   16.60
  17 -10  -1   33.00   14.20
  17 -10  -1   15.60    9.50
  17  10  -1    7.10   14.30
  16 -10  -1    7.40   11.90
  16 -10  -1   20.70    8.50
 -16 -10   1    5.50   13.50
  16  10  -1    7.00   13.70
  15 -10  -1   68.49   15.00
 -15 -10   1  105.49   18.70
  15 -10  -1  112.79   12.10
 -15  10   1  109.69   14.30
  15  10  -1  139.89   21.60
 -14 -10   1   57.69   14.50
  14 -10  -1   45.70    9.10
  14 -10  -1   53.19   12.60
  14  10  -1   48.80   14.20
 -14  10   1   47.70   11.40
  13 -10  -1    4.80    9.70
 -13 -10   1   -3.00   10.40
  13 -10  -1    1.50    6.90
 -13  10   1   13.00    8.90
  13  10  -1  -19.20    9.00
 -12 -10   1    3.70   10.00
  12 -10  -1   -0.50    8.00
  12 -10  -1   12.20    6.40
  12  10  -1    8.10    9.20
 -12  10   1   -6.20    8.40
  11 -10  -1    5.90    7.60
 -11 -10   1    0.00    9.30
  11 -10  -1   10.80    6.50
 -11  10   1   13.00    8.30
  11  10  -1   11.60   10.20
  10 -10  -1    8.60    6.40
  10 -10  -1   -3.60   12.30
 -10 -10   1   13.20    9.30
  10 -10  -1   17.30    7.40
 -10  10   1   13.60    7.90
  10  10  -1   37.10   11.00
  -9 -10   1  180.28   17.30
   9 -10  -1  178.38   17.40
   9 -10  -1  183.98   14.90
   9 -10  -1  153.08   12.70
  -9  10   1  156.18   12.10
   9  10  -1  181.98   30.60
  -9  10   1  185.88   15.00
   9  10  -1  195.38   17.70
   8 -10  -1   63.09    8.90
   8 -10  -1   61.59   10.10
   8 -10  -1   67.59   10.90
  -8 -10   1   77.89   12.00
   8  10  -1   66.99   13.10
  -8  10   1   58.29    9.60
   8  10  -1   43.40   11.00
  -8  10   1   81.79    9.10
   7 -10  -1   17.00    6.30
  -7 -10   1    2.90    6.50
   7 -10  -1    9.30    5.80
   7 -10  -1   13.50    8.10
  -7  10   1    9.40    5.00
   7  10  -1   17.70    7.40
  -7  10   1   15.70    7.10
   7  10  -1    3.50    7.40
   6 -10  -1    8.60    7.70
   6 -10  -1   20.40    6.50
   6 -10  -1   23.40    6.60
  -6 -10   1   11.30    6.50
   6  10  -1    4.00    7.10
  -6  10   1   11.80    5.10
   6  10  -1   22.70    7.90
  -6  10   1    4.80    6.70
  -5 -10   1   37.70    7.60
   5 -10  -1   38.60    7.50
   5 -10  -1   23.80    6.60
   5 -10  -1   38.50    8.20
  -5  10   1   33.50    6.90
  -5  10   1   34.80    8.00
   5  10  -1   21.20    7.40
  -5  10   1   35.70    7.40
   5  10  -1   34.70    7.70
  -4 -10   1   49.00    8.00
   4 -10  -1   34.70    8.00
   4 -10  -1   32.70    6.50
  -4  10   1   29.90    7.90
   4  10  -1   27.20    7.70
  -4  10   1   42.40    7.90
   4  10  -1   37.60    7.00
  -3 -10   1   88.29    9.40
   3 -10  -1   80.09   10.00
   3 -10  -1   68.59    9.00
   3 -10  -1   62.39    8.60
   3  10  -1   69.39   10.20
  -3  10   1   72.09    9.50
  -3  10   1   78.19    9.20
  -3  10   1   91.49   11.90
   3  10  -1   66.79    8.30
  -2 -10   1  145.89   11.10
   2 -10  -1  147.89   11.90
   2  10  -1  156.08   10.60
  -2  10   1  137.49   11.70
  -2  10   1  160.48   11.40
   2  10  -1  146.59   13.70
  -2  10   1  129.39   13.40
   1 -10  -1    9.50    5.60
  -1 -10   1    1.30    4.50
  -1 -10   1    3.30    5.30
   1  10  -1    3.40    8.20
  -1  10   1   -4.00    6.70
   1  10  -1   -1.10    3.80
  -1  10   1    3.30    4.80
   1  10  -1    6.80    5.70
  -1  10   1    8.80    4.60
   0 -10   1  100.89    9.00
   0 -10   1   61.89   11.10
   0 -10  -1  117.19   11.30
   0  10  -1   86.39   12.80
   0  10  -1   86.59   10.90
   0  10  -1   93.59    8.00
   0  10   1   95.59    9.80
   0  10   1  105.49   12.90
   0  10   1   90.99   11.40
  -1 -10  -1   57.49    8.30
   1 -10   1   36.60    8.40
   1 -10   1   53.39    6.80
  -1  10  -1   42.70    9.80
  -1  10  -1   63.39    6.70
   1  10   1   58.79   10.30
  -1  10  -1   49.40    8.50
   1  10   1   51.89    7.70
   1  10   1   40.20    8.50
   2 -10   1   33.50    6.00
   2 -10   1   29.80    6.20
  -2 -10  -1   33.90    6.90
   2 -10   1   28.10    7.20
  -2  10  -1   51.29   10.20
   2  10   1   39.20    7.60
  -2  10  -1   41.40    6.20
   2  10   1   45.00   10.20
   2  10   1   47.10    9.20
  -2  10  -1   40.00    8.00
   3 -10   1    5.40    4.80
   3 -10   1   11.20    4.90
   3 -10   1   -2.90    5.20
  -3 -10  -1   13.10    6.10
  -3  10  -1   10.00    7.60
   3  10   1   15.80    6.40
  -3  10  -1    9.70    5.20
  -3  10  -1    6.90    4.90
   3  10   1   -1.20    6.20
   4 -10   1  101.29    9.80
   4 -10   1   90.69    9.40
  -4 -10  -1   98.79   11.60
   4 -10   1  103.19   12.20
  -4  10  -1   97.89   10.80
   4  10   1  106.39   11.70
   4  10   1  140.49   15.20
   5 -10   1  263.37   15.40
   5 -10   1  248.78   14.40
  -5 -10  -1  239.18   17.20
   5 -10   1  232.88   16.50
  -5  10  -1  224.08   15.30
   5  10   1  225.68   17.80
   5  10   1  213.18   16.10
  -5  10  -1  235.98   17.20
   6 -10   1   38.80    6.80
   6 -10   1   26.20    7.40
   6 -10   1   29.10    7.70
  -6 -10  -1   35.60    8.80
   6  10   1   28.50    8.30
   6  10   1   12.20    8.50
  -6  10  -1   32.80    8.90
   7 -10   1  316.87   18.20
  -7 -10  -1  314.27   21.10
   7 -10   1  296.97   18.80
   7 -10   1  319.87   19.60
  -7  10  -1  304.87   20.50
   7  10   1  339.67   22.90
   7  10   1  310.07   21.20
   8 -10   1  133.49   12.80
   8 -10   1  124.59   13.70
  -8 -10  -1  118.69   14.90
   8 -10   1  156.68   14.50
   8  10   1  110.99   15.00
  -8  10  -1  105.79   13.70
   8  10   1  132.49   16.90
   9 -10   1    3.90    6.40
  -9 -10  -1   15.40    8.90
   9 -10   1   12.60    6.80
   9 -10   1    4.70    8.60
   9  10   1   -2.20    8.50
  -9  10  -1   12.00    8.80
  10 -10   1   24.80    8.20
 -10 -10  -1   12.20    9.30
  10 -10   1   16.00   10.10
  10 -10   1   33.60    8.00
  10  10   1   21.20    9.30
 -10  10  -1   34.00   10.00
  11 -10   1  111.29   13.70
  11 -10   1  137.39   13.20
 -11 -10  -1   93.69   15.10
  11  10   1   91.79   16.00
 -12 -10  -1   61.29   14.30
  12 -10   1   87.29   11.90
  12 -10   1   71.89   12.30
  12  10   1  108.39   17.70
 -12  10  -1   92.89   15.90
  13 -10   1   12.40    9.40
 -13 -10  -1    2.80   11.90
  13 -10   1   16.80    8.90
  13  10   1   16.80   11.90
 -13  10  -1  -10.10   11.20
 -14 -10  -1  -17.30   12.00
  14 -10   1   22.10    9.10
  14 -10   1   29.30   10.70
  14  10   1    1.30   12.40
 -14  10  -1    5.70   12.30
  15 -10   1   54.79   11.90
  15 -10   1   75.49   14.70
 -15 -10  -1   37.10   15.10
  15  10   1   66.49   17.60
 -15  10  -1   58.49   15.60
 -16 -10  -1    5.90   16.70
  16 -10   1   21.60   11.00
  16 -10   1   23.50   12.50
  16  10   1   25.30   17.80
 -17 -10  -1    4.70   16.30
  17 -10   1    7.90   12.00
  17 -10   1  -16.40   12.60
  17  10   1   24.60   16.00
  16 -11  -1   72.89   13.70
  16 -11  -1   64.09   15.90
 -16 -11   1   38.10   18.70
  16  11  -1   44.90   16.10
  15 -11  -1    9.70    8.70
 -15 -11   1  -14.30   13.70
  15 -11  -1   -7.20   11.50
  14 -11  -1  123.39   20.10
 -14 -11   1   52.79   15.20
  14 -11  -1  114.09   12.40
  14  11  -1   76.69   17.20
 -14  11   1   91.59   14.10
  13 -11  -1   -9.80   10.50
  13 -11  -1  -11.60    7.10
 -13 -11   1  -20.60   20.10
 -13  11   1    1.80   10.40
  13  11  -1   17.30   11.90
  12 -11  -1   27.40    7.50
 -12 -11   1   29.90   12.00
  12 -11  -1   20.40    9.70
 -12  11   1   25.60   10.10
  12  11  -1    2.30   11.90
 -12  11   1   17.90    6.90
  11 -11  -1    7.20    8.90
 -11 -11   1   20.30   12.00
  11 -11  -1    8.40    7.00
 -11  11   1    6.60    6.40
 -11  11   1   11.10    9.50
  11  11  -1   21.80   11.60
  10 -11  -1   14.50    7.30
  10 -11  -1    9.50    8.30
 -10 -11   1   -2.00    9.10
 -10  11   1    1.70    6.00
 -10  11   1   13.00    9.20
  10  11  -1    3.60    8.50
   9 -11  -1    1.20    7.60
   9 -11  -1   12.80   10.60
  -9 -11   1    2.20    8.70
   9  11  -1    2.10    8.10
  -9  11   1    0.40    5.80
  -9  11   1    5.80    8.80
   8 -11  -1   41.50    9.60
   8 -11  -1   45.00   11.40
  -8 -11   1   62.19   11.60
   8 -11  -1   48.60   14.20
  -8  11   1   33.00    9.70
   8  11  -1   40.40   11.40
   8  11  -1   51.09   11.00
  -7 -11   1   16.90    8.50
   7 -11  -1   16.70    6.80
   7 -11  -1   19.30   10.40
   7 -11  -1    6.80    6.90
  -7  11   1    8.60    6.50
   7  11  -1   -2.70    8.30
  -7  11   1    3.70    8.20
   6 -11  -1   11.60    6.80
  -6 -11   1    5.40    7.50
   6 -11  -1   14.00    8.60
   6 -11  -1    3.80    6.40
   6  11  -1    6.40    8.50
  -6  11   1   -6.50    7.60
  -6  11   1    3.00    5.60
   6  11  -1    8.00    7.60
   5 -11  -1    8.60    6.60
   5 -11  -1    8.20    6.80
  -5 -11   1   17.10    7.50
   5 -11  -1   15.60    8.30
  -5  11   1   28.60    7.80
   5  11  -1   10.00    6.60
   5  11  -1   26.60    7.80
  -5  11   1   14.80    6.20
  -5  11   1   12.40    9.80
   4 -11  -1   72.69   10.50
   4 -11  -1   68.89    9.20
   4 -11  -1   60.59    9.90
  -4 -11   1   74.99    9.80
  -4  11   1   67.39    9.70
   4  11  -1   56.69   11.40
   4  11  -1   84.09    9.90
  -4  11   1   55.29    9.50
  -4  11   1   85.09   12.50
   3 -11  -1   75.49    9.70
  -3 -11   1   86.69   10.30
   3 -11  -1   74.79   10.10
   3  11  -1   61.09   10.80
  -3  11   1   72.59    9.60
  -3  11   1   65.29    9.90
  -3  11   1   77.19   12.00
   3  11  -1   90.99    9.50
   2 -11  -1   22.20    7.00
  -2 -11   1   24.40    6.50
  -2  11   1   26.20    8.90
   2  11  -1   24.40    7.40
   2  11  -1   18.70    5.50
  -2  11   1   15.50    6.20
  -2  11   1   17.30    6.50
   1 -11  -1   15.40    7.00
  -1 -11   1   14.90    6.10
  -1  11   1   19.30    6.80
  -1  11   1    9.90    5.40
  -1  11   1    5.30    8.80
   1  11  -1    1.20    4.70
   1  11  -1   13.70    6.80
   0 -11   1   12.80    5.40
   0 -11   1    4.20    7.00
   0 -11  -1   10.20    6.40
   0  11   1   16.00    6.70
   0  11   1   13.80   10.20
   0  11  -1    1.10    4.40
   0  11   1    2.40    5.40
   0  11  -1   11.40    6.70
   1 -11   1    8.00    5.20
   1 -11   1    0.00    5.40
   1 -11   1   -1.10    7.00
  -1 -11  -1    3.50    6.00
   1  11   1    9.40    6.00
  -1  11  -1   17.80   15.50
  -1  11  -1   -1.20    5.90
  -1  11  -1    1.50    4.60
   1  11   1    4.10    6.30
  -2 -11  -1   28.00    7.40
   2 -11   1   43.80    6.90
   2 -11   1   25.80    6.40
   2 -11   1   25.40    8.30
   2  11   1   39.40    8.00
  -2  11  -1   29.00    6.00
  -2  11  -1   36.80   11.00
  -2  11  -1   27.90    7.70
   2  11   1   21.10    8.00
   3 -11   1  108.09   10.40
   3 -11   1  106.19   10.80
   3 -11   1   89.69   12.30
  -3 -11  -1  119.09   17.60
  -3  11  -1  137.99   12.50
  -3  11  -1  101.29    9.60
   3  11   1   61.69   11.80
  -3  11  -1   97.99   13.80
   3  11   1   96.59   11.20
   4 -11   1  252.17   16.10
   4 -11   1  263.47   15.40
  -4 -11  -1  256.57   18.40
   4 -11   1  276.37   19.00
   4  11   1  280.07   21.00
  -4  11  -1  260.77   19.50
   4  11   1  281.07   18.40
  -4  11  -1  266.67   17.80
   5 -11   1   21.30    6.40
  -5 -11  -1   26.30    8.20
   5 -11   1   29.90    8.60
   5 -11   1   24.80    7.40
   5  11   1   27.10    9.00
  -5  11  -1    7.00    6.00
  -5  11  -1    3.60    8.40
   5  11   1   14.80    8.90
   6 -11   1   12.20    6.40
   6 -11   1   12.30    7.00
  -6 -11  -1   -2.20    7.40
   6 -11   1    5.30    7.10
   6  11   1    4.70    8.10
   6  11   1   11.10    8.20
  -6  11  -1   19.90    6.80
  -6  11  -1    5.40    8.70
   7 -11   1   30.30    8.40
   7 -11   1   19.50    6.50
   7 -11   1   22.90    8.80
  -7 -11  -1   16.50    8.10
   7  11   1   12.10    9.60
  -7  11  -1   28.60    7.70
  -7  11  -1   13.70    9.10
   8 -11   1   12.00    7.00
   8 -11   1    7.40    8.60
  -8 -11  -1   14.80    9.30
   8 -11   1    0.80    7.30
  -8  11  -1    2.00    9.70
   8  11   1   -5.10    8.50
   9 -11   1    7.80    7.40
  -9 -11  -1    2.60    9.40
   9 -11   1   27.80   10.70
   9 -11   1    3.80    7.50
  -9  11  -1    0.30   10.10
   9  11   1   20.20   11.00
 -10 -11  -1   -6.80    9.40
  10 -11   1   14.60   11.50
  10 -11   1    8.80    8.10
  10 -11   1    5.10    7.00
  10  11   1   -8.60   10.10
 -10  11  -1   -7.60   10.30
  11 -11   1   -1.60    7.50
  11 -11   1    4.60    8.50
 -11 -11  -1  -20.60   10.00
 -11  11  -1   -6.30   11.40
  11  11   1  -15.80   10.70
  12 -11   1   16.00    9.70
  12 -11   1   -5.00    7.80
 -12 -11  -1   29.30   13.30
 -12  11  -1  -12.00   11.80
  12  11   1   -0.70   10.80
 -13 -11  -1   -9.70   12.40
  13 -11   1    3.70   10.10
  13 -11   1   -0.10    8.50
  13  11   1  -10.40   11.10
 -13  11  -1   23.80   13.70
 -14 -11  -1   60.39   17.10
  14 -11   1   41.90   13.10
  14 -11   1   54.39   11.50
  14  11   1   59.49   17.20
 -14  11  -1   37.20   15.90
  15 -11   1   13.40   12.60
 -15 -11  -1   23.80   15.70
  15 -11   1   13.80   10.10
  15  11   1   16.10   15.10
  16 -11   1   10.10   11.70
  16 -11   1    3.30   13.60
 -16 -11  -1    0.30   17.00
  16  11   1   13.10   15.40
 -15 -12   1    1.30   15.70
  15 -12  -1   -9.50   13.30
  15  12  -1   11.40   15.30
 -15  12   1   10.00    9.20
 -14 -12   1   12.40   14.30
  14 -12  -1    6.90   12.70
  14  12  -1   24.00   13.90
 -14  12   1   21.20    8.90
  13 -12  -1    3.90   11.10
 -13 -12   1    2.20   13.80
  13  12  -1    1.00   11.80
 -13  12   1   13.00   12.90
 -13  12   1   16.80   15.60
  12 -12  -1   -0.80   10.10
 -12 -12   1    1.10   12.00
  12 -12  -1    3.40    8.90
 -12  12   1    3.90   12.20
  12  12  -1   -6.90   11.20
 -11 -12   1   -2.80   11.40
  11 -12  -1    6.10    9.40
  11 -12  -1    1.50    8.10
 -11  12   1    4.50    8.00
 -11  12   1   -2.90   11.00
  11  12  -1   11.50   10.40
  10 -12  -1    9.70    8.00
 -10 -12   1    0.20   10.70
  10 -12  -1    7.10    8.50
 -10  12   1   -4.20   10.60
  10  12  -1   -1.40    9.90
 -10  12   1    4.50    7.00
   9 -12  -1    6.00    7.70
  -9 -12   1   11.00   10.80
   9 -12  -1    3.90    8.50
  -9  12   1   15.40    7.20
   9  12  -1    3.90    8.90
   8 -12  -1   38.90   10.00
   8 -12  -1   25.80   11.50
  -8 -12   1   29.20   10.80
   8 -12  -1    6.90    7.80
  -8  12   1   27.90    8.00
   8  12  -1   26.80   10.70
  -8  12   1   52.49   12.30
   8  12  -1   49.90   12.00
   7 -12  -1   68.89   12.50
   7 -12  -1   71.39   10.80
   7 -12  -1   69.19   11.00
  -7 -12   1   58.39   11.30
   7  12  -1   78.99   12.10
  -7  12   1   62.09   10.30
   7  12  -1   88.89   15.20
  -7  12   1   59.89   12.20
   6 -12  -1   24.40    8.20
  -6 -12   1   20.20    8.90
   6 -12  -1   27.30    8.90
  -6  12   1   25.40    7.90
   6  12  -1   16.60    9.80
   6  12  -1   12.00    9.00
  -6  12   1   35.30   10.60
   5 -12  -1    5.20    8.50
   5 -12  -1    8.00    6.90
   5 -12  -1    6.70    7.70
   5  12  -1   13.30   16.40
  -5  12   1   14.60    7.00
  -5  12   1    1.50    8.30
  -5  12   1    4.60    9.90
   5  12  -1   16.70    8.10
  -4 -12   1    0.70    6.80
   4 -12  -1    4.00    8.20
   4 -12  -1  -16.40    6.70
  -4  12   1    3.80    7.40
   4  12  -1    3.20    7.10
  -4  12   1    0.50    9.70
   4  12  -1   -3.80    6.80
  -4  12   1    2.80    6.80
   3 -12  -1   -2.90    7.70
   3 -12  -1    8.50    7.20
  -3 -12   1   -5.60    6.40
   3  12  -1    2.80    6.70
  -3  12   1   15.90    7.60
  -3  12   1    1.90    6.90
  -3  12   1   -0.50    9.40
   3  12  -1   15.30    7.30
   2 -12  -1    0.30    7.60
  -2 -12   1   -6.50    6.20
   2 -12  -1    3.30    7.10
   2  12  -1   -0.20    5.70
  -2  12   1   -1.90    6.50
  -2  12   1    3.00    6.70
   2  12  -1   -2.40    7.30
   1 -12  -1    2.50    6.90
  -1 -12   1    2.00    5.90
  -1  12   1    1.70    6.50
  -1  12   1    9.00    6.80
   1  12  -1    6.10    7.40
   1  12  -1    9.10    5.60
   0 -12   1   12.90    6.30
   0 -12  -1   18.90    8.00
   0  12  -1   -6.50    5.70
   0  12   1    6.30    6.90
   0  12  -1   16.70    6.00
   0  12   1   -1.20    6.60
  -1 -12  -1   64.49   10.80
   1 -12   1   97.79   13.50
   1 -12   1   87.29    9.50
   1 -12   1   82.89    9.60
   1  12   1   82.19   10.10
  -1  12  -1   96.99   12.80
  -1  12  -1   91.39    9.30
   1  12   1   80.29   11.60
   2 -12   1   22.30    6.90
   2 -12   1   43.50    7.60
   2 -12   1   26.50    8.50
   2  12   1   22.70    8.70
   2  12   1   13.20    7.50
  -2  12  -1   27.70    6.20
  -2  12  -1   30.60    8.40
  -3 -12  -1  116.99   13.20
   3 -12   1   89.99   13.20
   3 -12   1  100.29   10.20
   3 -12   1   85.79   10.50
   3  12   1   98.79   14.70
  -3  12  -1   89.29   11.60
   3  12   1  105.49   11.60
   4 -12   1    1.70    7.20
   4 -12   1   -0.60    6.90
   4 -12   1    0.60    6.00
  -4 -12  -1   -4.00    7.40
   4  12   1    0.40    7.80
  -4  12  -1    4.50    6.90
   4  12   1   -1.70    7.80
   5 -12   1   61.99   10.90
   5 -12   1   79.69   10.70
  -5 -12  -1   79.69   13.00
   5 -12   1   74.29    9.90
   5  12   1   69.69   12.00
  -5  12  -1   83.29   12.00
   6 -12   1   -0.60    8.30
  -6 -12  -1    6.90    9.30
   6 -12   1   12.00    6.80
   6 -12   1  -12.20    7.50
  -6  12  -1   -6.90   10.10
   6  12   1    7.00    9.90
  -6  12  -1   -1.00    6.80
   6  12   1    2.10    8.20
   7 -12   1   35.20    9.60
  -7 -12  -1   36.10   10.70
   7 -12   1   50.39   10.80
  -7  12  -1   20.70    8.00
  -7  12  -1   56.69   12.80
   7  12   1   39.50   12.20
  -8 -12  -1   30.80   11.70
   8 -12   1   21.40    7.70
   8 -12   1   24.70   11.60
   8 -12   1   13.50    8.60
  -8  12  -1   35.20   12.50
  -8  12  -1   26.20    8.60
   8  12   1   18.40   11.20
   9 -12   1   73.59   11.90
   9 -12   1   52.89    9.70
  -9 -12  -1   40.40   12.50
   9 -12   1   29.20   12.50
   9  12   1   57.89   13.30
  -9  12  -1   53.29   10.10
  -9  12  -1   30.20   12.70
 -10 -12  -1   -8.60   11.10
  10 -12   1    3.40    8.60
  10 -12   1   24.80   15.20
  10 -12   1   -5.30    8.00
 -10  12  -1   -0.10    7.70
  10  12   1    0.50   11.90
 -10  12  -1   -6.80   12.20
  11 -12   1   -5.20    8.90
 -11 -12  -1    6.50   13.80
  11 -12   1  -10.10    8.60
 -11  12  -1   11.00   13.80
  11  12   1    4.30   13.20
  12 -12   1    7.70    9.30
  12 -12   1    2.40   10.10
 -12 -12  -1  -19.20   12.90
  12  12   1    3.20   11.60
 -12  12  -1    8.30   15.10
 -13 -12  -1   15.40   14.70
  13 -12   1  -14.20   11.00
  13 -12   1   10.70   10.00
  13  12   1   10.70   21.10
 -14 -12  -1   -2.00   15.20
  14 -12   1   -3.00   10.30
  14  12   1   -6.20   15.10
  15 -12   1   50.09   16.10
  15 -12   1   65.99   13.90
 -15 -12  -1   42.90   19.10
  15  12   1   57.69   17.60
  14 -13  -1   68.59   16.20
 -14 -13   1   42.20   17.90
  14  13  -1   39.00   18.60
 -13 -13   1   13.80   15.60
  13 -13  -1    7.60   10.20
 -13  13   1    4.80   10.30
  13  13  -1    1.00   16.10
  12 -13  -1  -12.40   11.30
 -12 -13   1  -17.40   15.10
  12 -13  -1   -0.90    9.50
 -12  13   1   11.40    9.30
  11 -13  -1   -2.10   10.90
 -11 -13   1   27.30   13.20
  11 -13  -1   15.30    9.90
 -11  13   1   18.80    9.10
  11  13  -1    9.50   11.80
 -11  13   1   23.70   14.60
 -10 -13   1   -1.10   11.70
  10 -13  -1   -7.10   10.30
  10 -13  -1    3.60    8.90
 -10  13   1   14.10   13.50
  10  13  -1   -4.40   11.30
 -10  13   1    8.50    9.10
  -9 -13   1   -4.40   11.40
   9 -13  -1    3.80    9.20
   9 -13  -1    0.60   10.00
  -9  13   1   34.20   14.00
  -9  13   1    1.80    8.20
   9  13  -1  -22.40   10.60
  -8 -13   1   63.09   13.70
   8 -13  -1   96.99   13.80
   8 -13  -1   68.29   15.40
   8 -13  -1   71.19   11.70
   8  13  -1   54.39   14.70
  -8  13   1   53.69   14.00
  -8  13   1   72.09   11.10
   7 -13  -1   -9.00   11.40
  -7 -13   1    3.10    9.70
   7 -13  -1    3.30    8.50
   7  13  -1   21.60   10.80
   7  13  -1    3.40   11.50
  -7  13   1   18.90   11.70
  -7  13   1    7.90    7.90
   6 -13  -1   16.20   11.20
   6 -13  -1   15.10    8.50
  -6 -13   1    8.10    9.30
  -6  13   1    7.10    8.10
   6  13  -1    5.90    9.90
  -6  13   1    6.80   13.30
   6  13  -1   14.80   10.70
  -5 -13   1   21.50    9.10
   5 -13  -1   -0.50    7.80
  -5  13   1    5.60    8.20
   5  13  -1   -1.80    8.50
   5  13  -1   -0.10    8.80
   4 -13  -1   16.30   10.60
  -4 -13   1   37.90    9.40
   4 -13  -1    2.40    7.80
   4  13  -1   25.30    8.30
  -4  13   1   28.70    9.70
  -4  13   1   20.90    9.00
   4  13  -1   25.20    9.90
   3 -13  -1  196.98   18.40
  -3 -13   1  231.48   16.90
  -3  13   1  224.68   17.10
   3  13  -1  272.17   20.60
  -3  13   1  231.98   18.80
   3  13  -1  225.38   15.90
   2 -13  -1   -0.90    8.50
  -2 -13   1   -2.20    7.00
  -2  13   1    0.90    7.90
  -2  13   1    3.60    8.00
   2  13  -1   -9.60    6.00
   2  13  -1    1.10    8.60
  -1 -13   1   71.89   10.00
  -1  13   1   64.89   10.60
   1  13  -1  101.89   14.10
  -1  13   1   64.69   12.30
   1  13  -1   69.09    9.10
   0 -13   1  151.98   13.30
   0 -13   1  142.89   13.70
   0  13  -1  141.19   16.50
   0  13   1  138.49   16.10
   0  13   1  137.49   14.00
   0  13  -1  136.79   12.00
   1 -13   1  144.89   14.40
  -1 -13  -1  172.18   16.30
   1 -13   1  221.78   15.00
   1  13   1  224.08   19.00
  -1  13  -1  203.58   13.90
   1  13   1  161.88   15.40
  -1  13  -1  217.38   18.10
   2 -13   1   26.20    8.00
   2 -13   1   26.10    8.70
  -2 -13  -1   53.09   10.50
   2 -13   1   20.10    9.70
   2  13   1   40.70   10.50
  -2  13  -1   40.50    9.60
   2  13   1   22.20    9.70
  -2  13  -1   36.70    7.60
   3 -13   1    6.40    8.00
  -3 -13  -1   -1.60    8.60
   3 -13   1   11.20    7.50
   3 -13   1   17.10    9.70
  -3  13  -1   20.70    8.30
   3  13   1   17.10    9.50
   3  13   1   29.30   11.20
  -4 -13  -1   36.90   10.30
   4 -13   1   45.70   10.00
   4 -13   1   58.39    9.50
   4 -13   1  100.69   14.30
   4  13   1   41.50   11.10
  -4  13  -1   75.29   11.80
   4  13   1   34.50   11.60
  -5 -13  -1  126.69   15.80
   5 -13   1  137.59   16.00
   5 -13   1  146.39   14.50
   5 -13   1  133.59   13.50
   5  13   1  167.38   18.50
  -5  13  -1  146.19   15.70
   5  13   1  181.98   18.20
   6 -13   1    1.70    9.90
  -6 -13  -1    1.30    9.50
   6 -13   1    3.70    8.30
   6 -13   1   14.40    7.90
   6  13   1  -10.40    9.80
  -6  13  -1    0.10    7.80
   7 -13   1   19.60   10.90
   7 -13   1   13.80    9.20
  -7 -13  -1   24.80   11.40
   7 -13   1   29.00   10.90
   7  13   1   22.20   10.60
  -7  13  -1   31.40    9.50
   8 -13   1    2.60   11.70
   8 -13   1   10.70    8.60
  -8 -13  -1    3.00   11.30
   8 -13   1    5.00    9.50
  -8  13  -1    1.50    8.10
   8  13   1    0.10   11.60
  -9 -13  -1   -8.50   11.50
   9 -13   1   -2.90    9.30
   9 -13   1   -2.30   13.20
   9 -13   1   -0.90    8.50
  -9  13  -1   13.40    8.50
   9  13   1   -5.20   10.80
  10 -13   1   25.50   10.30
  10 -13   1    3.90    9.90
 -10 -13  -1   11.30   13.40
 -10  13  -1   -2.60    9.20
  10  13   1    0.40   13.40
  11 -13   1   43.30   11.50
  11 -13   1   34.30   11.60
 -11 -13  -1   32.90   15.10
  11  13   1   47.00   14.80
 -11  13  -1   42.80   10.80
  12 -13   1    1.30   11.60
 -12 -13  -1   20.80   15.00
  12 -13   1  -17.10   10.00
  12  13   1   -2.70   14.90
 -12  13  -1   -1.70    9.50
 -13 -13  -1   10.90   16.00
  13 -13   1   14.20   12.00
  13 -13   1   27.10   12.90
 -13  13  -1    9.40   10.70
  13  13   1    3.20   14.70
 -12 -14   1   -0.10   15.00
  12 -14  -1   16.60   14.20
 -12  14   1   19.40   11.50
  12  14  -1   11.00   15.00
  11 -14  -1    1.80   12.80
 -11 -14   1   -1.60   14.40
  11  14  -1    0.10   13.60
 -11  14   1  -16.00   10.20
  10 -14  -1   -8.90   11.40
 -10 -14   1   -0.20   13.90
 -10  14   1  -20.00    9.70
   9 -14  -1    9.50   11.00
  -9 -14   1  -15.60   12.60
  -9  14   1   -7.00    9.70
   9  14  -1   -0.20   11.90
   8 -14  -1   26.60   11.40
  -8 -14   1   24.80   12.90
  -8  14   1    4.90    9.40
   8  14  -1   13.40   13.40
  -7 -14   1   11.50   10.60
   7 -14  -1   -9.50    9.50
   7 -14  -1   -5.80   14.30
   7  14  -1    8.00   12.50
  -7  14   1    6.10    9.10
   7  14  -1   14.90   12.70
   6 -14  -1   19.70   13.00
  -6 -14   1   12.30   10.60
   6 -14  -1   22.10   10.20
  -6  14   1   -6.10    8.60
   6  14  -1   -5.30   10.80
   6  14  -1   -1.20   11.40
   5 -14  -1   -3.90   12.40
  -5 -14   1    3.80    9.40
   5 -14  -1   -8.60    9.10
  -5  14   1   -7.00    8.70
   5  14  -1    5.20   10.90
   4 -14  -1   24.30   12.40
   4 -14  -1   25.30   10.10
   4  14  -1    4.40   10.10
   4  14  -1   30.60    9.60
  -4  14   1   24.60   10.20
  -3 -14   1    0.70    8.20
   3 -14  -1    1.30    9.10
   3  14  -1   10.80    8.30
  -3  14   1   10.40    9.80
   3  14  -1    4.90   10.00
  -3  14   1   -6.80    9.90
   2 -14  -1   11.60   12.50
  -2 -14   1   -2.10    8.50
   2 -14  -1   10.20    8.80
   2  14  -1    9.30    9.50
   2  14  -1    6.50    7.80
  -2  14   1    9.70    9.20
  -2  14   1  -12.00    9.00
   1 -14  -1    8.90   11.90
   1 -14  -1    2.60    8.60
  -1 -14   1   11.30    8.10
  -1  14   1   22.10   10.00
   1  14  -1    1.30    7.70
   1  14  -1   17.30   10.80
  -1  14   1   31.00    9.80
   0 -14  -1   -2.20    9.40
   0 -14   1    6.70    8.70
   0 -14   1    0.70    7.40
   0  14   1  -12.40   10.00
   0  14  -1    3.30    7.30
   0  14   1   -0.40    9.90
   0  14  -1   -7.10    8.50
   1 -14   1   50.99   10.30
   1 -14   1   68.49   10.00
  -1 -14  -1   57.49   10.80
   1  14   1   48.80   12.60
  -1  14  -1   57.89    9.30
   2 -14   1   22.90    8.10
   2 -14   1   13.10    9.20
  -2 -14  -1   28.80   10.50
   2  14   1    0.90    9.70
   2  14   1   30.30   11.50
  -2  14  -1   20.00   10.00
   3 -14   1   25.90    8.70
   3 -14   1    8.90    9.40
  -3 -14  -1   28.20   10.00
  -3  14  -1   26.90   10.10
   3  14   1   17.80   11.80
   3  14   1   15.60   10.30
   4 -14   1   65.19   13.80
   4 -14   1   91.19   11.80
   4 -14   1   87.59   12.40
  -4 -14  -1   77.29   13.60
   4  14   1  109.99   17.30
   4  14   1   82.89   13.30
  -4  14  -1  103.49   14.10
   5 -14   1    2.80    8.80
   5 -14   1   15.30   10.20
  -5 -14  -1    3.90   10.60
   5 -14   1    7.90   10.00
  -5  14  -1    4.70    9.40
   5  14   1    7.90    9.20
   6 -14   1    7.20    9.40
   6 -14   1   -3.50   10.10
   6 -14   1    9.70   11.50
  -6 -14  -1    6.00   11.10
   6  14   1    1.40   12.00
  -6  14  -1   -3.70    9.30
  -7 -14  -1   54.79   13.50
   7 -14   1   60.29   24.10
   7 -14   1   58.89   13.30
   7 -14   1   32.40   10.30
  -7  14  -1   30.80   10.80
   7  14   1   28.10   14.60
   8 -14   1   32.00   14.80
   8 -14   1   22.20   10.10
  -8 -14  -1   36.50   14.20
   8 -14   1   38.50   11.70
  -8  14  -1   16.40   11.10
   8  14   1   29.60   15.20
   9 -14   1   -9.00   10.20
  -9 -14  -1    3.60   14.10
   9 -14   1   15.40   11.30
  -9  14  -1  -19.50    9.60
   9  14   1   13.80   13.00
 -10 -14  -1  -10.10   14.60
  10 -14   1   -8.50   11.00
  10 -14   1    7.70   11.60
  10  14   1   -5.10   27.10
 -10  14  -1   -0.90   10.60
  11 -14   1  -10.50   11.40
  11 -14   1    3.00   12.10
 -11 -14  -1    3.20   16.10
 -11  14  -1   -0.40   11.00
  11  14   1    9.80   16.10
  10 -15  -1   16.20   14.00
 -10  15   1   36.30   13.30
  10  15  -1   33.10   18.40
  -9 -15   1    2.50   14.40
   9 -15  -1   15.90   12.90
  -9  15   1    6.50   11.10
   9  15  -1    0.50   14.60
  -8 -15   1   32.50   15.10
   8 -15  -1   10.30   12.50
  -8  15   1   19.40   11.90
  -7 -15   1   10.10   12.90
   7 -15  -1  -22.40   11.40
  -7  15   1  -16.60   10.60
   7  15  -1   -1.60   13.20
   6 -15  -1   14.90   11.90
  -6 -15   1   -9.60   11.40
  -6  15   1   20.40   10.60
   6  15  -1   10.40   13.10
   5 -15  -1   -1.50   15.40
   5 -15  -1    1.90   10.70
  -5 -15   1    3.70   10.90
  -5  15   1   19.40   10.90
   5  15  -1    7.90   13.60
   4 -15  -1  -11.30   14.70
   4 -15  -1   -4.10   10.50
  -4 -15   1    8.00   10.40
  -4  15   1   -8.30    9.50
   4  15  -1   -4.50   11.70
   3 -15  -1  187.58   19.10
   3 -15  -1  193.18   19.80
  -3 -15   1  178.28   17.60
  -3  15   1  197.28   23.10
   3  15  -1  162.18   20.20
   2 -15  -1   -7.00    9.60
   2 -15  -1  -23.10   12.90
  -2 -15   1    7.30    9.20
  -2  15   1   -5.90   11.20
   2  15  -1  -12.30   10.90
  -1 -15   1    3.50   10.80
  -1 -15   1   12.00    9.10
   1 -15  -1    5.20    9.90
   1 -15  -1   -7.90   12.90
   1  15  -1   -3.30   11.60
  -1  15   1   -8.20   17.30
  -1  15   1   -7.10   10.70
   0 -15  -1   -5.90   10.10
   0 -15   1   13.30    8.80
   0 -15   1    7.50   10.40
   0  15  -1    5.90   13.30
   0  15   1   -6.90   10.70
   0  15  -1   -3.80   11.10
   0  15   1  -21.00   11.00
   1 -15   1   -1.20   10.10
   1 -15   1    3.30    8.50
  -1 -15  -1   18.50   11.30
   1  15   1    5.00   10.90
   1  15   1    2.20   11.00
  -1  15  -1   -4.60   10.90
  -2 -15  -1   -3.60   10.90
   2 -15   1    4.60    8.60
   2 -15   1    1.60   10.20
   2  15   1   -2.50   11.30
   2  15   1   -9.60   11.80
  -2  15  -1   -2.30   11.20
  -3 -15  -1   66.49   14.10
   3 -15   1   75.59   13.20
   3 -15   1   98.09   12.00
   3  15   1   67.29   15.80
  -3  15  -1   75.29   14.80
   3  15   1   54.29   14.50
  -4 -15  -1   38.70   13.80
   4 -15   1   61.89   18.80
   4 -15   1   54.49   11.20
   4  15   1   30.50   14.00
  -4  15  -1   19.00   12.70
  -5 -15  -1    2.70   11.90
   5 -15   1   22.20   10.30
   5  15   1    1.60   13.60
  -6 -15  -1   67.09   15.90
   6 -15   1   73.89   13.40
   6  15   1   73.29   17.80
  -6  15  -1   77.39   14.70
   7 -15   1   48.60   13.00
  -7 -15  -1   19.30   15.10
   7 -15   1   25.90   12.70
  -7  15  -1    4.90   12.20
   7  15   1   21.50   15.40
  -8 -15  -1   12.60   15.20
   8 -15   1   -0.50   11.30
   8 -15   1    2.90   12.20
  -8  15  -1   14.10   12.30
   9 -15   1   -3.40   12.50
   9 -15   1    2.10   12.60
  -9  15  -1   -5.90   12.10
   9  15   1    0.70   17.10
   6 -16  -1    2.20   14.10
  -6 -16   1   27.10   14.80
   6  16  -1    9.10   16.30
   5 -16  -1   16.30   13.90
  -5 -16   1   -8.60   13.20
  -5  16   1  -17.00   12.50
   5  16  -1  -17.40   14.80
   4 -16  -1   31.40   13.60
  -4 -16   1   28.20   13.50
  -4  16   1   20.70   13.10
   4  16  -1   33.60   15.50
  -3 -16   1  135.39   22.50
   3 -16  -1  122.19   16.90
   3  16  -1  132.69   20.70
  -3  16   1  126.69   18.90
  -2 -16   1   73.99   13.60
   2 -16  -1   64.79   14.50
   2  16  -1   67.89   17.10
  -2  16   1   70.19   15.50
  -1 -16   1   27.80   10.90
   1 -16  -1   51.29   13.60
   1  16  -1   51.39   15.40
  -1  16   1   58.59   16.00
   0 -16   1    3.60   10.50
   0 -16  -1    3.00   12.40
   0  16   1    8.90   12.60
   0  16  -1    4.30   13.70
   1 -16   1   28.60   10.70
  -1 -16  -1   38.80   13.70
   1  16   1   14.70   14.40
  -1  16  -1   63.59   14.70
  -2 -16  -1   35.40   13.80
   2 -16   1   21.50   11.00
   2  16   1   33.90   15.00
  -2  16  -1   25.40   13.90
   3 -16   1    7.60   11.10
  -3 -16  -1   37.10   14.90
   3  16   1   46.60   15.70
  -3  16  -1    8.30   12.30
   4 -16   1    8.40   12.70
  -4 -16  -1    2.80   14.00
   4  16   1    2.40   14.40
  -4  16  -1   -9.70   12.90
  -5 -16  -1    0.10   14.30
   5  16   1  -24.80   13.70
  -5  16  -1   -9.80   13.20
  -6 -16  -1   27.90   16.60
  -6  16  -1   38.90   14.50
   6  16   1   37.10   19.50
 -22   0   2  -10.10   16.70
  22   0  -2   18.20   15.00
 -21   0   2   25.30   14.50
  21   0  -2   37.80   13.90
 -20   0   2    8.00   11.60
  20   0  -2    4.70   12.00
 -19   0   2   91.99   16.60
  19   0  -2  108.39   16.20
 -18   0   2  367.46   27.50
  18   0  -2  321.17   23.70
  17   0  -2  137.79   16.60
 -17   0   2  109.69   16.80
 -16   0   2  207.88   21.10
 -16   0   2  197.08   17.80
  16   0  -2  228.18   18.30
 -15   0   2   -3.10    6.80
 -15   0   2   18.70    7.60
  15   0  -2   18.60    7.60
  14   0  -2   18.00    6.50
 -14   0   2   26.60    8.80
 -14   0   2   19.50    7.70
 -13   0   2  210.78   16.90
 -13   0   2  180.68   13.70
 -12   0   2  251.27   18.10
  12   0  -2  251.27   18.00
  12   0  -2  237.18   15.90
 -12   0   2  247.18   15.50
 -11   0   2  821.82   36.60
 -11   0   2  761.72   32.50
  11   0  -2  743.53   36.00
  11   0  -2  765.52   33.40
  10   0  -2 1429.46   57.39
 -10   0   2 1413.66   53.69
 -10   0   2 1402.26   57.29
  10   0  -2 1453.25   54.79
  -9   0   2 1385.66   51.29
  -9   0   2 1398.26   54.79
   9   0  -2 1354.86   51.89
   9   0  -2 1345.67   54.29
   8   0  -2 4056.99  141.49
  -8   0   2 3934.51  141.29
  -8   0   2 3946.11  138.19
   8   0  -2 4061.09  138.89
   7   0  -2 2188.48   73.59
  -7   0   2 2008.70   75.49
  -7   0   2 2060.49   72.99
   7   0  -2 1976.50   75.29
  -6   0   2   30.40    4.70
   6   0  -2   21.40    3.90
  -6   0   2   22.20    3.30
   6   0  -2   23.10    3.50
   5   0  -2  718.73   30.10
   5   0  -2  697.63   26.50
  -5   0   2  705.33   26.30
  -5   0   2  717.73   28.50
   4   0  -2 2523.35   87.99
  -4   0   2 2543.15   87.89
  -4   0   2 2626.84   89.89
   4   0  -2 2603.14   89.89
   3   0  -2  237.08   10.60
  -3   0   2  238.18    9.50
   3   0  -2  240.48    9.70
   3   0  -2  243.88    9.60
  -3   0   2  248.28   11.00
   3   0  -2  237.68   10.80
   2   0  -2    9.20    1.70
   2   0  -2    8.70    1.20
   2   0  -2    7.90    1.70
  -2   0   2    7.80    1.50
  -2   0   2    8.00    1.20
  -2   0   2   12.50    2.30
  -1   0   2 5451.85  182.98
   0   0   2 2501.05   89.69
   0   0   2 2781.52   89.59
   1   0   2 1366.96   47.50
  -1   0  -2 1341.27   48.20
  -1   0  -2 1401.56   47.90
   1   0   2 1349.86   47.90
  -2   0  -2  472.85   18.30
   2   0   2  457.95   18.20
   2   0   2  460.15   18.50
  -2   0  -2  474.25   18.60
  -3   0  -2  690.23   26.70
   3   0   2  693.43   26.50
  -3   0  -2  697.53   26.60
   3   0   2  672.23   26.60
  -4   0  -2 6073.49  201.98
   4   0   2 5918.81  201.88
  -4   0  -2 5753.12  201.58
   4   0   2 5897.11  201.78
  -5   0  -2  392.86   18.50
  -5   0  -2  393.06   18.00
   5   0   2  422.76   18.50
   5   0   2  379.26   18.10
  -6   0  -2 2502.65   88.49
   6   0   2 2361.86   88.49
  -6   0  -2 2535.05   89.39
   6   0   2 2480.25   88.99
  -7   0  -2  443.46   20.30
   7   0   2  387.06   20.00
  -7   0  -2  426.16   21.10
   7   0   2  420.06   20.90
   8   0   2  637.24   27.80
  -8   0  -2  584.24   26.90
   8   0   2  567.14   27.50
  -8   0  -2  591.24   27.80
  -9   0  -2  139.39   15.80
   9   0   2  180.68   13.30
   9   0   2  178.98   13.10
  -9   0  -2  161.78   11.90
  10   0   2   14.10    6.20
  10   0   2   18.10    5.90
 -10   0  -2   38.70    7.80
 -10   0  -2   26.80    7.10
 -11   0  -2  201.78   14.80
  11   0   2  186.58   15.20
  11   0   2  141.49   13.10
 -11   0  -2  151.08   13.70
  12   0   2  359.86   21.30
 -12   0  -2  294.17   21.60
 -12   0  -2  328.27   20.50
 -13   0  -2    3.10    6.40
 -13   0  -2   -3.60    7.00
  13   0   2   -3.60    6.10
  14   0   2   34.50    8.70
 -14   0  -2   37.30    9.70
 -15   0  -2  124.39   17.10
  15   0   2  163.88   18.70
 -16   0  -2   12.40    9.50
  16   0   2   -4.80    8.90
 -17   0  -2   36.00   11.90
  17   0   2   49.80   12.60
 -18   0  -2  -11.10   10.50
  19   0   2  147.19   19.90
 -19   0  -2  141.09   20.80
 -20   0  -2   53.79   16.70
  20   0   2  111.59   18.60
  21   0   2   15.40   16.40
 -21   0  -2   34.70   17.40
 -22  -1   2   28.30   18.50
  22  -1  -2    1.00   16.50
  22  -1  -2   -5.20   14.40
 -22   1   2  -19.20   14.90
  22   1  -2   31.20   16.20
  21  -1  -2   41.30   14.10
 -21  -1   2   41.30   17.80
 -21   1   2   -6.60   15.60
  21   1  -2   43.40   15.50
 -20  -1   2    2.90   12.40
  20  -1  -2   -6.90   10.60
  20   1  -2   -8.50   11.30
 -20   1   2   -4.10   13.80
  19  -1  -2  -18.10    9.60
 -19  -1   2    1.50   10.40
 -19   1   2    7.30   13.30
  19   1  -2  -13.40    9.80
 -18  -1   2    6.90   11.00
  18  -1  -2  -15.10    8.90
  18   1  -2   -9.10    8.70
 -18   1   2   -6.60    9.20
 -17  -1   2   18.90   12.10
  17  -1  -2   10.10    8.80
 -17   1   2   16.70   11.10
 -17   1   2   15.90    9.50
  17   1  -2   25.20    9.10
  16  -1  -2  121.69   14.30
 -16  -1   2  110.79   18.80
 -16   1   2  130.29   17.30
 -16   1   2  122.19   13.70
  16   1  -2  147.59   17.00
  15  -1  -2   12.40    6.60
 -15  -1   2   13.70    8.50
 -15  -1   2   36.70    8.70
  15   1  -2   19.00    8.00
 -15   1   2   24.70   10.20
  14  -1  -2   -1.70    6.00
 -14  -1   2    4.50    7.60
 -14  -1   2    3.80    6.70
 -14   1   2   -2.80    7.00
 -14   1   2    1.10    5.90
  14   1  -2   -2.40    5.90
 -13  -1   2   18.60    6.90
 -13  -1   2   27.50    8.50
  13  -1  -2   31.50    7.20
  13   1  -2   42.10    8.30
 -13   1   2   41.50    9.30
 -13   1   2   37.00    7.10
  12  -1  -2   61.29    8.50
 -12  -1   2   37.40    8.60
 -12  -1   2   42.70    7.60
  12  -1  -2   38.60    9.80
 -12   1   2   41.70    8.40
 -12   1   2   44.60    7.10
  12   1  -2   44.60    9.00
  11  -1  -2   56.89    9.60
 -11  -1   2   54.49    9.60
 -11  -1   2   61.19    8.50
  11  -1  -2   59.29    7.90
 -11   1   2   54.59    9.40
  11   1  -2   54.29    8.30
  11   1  -2   44.60    8.60
 -11   1   2   67.29    7.80
  10  -1  -2  492.55   26.60
 -10  -1   2  544.35   27.00
 -10  -1   2  516.05   23.90
  10  -1  -2  532.95   23.90
  10   1  -2  519.85   26.50
 -10   1   2  568.24   30.30
 -10   1   2  527.35   22.90
  10   1  -2  536.45   25.00
  -9  -1   2  802.42   32.90
   9  -1  -2  821.22   35.90
   9  -1  -2  806.72   32.70
  -9  -1   2  815.22   35.80
  -9   1   2  819.42   32.00
   9   1  -2  851.41   35.90
   9   1  -2  821.12   34.00
  -9   1   2  761.52   35.30
   8  -1  -2  773.62   35.00
  -8  -1   2  817.42   33.20
   8  -1  -2  940.51   33.30
  -8  -1   2  860.51   36.00
  -8   1   2  802.62   33.50
   8   1  -2  862.51   35.70
   8   1  -2  809.82   33.80
  -8   1   2  855.21   36.00
   7  -1  -2  180.58    9.60
   7  -1  -2  170.88   11.30
  -7  -1   2  192.68   10.30
  -7  -1   2  158.98   11.40
   7   1  -2  176.38   10.40
  -7   1   2  181.18    9.20
   7   1  -2  178.88   11.40
  -7   1   2  172.08   11.50
   6  -1  -2  133.09    9.00
  -6  -1   2  125.29    8.80
   6  -1  -2  125.99    7.10
   6   1  -2  121.69    7.80
  -6   1   2  151.18    9.60
   6   1  -2  125.29    8.90
  -6   1   2  131.29    6.90
   5  -1  -2  666.53   25.40
  -5  -1   2  676.63   26.50
   5  -1  -2  669.63   27.60
   5  -1  -2  729.43   28.20
  -5  -1   2  671.03   27.70
   5   1  -2  714.83   27.10
  -5   1   2  730.03   28.40
  -5   1   2  699.13   25.20
   5   1  -2  693.83   26.80
   4  -1  -2 5765.22  198.48
   4  -1  -2 5745.73  195.78
  -4  -1   2 5924.51  197.28
   4  -1  -2 5899.71  198.28
  -4  -1   2 5823.72  198.18
   4   1  -2 5797.82  197.28
  -4   1   2 5844.81  195.58
   4   1  -2 5552.34  197.88
  -4   1   2 5942.21  198.68
   4   1  -2 5989.90  197.78
   3  -1  -2 4554.54  151.28
  -3  -1   2 4630.54  153.48
  -3  -1   2 4476.45  153.38
   3  -1  -2 4515.75  151.18
   3  -1  -2 4565.44  153.98
  -3  -1   2 4490.75  152.98
   3  -1  -2 4447.65  153.58
   3   1  -2 4473.85  152.98
   3   1  -2 4599.24  153.48
  -3   1   2 4507.15  153.68
  -3   1   2 4436.56  151.08
  -3   1   2 4472.55  153.98
   3   1  -2 4547.65  153.38
   2  -1  -2   22.10    2.60
  -2  -1   2   18.10    2.20
  -2  -1   2   19.80    2.50
   2   1  -2   22.80    2.10
   2   1  -2   23.40    2.30
  -2   1   2   19.30    2.40
   1  -1  -2  372.26   14.20
  -1  -1   2  373.86   13.30
  -1  -1   2  366.56   15.20
   1  -1  -2  374.26   15.00
  -1   1   2  364.36   14.20
   1   1  -2  372.16   13.40
  -1   1   2  358.86   13.30
   1   1  -2  385.56   13.80
   0  -1  -2   20.80    2.00
   0  -1   2   24.40    3.00
   0  -1   2   23.20    1.50
   0  -1  -2   29.40    3.20
   0   1  -2   23.10    2.20
   0   1   2   21.20    2.00
   0   1   2   21.60    2.40
  -1  -1  -2    4.40    1.40
   1  -1   2    3.50    1.10
  -1  -1  -2    4.00    1.30
   1  -1   2    4.70    1.30
  -1   1  -2    2.30    0.90
  -1   1  -2    1.20    1.40
   1   1   2    5.10    1.50
   1   1   2    2.90    1.20
  -2  -1  -2 1665.93   60.29
   2  -1   2 1723.43   59.49
   2  -1   2 1722.73   60.19
  -2  -1  -2 1745.13   60.39
   2   1   2 1666.33   60.19
   2   1   2 1722.73   60.59
  -2   1  -2 1780.92   59.69
  -2   1  -2 1660.03   60.09
  -3  -1  -2 1968.90   70.59
   3  -1   2 2004.10   69.99
   3  -1   2 1943.01   70.19
  -3  -1  -2 2066.19   70.79
   3   1   2 1995.90   70.89
   3   1   2 2020.50   70.69
  -3   1  -2 1962.20   70.29
  -3   1  -2 2009.80   70.09
  -4  -1  -2  771.42   30.50
   4  -1   2  736.83   29.80
   4  -1   2  766.32   29.90
  -4  -1  -2  860.51   36.40
  -4   1  -2  746.33   29.90
   4   1   2  764.42   30.50
  -4   1  -2  755.02   29.80
   4   1   2  783.22   30.70
   5  -1   2  726.53   27.90
   5  -1   2  630.04   27.40
  -5  -1  -2  671.93   27.80
  -5  -1  -2  653.43   28.20
  -5   1  -2  697.73   27.80
  -5   1  -2  639.04   27.50
   5   1   2  738.63   28.70
   5   1   2  667.23   28.10
  -6  -1  -2  424.96   21.00
  -6  -1  -2  443.46   20.60
   6  -1   2  438.26   20.40
   6  -1   2  447.96   20.60
   6   1   2  464.55   21.20
  -6   1  -2  453.75   20.30
  -6   1  -2  448.86   20.90
   6   1   2  432.06   20.90
   7  -1   2  641.74   27.70
  -7  -1  -2  641.24   28.70
   7  -1   2  627.44   27.90
  -7  -1  -2  619.94   27.70
  -7   1  -2  635.04   27.50
   7   1   2  596.44   28.00
  -7   1  -2  618.44   28.20
   7   1   2  679.63   28.60
   8  -1   2  876.61   37.30
   8  -1   2  942.01   38.50
  -8  -1  -2  913.71   38.90
  -8  -1  -2  866.51   37.30
  -8   1  -2  900.21   37.00
   8   1   2  867.11   38.20
   8   1   2  918.51   38.40
  -8   1  -2  918.71   38.30
   9  -1   2  174.48   13.00
  -9  -1  -2  171.68   13.20
   9  -1   2  152.98   12.00
  -9  -1  -2  179.38   12.60
   9   1   2  161.88   13.10
   9   1   2  150.48   12.60
  -9   1  -2  159.18   12.00
 -10  -1  -2  152.38   12.80
  10  -1   2  103.39   10.80
 -10  -1  -2  126.09   11.20
  10   1   2  119.59   12.20
 -10   1  -2  141.29   12.90
  10   1   2  119.89   11.30
 -10   1  -2  133.19   11.00
  11  -1   2   12.60    8.00
  11  -1   2   25.20    7.90
 -11  -1  -2   32.10    9.10
 -11  -1  -2   18.10    6.70
 -11   1  -2   18.40    6.80
  11   1   2   37.20    8.60
  11   1   2   21.20    7.90
 -11   1  -2   16.80    7.00
 -12  -1  -2    8.10    6.00
  12  -1   2   -0.40    5.60
 -12  -1  -2   20.00    8.00
  12   1   2   14.90    6.10
 -12   1  -2   14.80    7.20
 -13  -1  -2    7.40    6.30
 -13  -1  -2   -1.80    7.50
  13  -1   2   -1.80    5.90
 -13   1  -2    5.00    6.90
 -13   1  -2    6.70    7.40
  13   1   2   -0.30    5.60
 -14  -1  -2   41.90   11.60
  14  -1   2   67.39   11.40
  14   1   2   35.90    9.70
 -14   1  -2   37.10    9.60
 -14   1  -2   34.20    9.10
 -15  -1  -2   56.29   11.40
  15  -1   2   67.69   12.30
  15   1   2   57.89   11.70
 -15   1  -2   39.00   11.50
 -16  -1  -2   12.20   10.30
  16  -1   2   19.20    9.80
 -16   1  -2    6.20   10.30
  16   1   2   -6.60    8.40
  17  -1   2    7.40    9.60
 -17  -1  -2    6.00   10.90
 -17   1  -2   -5.80    8.80
  17   1   2    5.00   10.20
  18  -1   2    9.30   10.50
 -18  -1  -2   11.00   13.40
 -18   1  -2   -3.50   11.00
  18   1   2   24.90   12.70
  19  -1   2   26.00   12.50
 -19  -1  -2   19.30   13.70
 -19   1  -2   33.30   16.60
  19   1   2   21.10   13.00
  20  -1   2   21.60   13.60
 -20  -1  -2    8.80   13.40
  20   1   2   26.80   14.00
 -20   1  -2   -0.80   14.60
 -21  -1  -2   -3.00   14.50
  21  -1   2   12.10   14.60
  21   1   2   23.10   15.60
 -21   1  -2   20.80   16.50
 -22  -2   2   84.19   22.60
  22  -2  -2   87.19   18.70
 -22   2   2   69.69   21.80
  22   2  -2   70.09   18.80
  21  -2  -2   -5.20   12.20
 -21  -2   2  -19.60   14.70
  21  -2  -2   -4.60   11.90
 -21   2   2  -15.70   16.40
  21   2  -2   -5.20   13.40
  20  -2  -2  113.59   18.80
 -20  -2   2  103.39   20.50
  20  -2  -2   61.59   14.30
 -20   2   2   63.29   16.30
  20   2  -2   81.39   16.60
  19  -2  -2   23.60   11.70
  19  -2  -2   32.70   11.60
 -19  -2   2   15.20   11.50
  19   2  -2   42.70   12.90
 -19   2   2   24.00   14.70
  18  -2  -2   45.60   11.70
 -18  -2   2   24.50   11.70
 -18   2   2   57.79   13.60
  18   2  -2   36.90   10.90
 -18   2   2   25.70   12.30
 -17  -2   2  145.09   20.10
  17  -2  -2  143.49   15.80
  17   2  -2  135.09   17.20
 -17   2   2  106.19   16.90
 -17   2   2  137.99   13.90
  16  -2  -2    7.30    7.20
 -16   2   2    0.20    9.90
  16   2  -2  -11.60    7.50
 -16   2   2    0.40    7.20
 -15  -2   2  222.68   19.60
  15  -2  -2  243.98   17.00
 -15   2   2  224.28   19.80
  15   2  -2  217.38   18.20
 -15   2   2  217.38   15.80
 -14  -2   2  301.37   20.00
 -14  -2   2  344.27   23.50
  14  -2  -2  351.76   19.60
  14   2  -2  281.87   20.20
 -14   2   2  301.87   21.80
 -14   2   2  286.47   17.70
 -13  -2   2   42.10   10.50
  13  -2  -2   42.00    7.50
 -13  -2   2   32.20    7.60
 -13   2   2   46.90    7.30
  13   2  -2   36.20    8.80
 -13   2   2   40.00    9.80
  12  -2  -2  204.78   13.70
 -12  -2   2  213.58   17.10
 -12  -2   2  209.18   16.60
  12  -2  -2  202.38   17.20
  12   2  -2  239.38   17.20
 -12   2   2  203.98   17.00
  12   2  -2  184.48   14.60
 -12   2   2  224.68   13.30
 -11  -2   2   41.10    8.40
 -11  -2   2   55.09    8.10
  11  -2  -2   41.60    6.80
  11  -2  -2   38.90    8.40
  11   2  -2   53.59   10.30
 -11   2   2   41.00    6.30
 -11   2   2   51.79    8.80
 -10  -2   2   86.99   10.50
  10  -2  -2   79.49    7.60
  10  -2  -2   68.99   10.20
 -10  -2   2  105.09    9.50
 -10   2   2   91.49    7.70
 -10   2   2   91.79   11.50
  10   2  -2   80.19   11.40
  10   2  -2   88.09    8.70
   9  -2  -2  329.37   15.50
  -9  -2   2  342.47   18.80
   9  -2  -2  315.97   18.40
  -9  -2   2  322.07   16.80
   9   2  -2  270.37   18.00
  -9   2   2  316.17   18.60
   9   2  -2  333.27   17.60
  -8  -2   2  217.38   13.90
   8  -2  -2  203.58   13.30
   8  -2  -2  197.58   10.60
  -8  -2   2  185.18   11.70
   8   2  -2  184.58   12.00
   8   2  -2  200.98   13.30
  -8   2   2  221.48   14.20
  -8   2   2  186.78   10.00
  -7  -2   2  449.26   21.00
   7  -2  -2  448.36   21.20
   7  -2  -2  437.56   20.70
   7  -2  -2  441.26   17.80
  -7  -2   2  431.46   19.60
   7   2  -2  419.66   20.60
  -7   2   2  438.66   21.00
   7   2  -2  405.36   19.70
  -7   2   2  417.66   17.30
   6  -2  -2 1971.60   71.79
  -6  -2   2 1959.40   70.89
  -6  -2   2 2034.30   71.99
   6  -2  -2 2018.30   68.59
   6  -2  -2 1897.81   71.89
   6   2  -2 1948.51   71.19
   6   2  -2 1933.71   71.49
  -6   2   2 1897.41   68.29
   6   2  -2 2135.69   72.29
  -6   2   2 1992.10   72.39
   5  -2  -2   25.50    2.40
  -5  -2   2   21.20    3.70
   5  -2  -2   19.00    3.50
   5  -2  -2   20.30    3.90
  -5  -2   2   22.10    3.80
   5   2  -2   31.50    4.40
   5   2  -2   30.00    4.50
  -5   2   2   25.20    2.40
  -5   2   2   18.60    4.00
  -4  -2   2  231.98   11.40
   4  -2  -2  229.58    9.00
   4  -2  -2  253.77   12.30
   4  -2  -2  261.17   11.90
  -4  -2   2  275.77   11.90
   4   2  -2  226.88   11.40
  -4   2   2  236.68    9.10
  -4   2   2  249.28   12.20
   4   2  -2  232.58   11.40
  -4   2   2  234.78   11.70
  -3  -2   2  545.05   21.40
  -3  -2   2  503.95   20.80
   3  -2  -2  530.25   21.80
  -3  -2   2  591.24   22.10
   3  -2  -2  561.54   21.60
  -3   2   2  546.55   21.50
   3   2  -2  566.54   21.60
   3   2  -2  543.65   21.80
   3   2  -2  521.45   20.90
  -2  -2   2  731.63   27.00
  -2  -2   2  766.02   28.60
   2  -2  -2  759.62   26.00
   2  -2  -2  766.22   28.10
  -2   2   2  760.12   26.10
   2   2  -2  762.32   28.60
  -2   2   2  746.93   26.10
   2   2  -2  738.53   27.10
   2   2  -2  779.12   28.20
  -2   2   2  765.02   28.10
   1  -2  -2 1962.00   67.09
  -1  -2   2 1897.01   67.49
   1  -2  -2 1951.60   65.89
  -1  -2   2 1970.60   65.29
   1   2  -2 1981.40   65.29
   1   2  -2 1928.81   67.69
  -1   2   2 1876.11   65.99
  -1   2   2 1897.01   66.99
   0  -2   2  953.30   35.80
   0  -2  -2 1014.00   35.70
   0  -2  -2  999.00   35.00
   0   2   2 1019.50   35.60
   0   2   2  947.41   35.00
   0   2  -2  969.10   35.80
  -1  -2  -2   66.99    4.70
   1  -2   2   74.29    4.80
  -1  -2  -2   77.69    5.10
   1  -2   2   64.39    3.40
   1   2   2   69.59    4.80
  -1   2  -2   65.89    4.80
  -1   2  -2   67.99    3.40
   1   2   2   57.39    4.60
   2  -2   2 5510.25  181.68
  -2  -2  -2 5471.85  183.38
  -2  -2  -2 5444.35  183.28
   2  -2   2 5317.17  182.88
  -2   2  -2 5227.18  182.88
  -2   2  -2 5439.06  181.78
   2   2   2 5346.66  183.18
   2   2   2 5307.37  183.38
  -3  -2  -2   86.69    7.20
   3  -2   2   89.99    5.70
  -3  -2  -2   88.59    6.60
   3  -2   2   93.49    6.20
   3   2   2   87.09    6.60
   3   2   2   89.29    6.40
  -3   2  -2   90.29    6.00
  -3   2  -2   97.89    5.90
   4  -2   2  970.70   35.40
  -4  -2  -2  931.11   36.40
   4  -2   2  875.51   35.30
  -4  -2  -2  954.10   36.30
   4   2   2  917.91   36.40
  -4   2  -2  890.71   35.10
   4   2   2  978.00   36.50
  -4   2  -2  940.11   35.50
  -5  -2  -2 1281.37   50.19
   5  -2   2 1351.66   49.80
   5  -2   2 1307.67   49.60
  -5  -2  -2 1403.76   51.19
  -5   2  -2 1323.17   49.80
  -5   2  -2 1290.47   50.99
   5   2   2 1376.36   50.79
   5   2   2 1369.16   51.09
  -6  -2  -2  161.38   11.20
  -6  -2  -2  155.48   10.60
   6  -2   2  173.58   11.20
   6  -2   2  185.08   10.80
   6   2   2  188.38   11.60
  -6   2  -2  159.98   10.30
   6   2   2  192.58   12.10
  -6   2  -2  152.68   10.50
   7  -2   2  232.28   14.10
   7  -2   2  234.08   13.40
  -7  -2  -2  226.48   14.50
  -7  -2  -2  238.38   14.40
  -7   2  -2  222.58   13.10
  -7   2  -2  228.98   14.00
   7   2   2  215.08   14.10
   7   2   2  215.08   13.90
   8  -2   2 1292.97   50.99
  -8  -2  -2 1263.67   50.59
  -8  -2  -2 1329.37   52.29
   8  -2   2 1340.57   50.39
  -8   2  -2 1263.57   49.80
   8   2   2 1201.48   50.99
  -8   2  -2 1259.27   50.89
   8   2   2 1295.47   51.69
   9  -2   2   66.89    9.50
  -9  -2  -2  106.69    9.80
  -9  -2  -2   84.99   10.80
   9  -2   2   85.99    8.80
  -9   2  -2  100.69   13.40
  -9   2  -2   75.09    9.10
   9   2   2   74.89   10.40
  10  -2   2    4.10    4.30
 -10  -2  -2    4.70    5.70
 -10  -2  -2    3.70    5.70
  10   2   2   13.90    5.40
 -10   2  -2   17.00    5.60
  10   2   2   11.90    6.80
 -10   2  -2    8.80    5.80
  11  -2   2  521.95   25.90
 -11  -2  -2  470.95   27.10
 -11  -2  -2  521.45   26.50
  11  -2   2  475.05   26.60
  11   2   2  474.95   26.50
  11   2   2  492.55   27.60
 -11   2  -2  469.75   24.80
 -11   2  -2  516.25   27.30
  12  -2   2   24.20    7.30
 -12  -2  -2    1.90    6.30
 -12  -2  -2    9.80    7.00
  12   2   2    8.10    7.30
 -12   2  -2   14.30    7.00
 -12   2  -2    9.80    6.70
 -13  -2  -2  253.27   20.30
  13  -2   2  260.87   19.20
 -13   2  -2  309.67   21.80
 -13   2  -2  286.57   19.20
  13   2   2  280.97   20.90
 -14  -2  -2   32.40   10.20
  14  -2   2   13.60    7.80
  14   2   2    5.80    7.30
 -14   2  -2   16.60    9.50
 -14   2  -2   19.50    8.80
  15  -2   2   -8.80    7.10
 -15  -2  -2  -10.30   12.50
  15   2   2   -6.10    7.00
 -15   2  -2   -4.70    7.90
 -16  -2  -2    8.40    9.80
  16  -2   2   13.00    8.70
  16   2   2    7.50    9.40
 -16   2  -2   35.40   11.30
  17  -2   2   48.70   12.10
 -17  -2  -2   38.70   12.90
  17   2   2   31.80   11.90
 -17   2  -2   13.40   11.80
 -18  -2  -2    5.60   11.80
  18  -2   2   21.70   11.40
 -18   2  -2   36.60   14.00
  18   2   2   41.20   13.00
 -19  -2  -2   79.59   17.30
 -19   2  -2   52.09   15.40
  19   2   2   81.19   17.00
 -20  -2  -2   18.20   18.00
  20  -2   2    8.50   14.10
  20   2   2   31.00   15.00
 -20   2  -2   -0.80   13.00
 -21  -2  -2  -10.00   16.80
  21  -2   2    9.30   14.40
  21   2   2    0.80   15.90
 -21   2  -2    7.00   17.70
  22  -3  -2  -12.10   15.60
 -22  -3   2    7.40   18.50
  22  -3  -2   20.30   14.10
 -22   3   2    1.20   16.60
  22   3  -2   14.60   16.20
  21  -3  -2    4.40   12.30
  21  -3  -2    1.90   14.30
 -21   3   2   45.30   27.10
  21   3  -2    1.70   13.80
  20  -3  -2   19.30   11.10
  20  -3  -2   24.70   14.00
 -20  -3   2   40.70   16.10
 -20   3   2    3.80   12.50
  20   3  -2    7.70   12.70
  19  -3  -2   25.40   12.30
  19  -3  -2   20.00   10.40
 -19  -3   2   24.10   13.20
  19   3  -2   -0.90   11.00
 -19   3   2    7.80   11.80
  18  -3  -2  107.89   16.40
  18  -3  -2  117.89   15.00
 -18  -3   2   98.59   18.00
 -18   3   2  129.49   19.30
 -18   3   2  105.49   14.80
 -17  -3   2  168.48   20.00
  17  -3  -2  173.98   17.10
  17  -3  -2  147.69   17.90
  17   3  -2  121.09   16.30
 -17   3   2  167.48   15.80
 -17   3   2  168.68   21.00
  16  -3  -2    8.60    7.70
  16   3  -2   15.50    8.90
 -16   3   2    0.70    7.30
 -15  -3   2   83.99   14.40
  15  -3  -2  105.89   13.60
  15  -3  -2   74.19   10.50
 -15   3   2   81.39   13.40
 -15   3   2   63.49    9.40
  15   3  -2   86.79   13.80
 -14  -3   2    8.50    8.50
  14  -3  -2    6.40    6.40
  14  -3  -2    5.20    5.60
 -14   3   2    2.10    5.50
 -14   3   2   10.60    6.90
  14   3  -2   -0.20    6.90
  13  -3  -2   -1.80    5.50
 -13  -3   2   -5.80    6.50
 -13  -3   2    9.30    6.90
  13  -3  -2    6.00    5.00
 -13   3   2   -2.80    6.00
 -13   3   2    0.30    4.70
  13   3  -2   -5.40    5.40
 -12  -3   2    0.40    5.30
  12  -3  -2    3.80    4.70
  12  -3  -2   -2.60    7.50
 -12  -3   2    5.20    6.20
  12  -3  -2    4.90    4.20
  12   3  -2    3.60    6.50
 -12   3   2    5.30    6.60
 -12   3   2    3.00    4.30
  12   3  -2   -2.50    5.10
 -11  -3   2   16.90    7.30
  11  -3  -2    9.00    4.30
  11  -3  -2    8.30    6.70
  11  -3  -2    6.60    4.90
 -11   3   2   13.20    4.20
 -11   3   2   20.40    7.20
  11   3  -2    6.10    6.40
  11   3  -2   13.00    5.10
  10  -3  -2  110.09    8.40
 -10  -3   2  118.89   10.30
  10  -3  -2  116.79   13.30
  10  -3  -2  108.59   12.00
 -10  -3   2  117.69   11.30
 -10   3   2   99.89    7.90
  10   3  -2  108.09   12.60
 -10   3   2  137.39   12.10
  10   3  -2  109.69   10.40
  -9  -3   2  210.78   14.70
   9  -3  -2  216.08   13.90
   9  -3  -2  193.88   10.80
   9  -3  -2  226.98   14.50
  -9  -3   2  203.48   13.50
   9   3  -2  198.58   13.80
   9   3  -2  195.38   14.30
  -9   3   2  196.38   14.50
   9   3  -2  203.58   13.60
  -9   3   2  198.28   10.60
  -8  -3   2  311.87   16.90
  -8  -3   2  271.17   15.30
   8  -3  -2  290.17   17.10
   8  -3  -2  269.27   15.90
   8  -3  -2  286.47   13.00
   8   3  -2  258.37   16.10
   8   3  -2  291.17   16.10
  -8   3   2  271.17   12.70
   8   3  -2  295.37   16.50
  -8   3   2  263.57   16.20
   7  -3  -2  148.89   10.90
   7  -3  -2  170.58   11.10
  -7  -3   2  148.69   10.40
  -7  -3   2  167.28   11.40
   7  -3  -2  172.18    8.40
  -7   3   2  132.39   10.70
  -7   3   2  153.28    8.10
   7   3  -2  165.08   10.90
   7   3  -2  157.98   11.10
   7   3  -2  165.68   11.20
   6  -3  -2  517.55   23.80
  -6  -3   2  502.85   23.00
   6  -3  -2  523.05   20.00
  -6  -3   2  568.14   23.80
   6  -3  -2  544.55   23.50
   6   3  -2  529.65   23.50
  -6   3   2  526.95   20.00
   6   3  -2  547.65   24.00
   6   3  -2  513.35   23.00
  -6   3   2  528.65   23.90
   5  -3  -2  362.16   17.10
  -5  -3   2  354.76   16.50
   5  -3  -2  332.97   16.30
   5  -3  -2  350.76   13.50
  -5  -3   2  356.86   16.50
   5   3  -2  336.67   16.30
   5   3  -2  351.96   16.70
  -5   3   2  364.36   17.10
  -5   3   2  369.16   13.60
   4  -3  -2  346.17   16.40
  -4  -3   2  364.66   16.20
  -4  -3   2  349.77   16.70
   4  -3  -2  351.26   13.30
   4  -3  -2  371.06   16.20
  -4  -3   2  349.87   15.60
  -4   3   2  351.46   17.30
   4   3  -2  390.96   15.90
   4   3  -2  349.96   16.30
  -4   3   2  350.66   13.40
   4   3  -2  358.56   16.70
  -3  -3   2   30.60    4.20
   3  -3  -2   29.90    2.40
  -3  -3   2   34.10    4.20
  -3  -3   2   31.00    3.60
   3  -3  -2   33.50    4.00
   3  -3  -2   36.00    4.60
   3   3  -2   30.60    3.50
   3   3  -2   26.40    3.70
   3   3  -2   27.20    4.10
  -3   3   2   31.20    2.30
  -3   3   2   34.10    2.60
  -3   3   2   36.80    4.20
   2  -3  -2   28.10    3.50
  -2  -3   2   31.90    4.30
  -2  -3   2   27.90    2.60
  -2   3   2   31.70    2.60
   2   3  -2   47.00    5.30
   2   3  -2   22.70    3.40
  -2   3   2   35.80    4.00
   2   3  -2   26.00    2.60
  -2   3   2   25.90    2.70
   1  -3  -2 2673.93   89.09
   1  -3  -2 2536.75   89.99
  -1  -3   2 2531.95   90.89
  -1  -3   2 2673.93   87.89
   1   3  -2 2641.64   91.09
  -1   3   2 2666.33   89.29
  -1   3   2 2581.54   89.89
   1   3  -2 2556.14   87.79
  -1   3   2 2565.34   89.29
   0  -3  -2 8325.17  281.07
   0  -3   2 8285.77  282.27
   0  -3  -2 8286.87  281.77
   0   3   2 8524.65  281.67
   0   3   2 8353.36  281.27
   0   3  -2 8304.27  282.27
   1  -3   2 1173.68   39.70
  -1  -3  -2 1119.69   41.90
   1  -3   2 1158.08   39.60
   1  -3   2 1124.59   42.30
  -1  -3  -2 1193.18   42.50
  -1   3  -2 1161.78   39.70
  -1   3  -2 1166.88   42.50
   1   3   2 1106.69   42.10
   1   3   2 1173.28   42.30
   2  -3   2 1436.86   51.99
   2  -3   2 1362.36   50.09
  -2  -3  -2 1441.36   52.29
  -2   3  -2 1470.45   52.19
   2   3   2 1390.26   52.09
   2   3   2 1514.15   52.69
  -2   3  -2 1455.95   50.29
  -3  -3  -2   49.80    5.50
  -3  -3  -2   41.10    5.20
   3  -3   2   38.40    4.80
   3  -3   2   38.40    4.20
   3   3   2   36.70    5.00
  -3   3  -2   45.70    5.20
  -3   3  -2   41.20    4.00
   3   3   2   49.40    5.00
   4  -3   2   14.10    3.30
   4  -3   2   14.90    3.20
  -4  -3  -2   16.20    3.70
  -4  -3  -2    7.60    3.00
  -4   3  -2   10.30    3.30
   4   3   2   21.40    4.40
  -4   3  -2   13.20    3.00
   4   3   2   24.40    4.80
   5  -3   2 1496.15   54.89
  -5  -3  -2 1575.24   56.89
  -5  -3  -2 1488.75   55.99
   5  -3   2 1496.45   54.99
   5   3   2 1431.16   56.39
  -5   3  -2 1470.75   54.99
   5   3   2 1499.75   56.29
  -5   3  -2 1459.35   54.79
   6  -3   2  153.68   11.10
  -6  -3  -2  185.68   12.00
   6  -3   2  191.08   11.30
  -6  -3  -2  180.08   12.20
   6   3   2  191.68   12.40
  -6   3  -2  213.18   11.70
  -6   3  -2  168.38   11.30
   6   3   2  178.78   12.10
   7  -3   2  508.35   22.90
  -7  -3  -2  478.65   23.60
   7  -3   2  490.75   23.30
  -7  -3  -2  472.95   24.30
   7   3   2  518.75   24.60
  -7   3  -2  482.05   22.80
  -7   3  -2  536.15   23.90
   7   3   2  491.15   24.40
   8  -3   2  154.08   11.00
  -8  -3  -2  150.88   19.20
  -8  -3  -2  131.59   11.50
   8  -3   2  155.78   11.50
   8   3   2  132.99   11.80
  -8   3  -2  155.38   12.00
  -8   3  -2  134.29   10.50
  -9  -3  -2   -3.70    4.90
   9  -3   2   -9.90    3.40
  -9  -3  -2    3.20    5.60
   9  -3   2    2.30    4.80
  -9   3  -2    6.60    4.10
  -9   3  -2    1.80    5.40
   9   3   2    4.00    4.30
 -10  -3  -2 1651.13   66.49
  10  -3   2 1659.43   63.39
 -10  -3  -2 1684.93   65.09
  10   3   2 1622.64   65.89
 -10   3  -2 1630.84   63.09
 -10   3  -2 1641.04   65.19
  10   3   2 1590.84   65.69
  11  -3   2   20.90    7.40
 -11  -3  -2   19.90    7.50
  11  -3   2   28.90    7.10
 -11  -3  -2    6.70    6.80
  11   3   2   28.70    8.80
 -11   3  -2   27.00    7.50
  11   3   2   26.80    8.00
 -11   3  -2   12.80    6.40
 -12  -3  -2  632.74   34.20
  12  -3   2  658.93   31.60
 -12   3  -2  670.73   34.00
  12   3   2  657.13   34.30
 -12   3  -2  673.93   31.60
 -13  -3  -2  298.57   23.10
  13  -3   2  294.67   20.30
  13   3   2  326.17   22.90
 -13   3  -2  295.97   19.90
 -13   3  -2  335.47   22.70
 -14  -3  -2  273.67   22.50
  14  -3   2  238.78   18.70
 -14   3  -2  249.38   20.00
  14   3   2  198.38   18.40
 -14   3  -2  226.58   18.00
 -15  -3  -2   29.40   13.40
  15  -3   2   30.40    9.40
 -15   3  -2   33.00   10.00
 -15   3  -2   42.60   10.60
  15   3   2   11.10    9.00
 -16  -3  -2   -3.20    9.10
  16  -3   2   15.50    9.00
 -16   3  -2   -8.00    7.90
 -17  -3  -2   -8.10   10.10
  17  -3   2   -3.30    9.40
 -17   3  -2   11.20   10.20
  17   3   2    5.70   11.10
  18  -3   2   65.79   12.50
 -18  -3  -2   45.30   15.80
  18   3   2   67.59   15.20
 -18   3  -2   61.09   15.50
  19  -3   2   30.60   13.00
 -19  -3  -2   18.10   14.20
  19   3   2   48.50   14.50
 -19   3  -2   41.10   13.50
  20  -3   2   17.30   13.80
  20   3   2   13.90   13.30
 -20   3  -2   14.70   16.10
 -21  -3  -2   18.10   18.40
  21  -3   2    5.90   15.10
 -21   3  -2    1.70   18.40
  21   3   2   15.50   16.70
  22  -4  -2   78.59   16.60
 -22  -4   2   45.50   20.40
  22  -4  -2   51.69   20.30
 -22   4   2   57.09   20.20
  22   4  -2   94.49   20.90
  21  -4  -2   72.69   14.50
 -21  -4   2   45.60   22.50
  21   4  -2   76.29   17.40
  20  -4  -2   30.20   12.70
  20  -4  -2   19.60   11.30
 -20  -4   2   31.40   15.80
  20   4  -2   11.00   12.70
 -20   4   2   19.60   14.90
  19  -4  -2   71.39   13.20
 -19  -4   2   64.39   16.10
  19  -4  -2   46.70   12.90
  19   4  -2   48.80   14.90
 -19   4   2   76.79   17.30
 -19   4   2   61.89   13.80
 -18  -4   2  134.89   20.00
  18  -4  -2  145.79   15.50
  18  -4  -2  109.29   16.70
  18   4  -2  147.69   19.80
 -18   4   2  164.18   22.10
 -18   4   2  147.89   15.60
 -17  -4   2    5.20   10.70
  17  -4  -2   22.90    8.80
  17  -4  -2   20.00   11.20
 -17   4   2   21.80    9.40
 -17   4   2   23.50   10.20
 -16  -4   2   13.20    9.30
  16  -4  -2   -9.50    8.10
 -16   4   2    6.10   10.20
  16   4  -2    3.80    8.80
 -16   4   2    3.20    7.10
  15  -4  -2   53.99   10.20
  15  -4  -2   29.90    7.90
 -15  -4   2   21.20    9.90
 -15   4   2   60.99   13.10
 -15   4   2   38.80    8.50
  15   4  -2   33.70    9.90
  14  -4  -2   95.49   13.10
  14  -4  -2  124.59   11.30
 -14  -4   2  113.99   15.70
  14   4  -2   87.99   12.40
 -14   4   2  103.49   10.50
 -14   4   2   88.29   14.10
  13  -4  -2  210.68   13.90
 -13  -4   2  210.28   18.50
  13  -4  -2  234.28   17.90
 -13   4   2  253.07   14.10
  13   4  -2  194.28   17.10
 -13   4   2  191.98   17.30
 -12  -4   2   63.19   10.40
  12  -4  -2   58.79    7.70
  12  -4  -2   60.79   10.50
 -12  -4   2   59.89   11.10
  12  -4  -2   57.69   10.50
  12   4  -2   48.20   10.40
  12   4  -2   76.79   10.40
  12   4  -2   82.49   12.10
 -12   4   2   67.49    7.40
 -12   4   2   53.29    9.90
 -11  -4   2  150.38   13.60
  11  -4  -2  157.88   16.10
 -11  -4   2  145.39   14.10
  11  -4  -2  154.18   13.40
  11  -4  -2  151.98   10.10
 -11   4   2  150.98   13.80
  11   4  -2  166.68   15.00
  11   4  -2  144.19   13.70
  11   4  -2  164.18   13.50
 -11   4   2  147.89   10.00
 -10  -4   2  165.88   14.10
 -10  -4   2  173.88   13.60
  10  -4  -2  160.78   10.30
  10  -4  -2  182.18   13.60
  10   4  -2  171.48   13.70
 -10   4   2  165.18   13.50
  10   4  -2  190.98   15.10
  10   4  -2  188.18   14.30
   9  -4  -2    2.90    5.40
  -9  -4   2    2.80    4.80
   9  -4  -2    9.80    3.00
  -9  -4   2    4.60    4.90
   9   4  -2    4.90    5.60
   9   4  -2   10.60    5.40
   9   4  -2   -2.80    3.40
  -9   4   2    5.10    2.90
   8  -4  -2  141.49   11.00
  -8  -4   2  118.59   10.40
   8  -4  -2  143.99    8.00
   8  -4  -2  127.49   11.70
  -8  -4   2  142.49   10.90
   8   4  -2  125.09   11.00
   8   4  -2  145.59   12.20
  -8   4   2  145.89    8.10
  -8   4   2  151.78   11.90
   8   4  -2  120.29   11.30
  -7  -4   2   70.59    8.30
   7  -4  -2   81.29    7.90
   7  -4  -2   75.19    5.40
  -7  -4   2   90.09    9.60
   7  -4  -2   77.99    9.50
  -7   4   2   78.29    5.60
   7   4  -2   79.29    7.70
   7   4  -2   78.79    7.60
   7   4  -2   66.89    8.60
  -7   4   2   90.99    9.60
  -6  -4   2   77.99    8.70
  -6  -4   2   98.59    8.20
   6  -4  -2   86.69    5.40
   6  -4  -2  103.49    8.90
   6  -4  -2   83.09    7.60
  -6   4   2   91.09    5.50
   6   4  -2   93.19    8.10
  -6   4   2   87.09    8.30
   6   4  -2   86.39    7.90
   6   4  -2   89.99    8.40
   5  -4  -2  641.74   23.60
  -5  -4   2  653.93   27.20
   5  -4  -2  647.64   27.10
  -5  -4   2  648.94   26.40
   5  -4  -2  634.24   26.40
   5   4  -2  609.84   27.20
  -5   4   2  632.34   23.70
  -5   4   2  645.34   26.60
   5   4  -2  588.84   27.30
   5   4  -2  657.73   26.30
  -4  -4   2   22.20    4.40
   4  -4  -2   18.30    4.30
  -4  -4   2   19.40    3.60
  -4  -4   2   30.80    5.00
   4  -4  -2   12.50    3.00
   4  -4  -2   17.60    2.40
   4   4  -2   20.30    3.50
   4   4  -2   17.00    3.60
   4   4  -2   19.80    4.70
  -4   4   2   18.90    3.60
  -4   4   2   16.40    2.50
  -3  -4   2   15.80    3.70
   3  -4  -2   19.50    3.50
   3  -4  -2   20.10    2.70
  -3  -4   2   24.00    3.40
   3   4  -2   22.70    4.10
   3   4  -2   18.30    3.80
  -3   4   2   22.00    2.80
  -3   4   2   16.00    2.30
   3   4  -2   17.60    2.90
  -2  -4   2  751.12   27.90
   2  -4  -2  783.92   29.60
  -2  -4   2  777.32   31.00
   2   4  -2  792.62   30.40
   2   4  -2  740.13   27.80
  -2   4   2  779.82   28.30
  -2   4   2  770.52   29.30
  -2   4   2  745.83   28.40
  -1  -4   2  371.56   14.20
   1  -4  -2  399.36   16.60
   1  -4  -2  366.46   15.60
  -1  -4   2  386.96   17.60
   1   4  -2  384.36   17.50
   1   4  -2  380.56   14.20
  -1   4   2  373.06   16.10
  -1   4   2  382.96   16.00
  -1   4   2  385.56   15.80
   0  -4  -2  597.24   23.50
   0  -4   2  560.94   20.60
   0  -4  -2  559.14   22.90
   0  -4   2  577.74   24.10
   0   4   2  609.34   23.30
   0   4  -2  577.84   20.40
   0   4   2  574.34   23.10
   0   4   2  610.94   23.60
   0   4  -2  583.84   24.30
   1  -4   2 1602.44   55.49
   1  -4   2 1685.03   59.39
  -1  -4  -2 1727.03   58.99
  -1  -4  -2 1605.54   58.49
   1  -4   2 1596.14   55.79
   1   4   2 1532.25   58.29
   1   4   2 1611.74   58.69
  -1   4  -2 1647.44   59.39
   2  -4   2  571.34   20.90
   2  -4   2  559.24   21.10
   2  -4   2  549.85   23.30
  -2  -4  -2  578.44   23.70
  -2  -4  -2  540.25   23.20
   2   4   2  557.24   23.70
   2   4   2  570.44   23.50
  -2   4  -2  559.74   23.60
   3  -4   2  253.97   11.10
   3  -4   2  220.88   12.00
  -3  -4  -2  216.08   12.50
  -3  -4  -2  229.48   12.50
   3  -4   2  234.38   10.70
  -3   4  -2  228.68   10.90
   3   4   2  232.78   12.90
  -3   4  -2  239.68   12.40
   3   4   2  245.18   12.80
   4  -4   2  531.85   21.40
  -4  -4  -2  492.35   23.00
  -4  -4  -2  548.05   23.80
   4  -4   2  500.45   21.40
   4  -4   2  521.85   22.40
   4   4   2  548.75   23.60
   4   4   2  547.15   24.00
  -4   4  -2  495.95   22.30
  -4   4  -2  521.75   21.60
   5  -4   2  318.67   15.70
   5  -4   2  332.07   16.00
  -5  -4  -2  345.97   17.60
  -5  -4  -2  319.57   17.10
   5   4   2  347.77   17.80
  -5   4  -2  304.67   15.90
  -5   4  -2  318.07   15.80
   5   4   2  307.27   16.80
   6  -4   2  846.92   33.90
   6  -4   2  806.42   33.80
  -6  -4  -2  846.22   36.00
  -6  -4  -2  832.52   35.30
   6   4   2  881.41   36.40
   6   4   2  807.92   35.30
  -6   4  -2  822.22   33.90
  -6   4  -2  848.62   34.20
   7  -4   2   91.49    8.20
  -7  -4  -2   75.59    9.50
   7  -4   2   90.89    8.80
  -7  -4  -2   72.39    9.40
   7   4   2  110.29   10.70
   7   4   2  135.89   18.40
  -7   4  -2   90.89    8.90
  -7   4  -2   87.79    8.60
  -8  -4  -2  230.58   14.80
   8  -4   2  179.18   13.50
   8  -4   2  207.98   13.00
  -8  -4  -2  184.98   14.40
  -8   4  -2  200.98   13.20
   8   4   2  198.48   14.50
   8   4   2  215.78   15.40
  -8   4  -2  196.58   13.50
  -9  -4  -2  642.04   31.50
   9  -4   2  736.53   30.70
   9  -4   2  672.33   31.60
  -9  -4  -2  708.13   33.30
   9   4   2  639.94   32.60
  -9   4  -2  653.43   30.00
  -9   4  -2  677.13   34.80
   9   4   2  731.83   33.60
  10  -4   2  123.09   11.60
 -10  -4  -2  114.69   13.60
 -10  -4  -2  141.39   14.10
  10   4   2  130.09   14.70
 -10   4  -2  121.99   11.10
  10   4   2  106.79   13.80
 -10   4  -2  149.49   12.70
  11  -4   2  169.98   15.90
  11  -4   2  150.08   13.40
 -11  -4  -2  165.08   15.40
  11   4   2  172.78   15.40
 -11   4  -2  163.28   13.90
 -11   4  -2  192.18   14.80
  12  -4   2  304.07   18.90
 -12  -4  -2  236.48   19.90
  12   4   2  304.57   21.10
 -12   4  -2  291.07   20.80
 -12   4  -2  321.67   19.60
 -13  -4  -2   35.90   10.00
  13  -4   2   25.80    8.10
  13   4   2   30.40    9.10
 -13   4  -2   38.30   10.10
 -14  -4  -2  116.19   16.00
  14  -4   2  117.29   14.00
  14   4   2  123.79   17.00
 -14   4  -2  118.59   15.50
 -14   4  -2  125.19   14.40
 -15  -4  -2  172.78   20.00
  15  -4   2  183.88   17.20
 -15   4  -2  178.88   18.40
  15   4   2  180.48   20.10
 -15   4  -2  154.58   19.30
  16  -4   2   84.19   13.80
 -16  -4  -2   66.99   15.00
 -16   4  -2   89.09   15.60
  16   4   2   57.99   11.90
 -17  -4  -2  -14.00    9.70
  17  -4   2  -12.20    9.10
 -17   4  -2    1.10   11.70
  17   4   2   -3.20   10.50
  18  -4   2  116.49   16.40
 -18  -4  -2   86.49   18.50
  18   4   2   79.29   15.90
 -18   4  -2   86.39   17.60
 -19  -4  -2  -16.70   12.50
  19  -4   2    8.70   12.80
 -19   4  -2  -30.80   11.80
  19   4   2   22.90   14.10
  20  -4   2  112.39   20.50
 -20  -4  -2   99.69   23.80
 -20   4  -2  101.99   19.80
  20   4   2  100.19   21.00
 -21  -4  -2  117.89   22.60
  21  -4   2  115.39   21.60
  21  -4   2  102.59   18.60
 -21   4  -2  102.59   21.20
  21  -5  -2   12.10   15.60
  21  -5  -2   -9.20   12.00
 -21  -5   2   -3.30   16.80
 -21   5   2   10.90   17.20
  21   5  -2  -11.00   15.10
  20  -5  -2   -7.20   11.90
 -20  -5   2   12.40   16.60
  20  -5  -2  -16.70   10.30
  20   5  -2   -7.40   13.30
 -20   5   2   19.70   16.50
 -20   5   2   -0.60   20.30
 -19  -5   2   -7.80   13.30
  19  -5  -2   23.80   12.30
  19  -5  -2  -20.40    8.60
 -19   5   2    3.10   14.50
  19   5  -2    7.90   13.40
 -19   5   2   -3.80   11.60
 -18  -5   2    9.60   11.50
  18  -5  -2    7.40    8.40
  18  -5  -2   -4.00   10.80
  18   5  -2   -1.50   10.40
 -18   5   2   -2.10   11.50
  17  -5  -2  156.48   16.40
  17  -5  -2  123.79   17.60
 -17  -5   2  130.79   19.20
 -17   5   2  155.78   20.70
 -17   5   2  153.98   14.30
  17   5  -2  182.68   18.50
 -16  -5   2    6.30    9.60
  16  -5  -2   17.10    7.30
  16  -5  -2   16.70    9.10
 -16   5   2   20.00   11.40
 -16   5   2   25.70    8.00
  16   5  -2   32.30   19.40
  15  -5  -2   -4.80    7.50
 -15  -5   2    7.80    9.00
  15  -5  -2   14.70    6.10
  15   5  -2    2.90    8.90
 -15   5   2   -1.30    8.00
 -15   5   2   -2.50    6.30
  14  -5  -2  106.39   10.60
  14  -5  -2  123.99   14.90
 -14  -5   2  116.99   16.10
 -14   5   2  110.19   11.00
  14   5  -2  133.59   16.20
 -14   5   2  151.98   18.30
  13  -5  -2   -1.00    4.40
 -13  -5   2    9.60    7.80
  13  -5  -2    7.10    6.00
  13   5  -2   -1.40    5.80
 -13   5   2    0.70    4.90
 -13   5   2    0.40    7.30
  12  -5  -2  613.24   31.00
  12  -5  -2  582.44   25.50
 -12  -5   2  548.95   30.60
 -12   5   2  587.04   31.60
 -12   5   2  590.04   25.20
  12   5  -2  619.04   31.90
 -11  -5   2    5.00    6.50
  11  -5  -2   -0.20    4.50
 -11  -5   2   -1.30    5.40
  11  -5  -2   -5.90    3.20
  11  -5  -2   -0.60    6.90
  11   5  -2   11.30    7.90
 -11   5   2   -3.60    5.90
 -11   5   2    3.80    4.10
  11   5  -2    3.10    6.30
  11   5  -2   -0.20    5.90
 -10  -5   2   51.99    9.10
  10  -5  -2   37.20    5.30
 -10  -5   2   34.30    7.20
  10  -5  -2   36.10    8.10
  10  -5  -2   31.80    6.60
 -10   5   2   28.40    7.30
  10   5  -2   39.50    8.20
  10   5  -2   31.00    8.00
 -10   5   2   41.80    8.80
   9  -5  -2    5.00    3.60
  -9  -5   2    8.60    5.00
   9  -5  -2    1.40    2.70
   9  -5  -2   11.70    5.90
  -9   5   2   -1.60    2.80
  -9   5   2    1.90    4.90
   9   5  -2   -1.90    5.10
   9   5  -2    1.30    4.00
   9   5  -2   -6.30    5.30
   8  -5  -2   38.00    4.60
  -8  -5   2   44.70    7.80
   8  -5  -2   51.29    8.70
  -8  -5   2   56.49    8.40
   8  -5  -2   42.70    7.30
  -8   5   2   30.10    6.90
   8   5  -2   51.39    8.60
   8   5  -2   37.60    7.40
  -8   5   2   43.70    5.00
   8   5  -2   32.70    6.60
   7  -5  -2  161.08   11.10
   7  -5  -2  138.69    7.90
   7  -5  -2  139.69   11.40
  -7  -5   2  160.18   11.30
  -7  -5   2  144.79   11.40
   7   5  -2  163.98   13.60
   7   5  -2  136.79   10.90
   7   5  -2  158.88   12.80
  -7   5   2  129.59    7.90
   6  -5  -2   78.39    8.60
   6  -5  -2   74.59    5.40
  -6  -5   2   63.99    8.20
  -6  -5   2   75.39    8.30
   6  -5  -2   82.39    7.90
   6   5  -2   86.09    7.80
   6   5  -2   89.39    8.90
  -6   5   2   86.89    5.80
   6   5  -2   77.99    8.00
   5  -5  -2  237.48   11.20
   5  -5  -2  247.78   14.10
   5  -5  -2  249.97   13.50
  -5  -5   2  261.17   13.50
  -5  -5   2  234.08   14.20
   5   5  -2  247.78   13.30
   5   5  -2  237.08   14.20
  -5   5   2  248.78   11.40
   5   5  -2  268.47   15.30
  -5   5   2  230.08   13.30
   4  -5  -2    9.70    3.30
   4  -5  -2    8.00    3.60
  -4  -5   2    8.60    3.70
  -4  -5   2    1.00    2.90
   4  -5  -2    4.00    2.30
  -4  -5   2    4.20    3.40
   4   5  -2    2.10    3.00
   4   5  -2    8.70    3.10
  -4   5   2    3.90    2.00
   4   5  -2    7.40    4.00
  -4   5   2    6.30    2.90
  -4   5   2    4.40    2.30
   3  -5  -2    8.10    2.40
   3  -5  -2   10.50    3.10
  -3  -5   2   10.80    3.60
  -3  -5   2   12.00    2.80
  -3   5   2    7.20    2.30
   3   5  -2    9.20    3.70
  -3   5   2   13.50    2.90
  -3   5   2    9.80    3.20
   3   5  -2    9.00    3.40
   3   5  -2   14.70    3.00
   2  -5  -2   38.70    4.60
  -2  -5   2   39.80    3.90
   2  -5  -2   41.50    5.00
  -2  -5   2   31.70    5.00
   2   5  -2   28.60    5.20
   2   5  -2   40.80    3.90
  -2   5   2   45.20    4.90
   2   5  -2   29.60    4.80
  -2   5   2   42.70    4.60
  -2   5   2   48.60    5.50
   1  -5  -2   11.80    3.30
  -1  -5   2    9.00    3.20
   1   5  -2   14.50    2.10
  -1   5   2   11.00    2.80
   1   5  -2    7.40    3.10
  -1   5   2    7.70    2.70
   1   5  -2   11.30    3.30
   0  -5  -2    4.80    2.40
   0  -5   2    3.50    2.50
   0  -5   2   -1.40    1.40
   0  -5  -2    3.40    2.50
   0   5  -2   -0.90    2.80
   0   5   2   -0.90    1.90
   0   5   2   -0.70    2.40
   0   5  -2    1.30    1.20
   0   5   2    0.90    2.10
   1  -5   2 1129.19   42.50
  -1  -5  -2 1113.49   41.70
   1  -5   2 1071.49   38.70
  -1  -5  -2 1089.99   41.80
   1  -5   2 1052.19   40.70
   1   5   2 1132.29   42.50
   1   5   2 1097.59   42.00
  -1   5  -2 1139.69   42.70
   1   5   2 1070.99   41.40
  -1   5  -2 1102.79   38.50
   2  -5   2   21.70    4.70
   2  -5   2   26.20    3.00
  -2  -5  -2   17.90    4.10
  -2  -5  -2   22.30    4.90
   2  -5   2   27.60    3.40
  -2   5  -2   22.60    5.00
   2   5   2   24.50    4.40
   2   5   2   26.30    4.70
   2   5   2   39.50    6.00
   3  -5   2  123.69    6.90
   3  -5   2  130.19    8.90
   3  -5   2  100.79    7.00
  -3  -5  -2  109.49    8.50
  -3  -5  -2  111.19    9.10
   3   5   2  123.79    9.40
  -3   5  -2  119.29    8.80
   3   5   2  137.59    9.50
   4  -5   2  266.37   12.90
   4  -5   2  278.67   14.70
  -4  -5  -2  276.67   15.40
  -4  -5  -2  287.27   15.50
   4  -5   2  281.57   13.50
  -4   5  -2  258.07   14.40
   4   5   2  288.97   15.40
   4   5   2  274.97   15.70
  -4   5  -2  266.07   13.40
   5  -5   2  385.66   18.10
  -5  -5  -2  404.26   19.50
  -5  -5  -2  313.77   18.70
   5  -5   2  367.46   17.00
   5  -5   2  380.96   17.50
   5   5   2  358.26   19.70
   5   5   2  357.56   19.00
  -5   5  -2  358.46   18.10
  -5   5  -2  378.66   17.60
   6  -5   2   32.90    5.10
   6  -5   2   34.30    5.60
   6  -5   2   28.30    5.30
  -6  -5  -2   42.40    7.20
  -6  -5  -2   15.20    5.50
   6   5   2   35.60    7.50
  -6   5  -2   27.60    5.20
  -6   5  -2   36.30    5.80
   7  -5   2   25.90    5.70
  -7  -5  -2   20.50    6.50
   7  -5   2   21.20    5.00
  -7  -5  -2   17.00    5.90
   7  -5   2   41.40    6.40
  -7   5  -2   15.50    5.10
   7   5   2   19.30    6.10
   7   5   2   27.50    7.60
  -7   5  -2   19.00    5.60
   8  -5   2   -2.80    4.60
  -8  -5  -2    7.60    5.70
   8  -5   2    0.30    3.80
  -8  -5  -2    1.20    4.80
   8   5   2    1.40    5.20
  -8   5  -2    1.90    4.30
   8   5   2   -5.40    4.10
  -8   5  -2    5.30    4.60
  -9  -5  -2   12.30    5.90
  -9  -5  -2   10.50    6.10
   9  -5   2   46.10    8.50
   9  -5   2   27.30    6.40
   9   5   2   20.10    6.20
   9   5   2   47.10    9.80
  -9   5  -2   31.20    6.70
 -10  -5  -2   54.59    9.70
  10  -5   2   70.19    9.50
 -10   5  -2   80.89   10.60
 -10   5  -2   71.69   10.00
  10   5   2   80.19   12.20
  10   5   2   79.09   11.10
  11  -5   2  108.59   13.50
 -11  -5  -2   99.79   13.90
  11  -5   2   96.69   11.10
 -11   5  -2   85.69   11.30
  11   5   2  103.19   14.00
 -11   5  -2   88.29   12.80
  12  -5   2   88.09   11.70
 -12  -5  -2   60.99   12.70
 -12   5  -2   77.99   11.10
  12   5   2   98.59   14.70
 -12   5  -2  116.39   14.50
  13  -5   2   -0.10    5.90
 -13  -5  -2   -3.40    7.90
 -13   5  -2    5.80    7.70
  13   5   2   -4.10    7.40
  14  -5   2  100.79   13.30
 -14  -5  -2   92.79   14.70
 -14   5  -2  149.69   18.30
 -14   5  -2  110.99   13.30
  14   5   2  112.99   15.80
 -15  -5  -2   30.50   11.80
  15  -5   2   17.80    8.90
 -15   5  -2   38.20   11.00
  15   5   2   24.70   10.50
 -15   5  -2   34.80   10.70
 -16  -5  -2   34.80   13.70
  16  -5   2   30.10    9.70
 -16   5  -2   58.49   13.60
  16   5   2   15.40   11.50
 -17  -5  -2   -2.70   11.90
  17  -5   2    4.80    9.60
  17  -5   2    1.50    9.30
 -17   5  -2   12.60   12.10
  17   5   2   -1.40   12.00
  18  -5   2    3.70   10.20
 -18  -5  -2    1.60   12.50
  18  -5   2   12.90   11.20
  18   5   2    9.70   11.80
 -18   5  -2   -5.40   11.60
  19  -5   2   12.40   12.90
  19  -5   2    5.80   11.70
 -19  -5  -2   13.50   14.60
  19   5   2   18.30   14.50
 -19   5  -2   -6.70   14.70
 -20  -5  -2   28.40   18.70
  20  -5   2  -11.40   14.00
  20  -5   2   13.00   15.30
  20   5   2   16.30   16.60
 -20   5  -2   18.90   16.60
 -21  -6   2   81.49   22.30
  21  -6  -2  161.68   22.30
  21  -6  -2   94.79   15.30
 -21   6   2  131.09   24.30
  20  -6  -2    8.60   10.70
  20  -6  -2   -2.00   14.30
 -20  -6   2    1.00   16.30
  20   6  -2    4.00   13.60
 -20   6   2  -14.50   15.00
  19  -6  -2   53.39   15.50
 -19  -6   2   85.79   19.30
  19  -6  -2   90.09   12.50
  19   6  -2   50.59   17.70
 -19   6   2   42.00   16.50
 -18  -6   2   19.40   14.10
  18  -6  -2   35.40    9.80
  18  -6  -2   33.90   12.10
 -18   6   2   29.00   13.80
  18   6  -2   49.70   14.20
 -18   6   2   25.90   10.90
  17  -6  -2    9.50   10.60
 -17  -6   2  -15.10   10.30
  17  -6  -2    2.40    7.30
 -17   6   2   -1.50    8.30
  17   6  -2  -14.70    8.90
 -17   6   2    0.00   11.40
  16  -6  -2   -3.50    6.40
  16  -6  -2    2.10    8.80
 -16  -6   2   14.50   11.00
 -16   6   2    4.80    7.20
  16   6  -2    3.50    9.10
 -16   6   2   -0.90    9.80
 -15  -6   2   40.40   12.50
  15  -6  -2   40.70    8.00
  15  -6  -2   45.50   11.60
 -15   6   2   56.29   13.20
  15   6  -2   35.50   12.20
 -15   6   2   43.00    8.10
  14  -6  -2  481.45   28.10
 -14  -6   2  446.06   29.10
  14  -6  -2  480.35   22.30
  14   6  -2  431.76   28.60
 -14   6   2  446.06   22.00
 -14   6   2  455.85   28.90
 -13  -6   2   32.10    9.80
  13  -6  -2   17.60    5.90
  13  -6  -2   17.70    7.30
 -13   6   2   13.40    5.60
  13   6  -2   11.70    7.30
 -13   6   2   11.90    8.70
  12  -6  -2   39.50    8.10
  12  -6  -2   41.20    6.20
 -12  -6   2   46.20    9.80
 -12   6   2   38.90    6.40
 -12   6   2   38.40   10.30
  12   6  -2   30.10    8.40
  11  -6  -2   14.50    8.10
  11  -6  -2    9.10    4.00
 -11  -6   2   16.90    7.00
  11  -6  -2    3.10    5.50
  11   6  -2    1.20    5.50
 -11   6   2   13.00    4.80
 -11   6   2   10.50    6.90
  11   6  -2   -2.80    6.70
  10  -6  -2  563.84   29.60
  10  -6  -2  598.14   23.90
  10  -6  -2  548.35   28.00
 -10  -6   2  543.45   29.00
  10   6  -2  594.64   30.20
 -10   6   2  537.75   28.80
  10   6  -2  587.14   29.30
   9  -6  -2   13.90    5.50
   9  -6  -2   13.30    6.50
   9  -6  -2   17.90    3.90
  -9  -6   2    3.30    5.40
  -9  -6   2    9.20    5.80
  -9   6   2   16.60    4.30
   9   6  -2    7.80    5.00
   9   6  -2    8.80    6.10
   9   6  -2    3.70    6.50
   8  -6  -2  171.78    9.30
   8  -6  -2  128.69   12.50
  -8  -6   2  160.38   12.40
   8  -6  -2  158.88   11.90
  -8  -6   2  146.99   13.40
  -8   6   2  137.89    9.00
   8   6  -2  158.18   12.80
   8   6  -2  133.69   12.00
   8   6  -2  146.09   13.20
   7  -6  -2    8.40    2.90
   7  -6  -2   10.70    5.10
  -7  -6   2    5.20    4.80
  -7  -6   2   15.00    5.10
   7  -6  -2    8.50    4.30
  -7   6   2    3.60    3.00
   7   6  -2   -1.40    3.60
   7   6  -2   12.30    5.10
   7   6  -2   15.20    6.40
  -6  -6   2  109.89    9.70
   6  -6  -2  111.69    7.50
   6  -6  -2  119.99    9.70
   6  -6  -2  110.39   10.00
  -6  -6   2  125.49   11.00
   6   6  -2  121.39   10.50
   6   6  -2  111.09   12.00
  -6   6   2  120.29    9.90
   6   6  -2  105.09    9.60
  -6   6   2  125.69    7.90
   5  -6  -2   20.80    3.80
  -5  -6   2   15.60    4.50
   5  -6  -2   15.70    5.00
   5  -6  -2   25.20    5.00
  -5  -6   2   24.30    5.30
  -5   6   2   19.60    4.00
  -5   6   2   29.00    5.40
  -5   6   2   22.40    3.50
   5   6  -2   23.60    4.90
   5   6  -2   19.40    5.80
  -4  -6   2  528.95   22.80
   4  -6  -2  539.85   23.40
  -4  -6   2  520.15   25.40
   4  -6  -2  559.44   22.20
   4  -6  -2  476.95   23.40
   4   6  -2  526.65   23.90
  -4   6   2  544.95   22.20
   4   6  -2  552.84   25.20
  -4   6   2  528.15   23.30
  -4   6   2  536.25   21.60
   4   6  -2  532.35   25.90
   3  -6  -2   12.80    3.60
  -3  -6   2    3.80    2.80
  -3  -6   2    4.20    3.90
   3  -6  -2    5.60    3.50
  -3   6   2   13.50    3.70
  -3   6   2    7.00    2.70
   3   6  -2   -5.10    3.70
   3   6  -2    5.60    3.80
   3   6  -2   10.40    3.10
  -3   6   2    9.00    3.70
   2  -6  -2 1420.76   53.79
  -2  -6   2 1402.76   55.89
  -2  -6   2 1551.14   52.09
  -2   6   2 1426.66   53.39
  -2   6   2 1464.35   53.59
   2   6  -2 1436.76   55.29
  -2   6   2 1482.95   53.29
   2   6  -2 1419.46   51.59
   2   6  -2 1476.45   56.19
  -1  -6   2  315.07   17.50
  -1  -6   2  355.06   14.40
   1  -6  -2  344.37   16.60
  -1   6   2  336.87   16.10
  -1   6   2  346.97   16.30
   1   6  -2  353.96   18.10
   1   6  -2  341.47   17.40
   1   6  -2  353.26   14.00
  -1   6   2  336.47   16.50
   0  -6   2  425.56   16.90
   0  -6  -2  420.66   19.40
   0  -6   2  433.76   20.80
   0  -6  -2  432.56   20.00
   0   6  -2  410.16   16.40
   0   6   2  435.46   19.20
   0   6   2  455.15   20.00
   0   6   2  437.16   20.10
   0   6  -2  428.66   20.70
   0   6  -2  440.46   20.10
   1  -6   2 1075.09   37.60
  -1  -6  -2 1097.49   41.20
   1  -6   2 1063.89   37.70
   1  -6   2 1034.80   41.70
  -1  -6  -2 1045.50   40.90
   1   6   2 1027.80   41.50
   1   6   2 1036.10   40.50
  -1   6  -2 1045.80   41.90
  -1   6  -2 1034.30   37.40
   1   6   2 1039.00   41.20
   2  -6   2  403.46   16.20
  -2  -6  -2  419.96   19.60
   2  -6   2  417.06   19.80
  -2  -6  -2  391.26   19.30
   2  -6   2  390.56   16.60
   2   6   2  383.66   18.90
   2   6   2  413.16   20.10
   2   6   2  385.66   19.70
  -2   6  -2  427.56   19.80
   3  -6   2 1171.38   44.20
  -3  -6  -2 1111.29   44.30
   3  -6   2 1096.79   40.50
  -3  -6  -2 1076.79   43.90
   3  -6   2 1102.69   41.00
   3   6   2 1120.99   45.00
   3   6   2 1143.29   45.00
  -3   6  -2 1093.39   43.80
   3   6   2 1121.09   43.80
  -4  -6  -2  109.79   10.30
   4  -6   2  137.89   10.10
  -4  -6  -2  160.98   11.80
   4  -6   2  128.99    8.00
   4   6   2  152.48   11.00
   4   6   2  134.99   11.00
  -4   6  -2  133.39   10.30
   4   6   2  147.69   11.20
  -5  -6  -2   31.20    6.40
   5  -6   2   25.10    4.80
  -5  -6  -2   45.90    7.50
   5  -6   2   34.50    6.00
   5  -6   2   31.50    5.10
  -5   6  -2   53.59    6.40
   5   6   2   33.20    6.50
  -5   6  -2   35.80    6.20
   5   6   2   32.50    6.60
  -6  -6  -2  464.85   23.60
   6  -6   2  466.15   21.70
   6  -6   2  442.66   20.30
   6  -6   2  427.36   20.80
  -6   6  -2  429.36   20.90
   6   6   2  419.06   23.20
   6   6   2  459.85   23.10
  -6   6  -2  436.46   21.70
  -7  -6  -2    1.60    4.00
  -7  -6  -2    8.20    5.00
   7  -6   2    3.70    3.60
   7  -6   2    7.40    4.30
   7  -6   2    1.40    3.60
   7   6   2   -4.10    4.20
  -7   6  -2   -1.20    4.30
  -7   6  -2    2.10    4.60
   7   6   2    9.20    6.30
   8  -6   2    5.60    4.30
  -8  -6  -2   -3.10    5.00
   8  -6   2    1.40    5.10
   8  -6   2    7.00    3.90
  -8  -6  -2    1.90    5.60
   8   6   2    0.50    4.60
  -8   6  -2    9.80    5.10
   8   6   2   11.70    7.00
  -8   6  -2    7.30    5.20
   9  -6   2  147.29   11.60
   9  -6   2  139.09   12.90
  -9  -6  -2  184.08   15.40
  -9   6  -2  127.29   12.20
   9   6   2  145.09   16.20
   9   6   2  152.88   15.00
  -9   6  -2  152.68   14.70
  10  -6   2    2.70    5.10
 -10  -6  -2   -2.20    6.60
  10  -6   2    2.50    5.00
  10  -6   2   -1.70    6.90
 -10   6  -2    6.40    6.40
 -10   6  -2    3.10    5.70
  10   6   2   -6.10    5.70
 -11  -6  -2   11.60    7.60
  11  -6   2   19.20    7.20
  11  -6   2   27.40    9.10
  11  -6   2   14.50    5.70
 -11   6  -2   22.10    8.10
 -11   6  -2   14.20    7.50
  11   6   2   20.20    8.10
  12  -6   2   11.60    7.20
  12  -6   2   19.10    6.50
 -12  -6  -2   13.70    8.50
  12   6   2    9.20    8.30
 -12   6  -2   12.50    7.90
 -12   6  -2   12.50    8.50
  13  -6   2  197.68   17.20
 -13  -6  -2  184.58   18.60
  13  -6   2  233.48   16.60
 -13   6  -2  147.09   18.20
  13   6   2  200.88   18.70
  14  -6   2   80.99   11.70
 -14  -6  -2   86.09   18.20
  14  -6   2   85.39   13.40
 -14   6  -2   67.59   12.30
  14   6   2   64.99   14.40
 -14   6  -2   58.09   12.50
  15  -6   2   17.70    9.60
  15  -6   2   36.80   10.10
 -15  -6  -2   37.80   12.80
  15   6   2   43.30   13.30
 -15   6  -2   28.00   11.50
 -15   6  -2   36.00   12.30
  16  -6   2   23.50   10.50
  16  -6   2   13.40   10.20
 -16  -6  -2    9.60   13.10
 -16   6  -2    3.80   10.60
  16   6   2   27.90   13.00
 -17  -6  -2   35.90   13.80
  17  -6   2   11.30    9.90
  17  -6   2  -14.70   10.50
 -17   6  -2    3.60   11.40
  17   6   2    8.40   11.00
 -18  -6  -2  -17.30   12.30
  18  -6   2   22.40   13.30
  18  -6   2    5.30   11.20
 -18   6  -2    6.60   13.00
  18   6   2    3.60   12.20
  19  -6   2   -8.20   13.00
  19  -6   2   -9.80   11.60
 -19  -6  -2   -8.90   16.40
  19   6   2    9.50   16.90
 -19   6  -2   -8.50   15.00
  20  -6   2   17.80   14.80
 -20  -6  -2  -21.50   18.10
  20  -6   2  -14.60   12.90
 -20   6  -2   -1.40   19.70
  20   6   2    5.90   16.20
  20  -7  -2   13.70   10.40
  20  -7  -2  -12.70   14.30
 -20   7   2    4.10   16.00
 -19  -7   2   13.30   15.50
  19  -7  -2    5.60   13.40
  19  -7  -2   18.40   10.40
 -19   7   2    1.90   14.40
  19   7  -2   16.60   14.40
  18  -7  -2   11.70    9.10
  18  -7  -2   37.20   14.00
 -18  -7   2    2.50   13.90
 -18   7   2   12.50   10.30
  18   7  -2   -7.30   12.40
 -18   7   2   21.30   12.90
  17  -7  -2   15.80   10.90
 -17  -7   2    1.90   12.20
  17  -7  -2    2.20    7.50
 -17   7   2   15.10    8.60
  17   7  -2   -8.10   10.30
 -17   7   2   -2.90   11.00
  16  -7  -2   22.70    7.40
  16  -7  -2    1.00    9.60
 -16  -7   2   11.70   11.80
 -16   7   2   34.20    8.90
  16   7  -2   -1.10   11.10
 -16   7   2   33.10   12.40
  15  -7  -2   18.10    6.70
  15  -7  -2    4.50    8.90
 -15   7   2   24.00    7.60
  15   7  -2   10.70   10.30
  14  -7  -2  490.55   23.20
  14  -7  -2  484.95   29.00
 -14  -7   2  508.65   30.90
 -14   7   2  495.55   23.30
  14   7  -2  483.85   31.40
 -14   7   2  514.85   30.80
  13  -7  -2    5.20    7.30
 -13  -7   2    2.30    8.20
  13  -7  -2    1.40    4.80
 -13   7   2   -5.00    5.40
 -13   7   2  -10.50    7.60
  13   7  -2    1.00    8.10
  12  -7  -2   13.70    7.20
 -12  -7   2    5.60    7.40
  12  -7  -2    7.80    4.90
 -12   7   2   11.50    5.40
 -12   7   2    3.90    6.60
  12   7  -2   11.40    8.80
 -11  -7   2   10.10    7.10
  11  -7  -2    7.40    8.40
  11  -7  -2   19.50    6.70
  11  -7  -2    7.20    4.50
  11   7  -2   11.80    8.70
  11   7  -2    8.80    6.40
 -11   7   2   18.40    5.10
  10  -7  -2  109.59   12.70
 -10  -7   2  120.69   14.00
  10  -7  -2   96.79   11.70
  10  -7  -2  125.19    9.00
  10   7  -2  122.09   15.10
 -10   7   2  132.59    9.70
  10   7  -2  108.89   14.10
  -9  -7   2   15.50    6.60
   9  -7  -2   10.30    7.10
   9  -7  -2   -0.90    4.60
   9  -7  -2   -1.10    3.30
   9   7  -2   11.00    6.90
   9   7  -2   -2.00    5.30
  -9   7   2    6.00    4.00
   8  -7  -2   38.90    5.30
   8  -7  -2   52.09    9.10
  -8  -7   2   33.60    8.70
   8  -7  -2   39.30    8.10
  -8  -7   2   46.80    8.20
   8   7  -2   40.50    9.00
   8   7  -2   42.00    8.00
  -8   7   2   53.79    7.10
   8   7  -2   36.20    9.80
  -7  -7   2    0.90    4.20
  -7  -7   2   -6.40    5.20
   7  -7  -2    4.10    3.00
   7  -7  -2    6.00    5.30
   7  -7  -2    1.60    4.00
   7   7  -2    3.40    5.00
  -7   7   2   -5.70    3.50
   7   7  -2   -2.60    6.00
   7   7  -2    1.20    4.70
   6  -7  -2  222.28   14.60
   6  -7  -2  233.58   12.10
   6  -7  -2  216.88   13.60
  -6  -7   2  228.98   15.10
  -6  -7   2  186.08   13.40
  -6   7   2  232.78   14.40
   6   7  -2  229.88   16.20
  -6   7   2  229.18   11.40
  -6   7   2  228.98   12.20
   6   7  -2  222.98   15.20
   6   7  -2  208.08   13.50
   5  -7  -2  261.17   15.50
   5  -7  -2  264.37   14.90
   5  -7  -2  252.37   13.20
  -5  -7   2  241.18   14.20
  -5   7   2  254.87   14.90
   5   7  -2  274.27   14.40
  -5   7   2  241.78   13.20
   5   7  -2  234.38   15.80
  -5   7   2  278.27   13.00
   5   7  -2  274.97   17.70
  -4  -7   2  304.87   15.30
   4  -7  -2  308.37   16.00
   4  -7  -2  304.17   16.40
   4  -7  -2  305.57   15.10
  -4   7   2  278.97   15.60
   4   7  -2  324.87   18.10
   4   7  -2  304.07   15.10
  -4   7   2  308.97   15.40
   4   7  -2  267.27   17.70
  -4   7   2  319.37   14.80
  -3  -7   2   69.99    6.40
   3  -7  -2   68.09    7.00
   3  -7  -2   59.29    7.40
  -3  -7   2   67.09   10.60
   3   7  -2   57.79    8.60
  -3   7   2   78.39    7.70
  -3   7   2   77.99    7.20
   3   7  -2   74.69    6.40
   3   7  -2   67.19    9.80
  -3   7   2   79.09    6.80
  -2  -7   2   20.40    3.30
   2  -7  -2   13.30    4.60
  -2  -7   2   11.00    4.60
   2   7  -2   17.20    6.30
  -2   7   2   15.20    4.20
   2   7  -2   20.30    5.20
   2   7  -2   17.40    3.60
  -2   7   2   18.20    4.30
  -2   7   2   24.80    4.60
   1  -7  -2  129.29    9.60
  -1  -7   2  125.49    7.60
  -1  -7   2  116.49   10.70
  -1   7   2  140.29   10.00
   1   7  -2  140.19   10.30
  -1   7   2  119.49    9.00
   1   7  -2  135.29    7.30
   1   7  -2  113.49   10.90
  -1   7   2  138.99    9.20
   0  -7   2   54.79    4.90
   0  -7  -2   40.40    6.30
   0  -7  -2   35.50    5.70
   0  -7   2   46.40    7.20
   0   7  -2   53.99    8.00
   0   7   2   52.19    6.90
   0   7   2   57.19    7.40
   0   7  -2   44.90    4.10
   0   7  -2   46.80    6.30
   0   7   2   46.00    6.10
  -1  -7  -2   23.40    5.20
   1  -7   2   28.50    3.80
  -1  -7  -2   22.40    5.20
   1  -7   2   27.40    3.80
   1  -7   2   22.70    4.80
  -1   7  -2   23.30    5.70
   1   7   2   36.10    6.60
  -1   7  -2   27.10    3.60
   1   7   2   26.90    5.20
   1   7   2   23.30    5.80
   2  -7   2    9.60    3.00
   2  -7   2   12.40    3.20
  -2  -7  -2    6.90    3.60
   2  -7   2    6.60    4.50
  -2  -7  -2   12.80    4.70
  -2   7  -2   10.60    3.10
  -2   7  -2    5.50    4.60
   2   7   2   10.70    5.20
   2   7   2    5.40    4.40
   2   7   2   10.30    4.20
   3  -7   2   13.30    3.30
  -3  -7  -2   14.90    5.20
   3  -7   2    9.80    3.40
   3  -7   2   18.90    5.30
  -3  -7  -2    6.60    4.80
  -3   7  -2   15.50    5.30
   3   7   2    4.50    4.50
   3   7   2    6.50    5.00
   3   7   2    9.90    4.80
   4  -7   2  466.05   20.40
   4  -7   2  459.05   19.70
  -4  -7  -2  463.45   23.30
   4  -7   2  479.95   22.70
  -4  -7  -2  473.35   23.40
   4   7   2  462.85   23.90
   4   7   2  470.55   24.40
  -4   7  -2  470.55   23.00
   4   7   2  471.45   23.20
   5  -7   2  329.37   15.70
  -5  -7  -2  340.87   19.30
  -5  -7  -2  335.97   19.10
   5  -7   2  321.77   16.50
   5  -7   2  316.97   17.80
   5   7   2  340.57   19.20
  -5   7  -2  337.37   18.20
   5   7   2  328.87   20.00
   5   7   2  336.97   19.70
   6  -7   2    5.20    3.70
  -6  -7  -2    1.90    5.40
   6  -7   2    7.50    4.40
   6  -7   2    1.70    4.10
  -6  -7  -2    5.30    5.10
  -6   7  -2   10.90    5.20
   6   7   2    4.90    5.30
   6   7   2    1.20    5.40
   6   7   2   -0.90    6.00
  -7  -7  -2   87.69   11.40
   7  -7   2   59.79    7.80
   7  -7   2   87.79    9.70
   7  -7   2   78.19    9.30
  -7  -7  -2   48.70    8.90
   7   7   2   78.69   12.00
  -7   7  -2   74.49   10.00
  -7   7  -2   60.39    8.30
   7   7   2   66.39   10.40
   8  -7   2   30.10    6.50
   8  -7   2   33.40    7.80
  -8  -7  -2   30.30    8.50
   8  -7   2   43.00    7.00
  -8   7  -2   49.60    8.20
   8   7   2   53.29   10.40
  -8   7  -2   27.40    7.80
   8   7   2   42.10    9.20
  -9  -7  -2   11.40    7.00
   9  -7   2   14.50    6.40
   9  -7   2    1.80    6.40
   9  -7   2    8.70    5.40
   9   7   2    4.20    7.50
  -9   7  -2   12.10    5.80
  -9   7  -2    8.90    6.20
   9   7   2    8.40    6.50
  10  -7   2   32.00    7.30
  10  -7   2   17.30    8.60
 -10  -7  -2   26.20    8.40
  10  -7   2   29.70    7.10
  10   7   2   28.50    8.00
 -10   7  -2   26.30    8.40
 -10   7  -2   22.50    7.90
  11  -7   2   -0.10    5.20
  11  -7   2    0.20    8.30
  11  -7   2   -0.40    6.20
 -11  -7  -2   11.50    7.10
 -11   7  -2   -8.60    6.30
 -11   7  -2   10.20    8.20
  11   7   2    2.80    7.50
  12  -7   2   69.69   11.00
  12  -7   2   42.30    8.90
 -12  -7  -2   45.90   11.90
  12   7   2   71.79   14.00
 -12   7  -2   41.40   10.10
 -12   7  -2   79.39   12.80
  13  -7   2   12.20    8.00
 -13  -7  -2   22.50   10.90
  13  -7   2    5.60    7.30
 -13   7  -2   11.50    9.30
 -13   7  -2    3.70    9.20
  13   7   2   14.60    8.50
  14  -7   2    3.70    7.90
 -14  -7  -2    7.50    9.20
  14  -7   2    7.90    8.70
 -14   7  -2   -7.90   10.00
  14   7   2    6.80    9.30
 -14   7  -2   15.60    9.50
  15  -7   2   -4.40    8.20
  15  -7   2   -0.90    9.10
 -15  -7  -2   15.90   12.50
  15   7   2   13.40   10.30
 -15   7  -2  -10.80   10.70
 -15   7  -2   12.30   15.40
  16  -7   2    2.50    9.80
 -16  -7  -2    1.60   13.00
  16  -7   2    6.40    8.90
  16   7   2   20.30   13.80
 -16   7  -2   13.60   12.20
  17  -7   2    5.30    9.60
 -17  -7  -2  -12.20   14.30
  17  -7   2    9.50   11.40
 -17   7  -2  -15.20   12.30
  17   7   2   17.60   13.60
  18  -7   2   20.10   12.60
  18  -7   2    1.40   11.40
 -18  -7  -2   12.50   16.20
  18   7   2   17.00   15.30
 -18   7  -2   18.70   15.80
  19  -7   2   10.20   12.70
  19  -7   2   37.70   15.60
 -19  -7  -2    0.40   18.90
  19   7   2   35.10   16.80
 -19   7  -2   18.40   17.80
  19  -8  -2   -9.20   12.90
  19  -8  -2   -1.50    9.40
 -19  -8   2   -1.20   16.50
 -19   8   2   -6.00   13.80
 -18  -8   2    1.00   15.00
  18  -8  -2   16.90    8.80
  18  -8  -2   -1.40   11.50
  18   8  -2    3.20   12.50
 -18   8   2   22.40   15.10
  17  -8  -2    7.60    7.70
 -17  -8   2   -4.60   12.90
  17  -8  -2    1.40   10.80
 -17   8   2   17.80    9.50
  17   8  -2   15.10   13.70
 -17   8   2   32.40   13.90
 -16  -8   2   -5.60   11.20
  16  -8  -2   18.30    7.40
  16  -8  -2   11.10   10.60
  16   8  -2    6.60   10.70
 -16   8   2   14.10   11.40
 -16   8   2    5.10    7.90
  15  -8  -2  -10.20    5.80
  15  -8  -2   -6.20   10.10
 -15  -8   2  -14.20   10.30
 -15   8   2    8.10    7.30
  15   8  -2  -13.60    9.70
  14  -8  -2    0.80    5.60
  14  -8  -2    9.90    8.70
 -14  -8   2   11.60   10.00
 -14   8   2    1.00    6.70
  14   8  -2   15.90   11.30
  13  -8  -2   23.80    6.70
 -13  -8   2   37.70   11.00
  13  -8  -2   10.30    8.20
  13   8  -2   33.40   11.90
 -13   8   2   18.70    6.70
  12  -8  -2    8.50    7.30
 -12  -8   2    5.70    8.20
  12  -8  -2    4.00    4.80
  12   8  -2   12.30    9.80
 -12   8   2    0.80    5.40
 -11  -8   2 1516.55   61.49
  11  -8  -2 1419.16   53.59
  11  -8  -2 1474.05   59.49
  11   8  -2 1448.46   62.89
 -11   8   2 1382.96   53.89
  10  -8  -2  248.08   17.00
 -10  -8   2  231.58   17.80
  10  -8  -2  219.28   12.90
  10  -8  -2  238.38   18.70
 -10   8   2  210.18   13.50
  10   8  -2  248.48   19.20
  10   8  -2  228.08   17.90
   9  -8  -2  387.96   21.70
  -9  -8   2  373.56   22.30
   9  -8  -2  391.46   18.00
   9  -8  -2  353.86   22.80
  -9   8   2  374.76   18.50
   9   8  -2  402.86   24.10
   8  -8  -2  116.39    8.90
   8  -8  -2  120.29   11.10
   8  -8  -2  120.79   14.00
  -8   8   2  111.19    9.50
   8   8  -2  107.39   12.50
   8   8  -2  130.29   14.60
   7  -8  -2  144.99   13.60
   7  -8  -2  125.09   13.40
  -7  -8   2  133.79   12.10
   7  -8  -2  148.79    9.90
   7   8  -2  171.98   14.60
  -7   8   2  139.19    9.10
  -7   8   2  132.89    9.80
   7   8  -2  106.49   11.20
  -6  -8   2   24.60    6.20
   6  -8  -2   20.20    4.70
   6  -8  -2   24.10    6.30
   6  -8  -2   19.80    6.90
   6   8  -2   22.00    6.20
  -6   8   2   15.90    5.00
  -6   8   2   19.10    4.30
  -6   8   2   24.30    6.30
   6   8  -2   24.00    8.10
   6   8  -2   22.70    7.30
   5  -8  -2   10.90    5.40
   5  -8  -2    7.10    4.10
  -5  -8   2    6.20    4.40
   5  -8  -2    2.90    3.70
   5   8  -2    5.20    4.70
  -5   8   2    2.40    3.20
  -5   8   2   -0.10    4.00
  -5   8   2   14.40    5.40
   5   8  -2    7.90    4.50
   5   8  -2    2.80    5.90
   4  -8  -2    6.30    3.70
  -4  -8   2    7.90    4.10
   4  -8  -2   11.00    4.80
   4  -8  -2    6.40    4.70
  -4   8   2    3.70    3.20
   4   8  -2   12.70    7.30
   4   8  -2   11.10    4.50
  -4   8   2    1.60    4.40
  -4   8   2    6.70    4.10
   4   8  -2    6.60    4.40
  -3  -8   2  116.79   11.40
   3  -8  -2  123.99    9.90
  -3  -8   2  133.49    9.10
   3  -8  -2  109.19    9.60
  -3   8   2  131.09   10.00
  -3   8   2  136.39    9.60
  -3   8   2  135.49   10.10
   3   8  -2  116.19   11.90
   3   8  -2  118.59   10.60
   3   8  -2  132.39    8.90
  -2  -8   2  109.49    7.90
   2  -8  -2  104.09    9.30
  -2  -8   2  106.29   10.50
   2   8  -2  113.69   14.70
  -2   8   2  111.39    9.40
  -2   8   2  106.49    9.10
   2   8  -2   98.39    9.60
   2   8  -2  109.19    7.30
  -2   8   2  105.19    8.90
  -1  -8   2    0.20    2.90
  -1  -8   2   10.00    5.30
   1  -8  -2    1.50    4.10
  -1   8   2    8.50    4.10
   1   8  -2    8.00    5.20
   1   8  -2    6.80    2.80
  -1   8   2    2.80    4.00
   1   8  -2    5.30    3.60
  -1   8   2   15.60    5.10
   0  -8   2  102.99    7.20
   0  -8   2   94.79   12.00
   0  -8  -2   99.99    9.40
   0   8  -2  128.89   12.00
   0   8   2  130.09   11.00
   0   8  -2  107.19    6.70
   0   8   2  111.49    9.60
   0   8   2  101.89    8.60
  -1  -8  -2   41.80    6.70
  -1  -8  -2   33.10    6.00
   1  -8   2   34.60    4.60
   1  -8   2   39.80    7.80
   1  -8   2   30.90    4.40
   1   8   2   34.60    7.60
  -1   8  -2   29.20    4.00
   1   8   2   27.70    6.40
  -1   8  -2   41.60    6.70
   1   8   2   41.00    6.10
  -1   8  -2   35.50    6.80
  -2  -8  -2   79.59    9.00
   2  -8   2   58.39    6.00
  -2  -8  -2   74.69    9.00
   2  -8   2   78.59    9.60
   2  -8   2   77.29    6.40
  -2   8  -2   69.59    9.90
   2   8   2   62.79    8.50
   2   8   2   74.39   10.00
   2   8   2   73.79    8.60
  -2   8  -2   73.49    6.30
  -3  -8  -2   33.50    6.80
   3  -8   2   23.20    7.40
   3  -8   2   28.90    4.40
   3  -8   2   16.10    5.30
  -3  -8  -2   36.30    8.00
   3   8   2   13.40    7.40
   3   8   2   38.80    7.30
   3   8   2   34.10    6.90
  -3   8  -2   27.80    6.90
   4  -8   2  234.78   15.00
   4  -8   2  239.78   12.00
  -4  -8  -2  231.08   15.60
  -4  -8  -2  215.68   15.30
   4  -8   2  223.28   12.50
   4   8   2  237.98   16.30
   4   8   2  241.78   17.70
   4   8   2  199.48   14.70
  -4   8  -2  208.68   14.80
   5  -8   2  109.39   10.10
   5  -8   2  115.29    9.20
  -5  -8  -2   91.29   11.10
   5  -8   2   94.69    8.10
   5   8   2  105.29   12.70
   5   8   2  108.79   12.10
   5   8   2  144.19   15.30
  -5   8  -2  103.29   11.30
   6  -8   2    7.30    4.40
   6  -8   2    5.70    5.30
   6  -8   2    7.90    4.80
  -6  -8  -2   15.00    6.10
  -6   8  -2    4.40    5.70
   6   8   2   11.90    6.20
   6   8   2   13.50    6.70
  -7  -8  -2  261.07   18.20
   7  -8   2  223.48   15.50
   7  -8   2  235.98   15.40
   7  -8   2  248.28   14.30
   7   8   2  221.38   17.20
   7   8   2  246.88   18.20
  -7   8  -2  227.08   16.60
   8  -8   2  426.96   22.20
   8  -8   2  412.96   21.20
  -8  -8  -2  395.36   24.20
   8  -8   2  418.06   22.50
  -8   8  -2  412.16   22.50
   8   8   2  407.96   25.70
   8   8   2  405.96   24.40
   9  -8   2   80.59    9.80
   9  -8   2   72.29   10.90
  -9  -8  -2   85.19   12.60
   9   8   2   66.19   12.80
  -9   8  -2   96.29   11.70
  -9   8  -2   76.09   11.00
  10  -8   2  242.08   16.20
  10  -8   2  227.78   18.50
 -10  -8  -2  229.58   19.80
  10  -8   2  214.58   15.80
 -10   8  -2  232.68   18.00
 -10   8  -2  218.08   17.40
  10   8   2  250.47   20.70
  11  -8   2    0.80    6.00
  11  -8   2   -2.60    8.90
  11  -8   2    4.70    6.70
 -11  -8  -2    0.50    8.50
  11   8   2    4.10    9.20
 -11   8  -2   -5.10    7.40
 -11   8  -2   -7.20    8.00
  12  -8   2    2.50    7.00
 -12  -8  -2    0.50    8.30
  12  -8   2   -2.60    6.50
 -12   8  -2   -2.70    7.60
 -12   8  -2    4.20   13.60
  12   8   2    4.50    9.20
  13  -8   2  135.79   14.60
  13  -8   2  136.09   15.90
 -13   8  -2  131.09   15.90
 -13   8  -2  111.59   15.80
  13   8   2  142.69   19.40
  14  -8   2   18.00    9.50
  14  -8   2   -4.40    7.70
 -14  -8  -2   -8.10   11.30
 -14   8  -2    8.70   11.30
  14   8   2   -4.60   10.20
 -14   8  -2   -9.20    9.80
 -15  -8  -2   33.60   13.10
  15  -8   2    0.30    8.30
  15  -8   2    6.50   10.80
 -15   8  -2   28.10   12.50
  15   8   2    5.20   11.00
 -15   8  -2  -14.50   12.00
  16  -8   2   -0.10    9.70
 -16  -8  -2    3.70   13.90
  16  -8   2   -0.90   10.70
 -16   8  -2    9.90   11.40
  16   8   2  -12.00   10.80
  17  -8   2   34.60   13.50
  17  -8   2   15.60   11.20
 -17  -8  -2   28.60   16.30
  17   8   2   19.60   15.00
 -17   8  -2   -8.00   13.00
 -18  -8  -2   -0.60   16.20
  18  -8   2   20.80   14.30
  18  -8   2    4.90   12.00
 -18   8  -2   -1.40   15.50
  18   8   2    3.10   15.70
 -19  -8  -2   29.30   19.50
  19  -8   2   36.20   13.80
  19  -8   2   30.10   16.80
 -19   8  -2   47.80   18.10
  19   8   2   75.19   19.50
  19  -9  -2   72.29   17.90
 -19  -9   2   85.29   21.40
  19   9  -2   27.60   18.60
  18  -9  -2    2.80    9.90
 -18  -9   2   -3.40   16.20
  18  -9  -2   18.00   13.70
  18   9  -2    0.80   15.00
  17  -9  -2   57.29   14.80
  17  -9  -2   59.79    9.60
 -17  -9   2   34.30   16.90
  17   9  -2   34.10   15.30
  16  -9  -2  223.38   22.50
 -16  -9   2  177.28   22.20
  16  -9  -2  190.58   14.30
 -16   9   2  166.48   15.50
  16   9  -2  211.78   24.60
 -15  -9   2  -15.10   10.80
  15  -9  -2   -2.80    6.30
  15  -9  -2  -19.80    8.90
 -15   9   2    7.50    7.80
  15   9  -2    1.70   10.60
  14  -9  -2   25.10    6.50
 -14  -9   2   29.40   11.70
  14  -9  -2   20.20   10.30
 -14   9   2   24.00    7.60
  14   9  -2   25.20   12.00
 -13  -9   2   11.50    9.50
  13  -9  -2   -0.70    7.80
  13  -9  -2    7.50    5.70
  13   9  -2   -2.80    9.60
 -13   9   2   17.10    7.10
  12  -9  -2   28.50    8.70
 -12  -9   2   25.00    9.50
  12  -9  -2   13.90    5.70
 -12   9   2   15.40    7.00
  12   9  -2   22.40    9.80
  11  -9  -2   36.20    9.20
  11  -9  -2   23.60    5.70
 -11  -9   2   17.70    8.90
 -11   9   2   18.40    6.70
  11   9  -2    7.40    8.40
  10  -9  -2   31.70    8.20
  10  -9  -2   22.90   10.20
 -10  -9   2   26.50    8.50
  10  -9  -2   36.30    6.70
  10   9  -2   13.40    7.90
  10   9  -2   52.19   11.20
 -10   9   2   40.40    7.20
   9  -9  -2   27.70    9.90
   9  -9  -2   26.80    5.80
   9  -9  -2   20.10    7.30
  -9  -9   2   31.70    8.00
  -9   9   2   28.20    6.80
   9   9  -2   24.70    8.30
   9   9  -2   27.60    9.20
  -9   9   2   26.40    5.20
  -8  -9   2   32.50    7.70
   8  -9  -2   38.70    9.80
   8  -9  -2   41.20    6.70
   8  -9  -2   36.50    7.50
  -8   9   2   49.40    7.50
  -8   9   2   39.70    5.60
   8   9  -2   30.50    9.70
   8   9  -2   29.00    8.10
  -7  -9   2    2.50    5.70
   7  -9  -2   -2.30    4.70
   7  -9  -2    2.20    4.30
   7  -9  -2   -1.80    6.60
   7   9  -2   -0.20    5.60
  -7   9   2   -2.30    3.60
  -7   9   2   -2.10    4.90
   7   9  -2   -0.50    6.40
   6  -9  -2   -2.50    4.50
   6  -9  -2   -0.70    6.10
   6  -9  -2   -1.00    4.40
  -6  -9   2   -2.70    5.00
  -6   9   2   -0.80    5.00
   6   9  -2   -4.00    5.50
   6   9  -2    9.10    6.30
  -6   9   2    1.30    3.90
  -6   9   2   -3.20    5.40
  -5  -9   2  125.39   10.70
   5  -9  -2  120.19   12.50
   5  -9  -2  113.49   10.30
   5  -9  -2  137.79   10.90
  -5   9   2  106.29    9.30
   5   9  -2  117.49   12.00
  -5   9   2  124.99   11.00
  -5   9   2  117.09   10.50
   5   9  -2  117.79   10.40
   4  -9  -2  165.48   12.80
  -4  -9   2  181.48   11.90
   4  -9  -2  183.98   14.00
   4  -9  -2  154.88   12.20
  -4   9   2  164.88   12.90
  -4   9   2  205.28   12.60
   4   9  -2  213.08   15.20
   4   9  -2  178.88   17.50
   4   9  -2  191.18   11.90
  -4   9   2  190.88   13.10
  -3  -9   2   39.30    8.50
  -3  -9   2   54.79    6.50
   3  -9  -2   38.10    7.00
  -3   9   2   53.99    8.40
   3   9  -2   47.00    8.30
  -3   9   2   62.49    7.80
   3   9  -2   49.20    9.60
   3   9  -2   54.19    6.50
  -3   9   2   39.40    7.10
  -2  -9   2  161.88    9.90
   2  -9  -2  124.59   11.00
  -2  -9   2  160.38   13.70
   2   9  -2  127.39   13.10
   2   9  -2  144.89   12.20
  -2   9   2  130.39   12.00
  -2   9   2  114.59   10.40
   2   9  -2  151.88   10.00
  -2   9   2  129.19   10.90
  -1  -9   2   15.00    3.80
   1  -9  -2    9.50    5.10
  -1  -9   2   25.10    7.20
   1   9  -2   21.30    4.00
  -1   9   2   11.90    5.90
   1   9  -2   25.30    6.40
  -1   9   2   28.60    6.20
   1   9  -2   10.50    7.50
  -1   9   2   21.90    5.40
   0  -9   2   87.89   10.90
   0  -9  -2   83.99    9.90
   0  -9   2   96.79    7.20
   0   9  -2   74.49    6.30
   0   9   2   98.89   11.10
   0   9   2   94.09   11.50
   0   9   2   90.69    8.90
   0   9  -2  103.69   10.30
   0   9  -2  100.39   12.70
   1  -9   2    0.50    3.00
   1  -9   2   -1.60    4.70
   1  -9   2   -3.20    3.20
  -1  -9  -2    2.70    4.60
   1   9   2    5.00    5.10
   1   9   2   -3.20    4.40
  -1   9  -2    1.00    3.10
  -1   9  -2    9.60    4.80
   2  -9   2   -8.60    3.80
  -2  -9  -2    4.30    5.00
   2  -9   2   -2.10    4.80
   2  -9   2    3.40    3.30
  -2  -9  -2    0.20    4.90
  -2   9  -2   -4.40    5.50
  -2   9  -2   -3.20    3.10
   2   9   2   10.10    5.40
   2   9   2   -3.90    3.80
  -2   9  -2    5.20    4.40
   2   9   2   -0.40    6.60
  -3  -9  -2  118.79   13.00
   3  -9   2  113.49    8.80
   3  -9   2  115.49   11.80
   3  -9   2  120.09    8.40
  -3  -9  -2  114.99   11.70
   3   9   2  108.79   11.10
   3   9   2  130.69   14.00
  -3   9  -2  121.49   13.00
   3   9   2  139.09   14.80
  -4  -9  -2    1.60    6.80
   4  -9   2    1.10    3.80
   4  -9   2    6.70    4.20
   4  -9   2   14.20    5.80
   4   9   2    9.10    5.60
   4   9   2   -2.40    6.40
  -4   9  -2    6.70    7.00
   4   9   2    4.70    7.30
   5  -9   2    2.40    4.80
  -5  -9  -2    7.30    6.00
   5  -9   2   10.00    5.70
   5  -9   2    3.70    3.90
   5   9   2    2.80    6.30
  -5   9  -2   -0.40    6.80
   5   9   2   -4.90    6.20
  -6  -9  -2   86.79   11.80
   6  -9   2   75.19    8.20
   6  -9   2   82.19   10.40
   6  -9   2   74.39    9.40
   6   9   2   76.39   12.40
  -6   9  -2   57.39    9.60
   6   9   2   78.09   11.60
   7  -9   2    5.50    5.70
   7  -9   2    5.90    4.80
   7  -9   2   10.70    6.00
  -7  -9  -2    8.60    6.90
   7   9   2   -0.70    6.10
  -7   9  -2    1.90    6.90
   7   9   2   -6.80    7.90
   8  -9   2   10.90    6.00
   8  -9   2   17.90    6.80
   8  -9   2  -11.60    6.70
  -8  -9  -2    9.00    6.70
   8   9   2    3.90    9.40
   8   9   2    2.20    6.90
  -8   9  -2   11.90    8.20
   9  -9   2   -9.10    7.70
  -9  -9  -2    4.80    7.90
   9  -9   2    3.60    6.10
   9  -9   2    2.80    6.10
  -9   9  -2   -2.10    8.00
   9   9   2   -3.70    7.20
  10  -9   2   36.40    8.50
 -10  -9  -2   28.20    9.90
  10  -9   2   43.50    9.20
  10  -9   2   48.00   10.20
  10   9   2   24.10   11.80
 -11  -9  -2    8.80    9.60
  11  -9   2   -3.60   10.00
  11  -9   2    8.10    7.10
  11  -9   2    7.80    6.90
 -11   9  -2    9.70    9.30
  11   9   2   -1.60    8.10
  12  -9   2    3.40    7.70
 -12  -9  -2   -4.60    9.80
  12  -9   2   22.70    8.70
  12   9   2  -11.60    9.50
 -12   9  -2  -11.70   10.20
  13  -9   2   12.30    9.30
  13  -9   2   33.50    9.50
 -13  -9  -2   13.00   11.20
 -13   9  -2   31.00   10.60
 -13   9  -2   15.30   11.50
  13   9   2   -1.10   10.50
 -14  -9  -2   63.79   14.90
  14  -9   2   80.89   13.20
  14  -9   2   90.79   14.40
 -14   9  -2   73.59   14.90
  14   9   2  101.99   17.40
 -14   9  -2   82.99   15.20
 -15  -9  -2   -1.80   13.30
  15  -9   2   -9.10    9.30
  15  -9   2  -13.50   16.80
 -15   9  -2   23.00   12.00
 -15   9  -2  -14.50   14.70
  15   9   2    7.90   10.90
  16  -9   2   28.40   12.40
 -16  -9  -2   52.79   16.30
  16  -9   2   33.00   11.60
  16   9   2   52.99   17.60
 -16   9  -2   29.40   14.30
 -17  -9  -2   -6.00   14.50
  17  -9   2   12.10   11.50
  17  -9   2   15.20   13.50
  17   9   2    5.70   16.30
 -17   9  -2   15.00   13.10
  18  -9   2   49.30   13.90
 -18  -9  -2   21.70   19.90
  18  -9   2   52.49   17.00
 -18   9  -2   20.70   16.90
  18   9   2   35.90   16.90
  18 -10  -2   27.00   15.60
 -18 -10   2   33.00   19.00
  18  10  -2   49.99   16.80
 -17 -10   2   28.70   16.40
  17 -10  -2   23.10   14.60
  17  10  -2   -1.40   15.50
 -16 -10   2  -14.70   13.50
  16 -10  -2   12.90   11.90
  16 -10  -2   -0.80    7.10
  16  10  -2    5.40   12.50
  15 -10  -2   68.49    9.20
  15 -10  -2   68.99   15.20
 -15 -10   2   79.29   17.50
 -15  10   2   82.79   10.80
  15  10  -2   82.69   17.30
  14 -10  -2  156.28   12.90
 -14 -10   2  148.79   22.40
 -14  10   2  172.68   15.00
  14  10  -2  176.58   22.40
  13 -10  -2  -10.50    8.60
 -13 -10   2    2.70   10.40
  13 -10  -2    5.80    6.20
  13  10  -2   13.10   10.00
 -13  10   2   -5.80    7.20
  12 -10  -2  217.88   14.60
 -12 -10   2  244.48   21.80
  12 -10  -2  259.87   19.50
 -12  10   2  268.57   16.60
 -12  10   2  260.97   14.30
  12  10  -2  212.68   22.10
 -11 -10   2    4.20    8.20
  11 -10  -2   -0.40    5.50
  11 -10  -2   -8.50    7.80
 -11  10   2   -2.20    7.00
  11  10  -2    1.80    8.00
 -11  10   2   10.00    5.20
  10 -10  -2   30.50    8.10
 -10 -10   2    9.00    9.00
  10 -10  -2   12.80    5.80
  10  10  -2   22.60    8.70
 -10  10   2    7.20    7.10
  10  10  -2   19.40   11.00
 -10  10   2   15.90    5.70
   9 -10  -2   31.60    8.30
   9 -10  -2    5.50   10.10
   9 -10  -2   14.60    6.10
  -9 -10   2   12.80    7.70
  -9  10   2   14.20    7.00
   9  10  -2    2.50   12.30
   9  10  -2   19.00    9.40
   8 -10  -2    0.50    5.20
  -8 -10   2    0.20    6.90
   8 -10  -2   18.40    8.80
   8 -10  -2   12.70    6.40
   8  10  -2   13.40    7.80
  -8  10   2    8.10    6.30
  -8  10   2    0.50    4.60
   7 -10  -2  142.89   13.20
  -7 -10   2  140.89   15.40
   7 -10  -2  121.99   11.90
   7 -10  -2  177.48   16.30
   7  10  -2  125.89   16.00
  -7  10   2  123.49   12.20
  -7  10   2  147.39   11.30
   7  10  -2  128.79   13.20
   6 -10  -2    0.60    5.40
  -6 -10   2   10.90    6.20
   6 -10  -2    3.40    7.50
   6 -10  -2    0.60    4.90
   6  10  -2   -6.70    6.40
  -6  10   2    0.30    4.70
   6  10  -2    7.60    6.40
  -6  10   2    2.70    6.10
  -6  10   2   -2.60    6.80
  -5 -10   2   12.90    6.00
   5 -10  -2   30.80    7.70
   5 -10  -2   17.30    6.00
   5 -10  -2   21.50    6.70
   5  10  -2    6.60    6.60
  -5  10   2   21.80    5.70
  -5  10   2    5.00    6.20
  -5  10   2   15.20    7.30
   5  10  -2   20.20    6.20
   4 -10  -2  360.16   19.40
  -4 -10   2  309.57   17.20
   4 -10  -2  346.67   19.90
  -4  10   2  327.27   18.20
  -4  10   2  306.37   19.10
   4  10  -2  361.86   21.60
   4  10  -2  306.67   16.70
  -4  10   2  325.87   18.70
   3 -10  -2    1.40    5.50
  -3 -10   2    0.20    4.60
   3  10  -2   10.90    6.90
  -3  10   2   13.20    6.10
   3  10  -2    8.60    4.30
  -3  10   2   14.40    7.20
  -2 -10   2   26.40    8.70
  -2 -10   2   29.20    5.20
   2 -10  -2   11.50    6.10
  -2  10   2   23.70    7.60
   2  10  -2   17.10    6.20
  -2  10   2   22.60    6.30
   2  10  -2   24.50    4.80
  -2  10   2   27.50    6.80
   1 -10  -2   15.20    6.20
  -1 -10   2    8.50    5.90
  -1 -10   2   14.00    4.10
  -1  10   2    3.90    5.20
  -1  10   2    3.30    4.70
   1  10  -2    5.90    5.60
  -1  10   2    0.10    7.60
   1  10  -2    6.10    3.90
   1  10  -2    0.90    8.10
   0 -10  -2   48.70    8.50
   0 -10   2   72.09   11.00
   0 -10   2   62.39    6.90
   0  10  -2   57.49   10.90
   0  10   2   66.69   10.10
   0  10   2   58.39    8.60
   0  10   2   61.89    9.30
   0  10  -2   64.79   10.10
   1 -10   2   97.59   12.40
   1 -10   2   80.39    7.50
  -1 -10  -2   92.39   10.80
   1  10   2   74.69    9.60
  -1  10  -2   66.79    9.20
   1  10   2  103.19   12.10
  -1  10  -2   90.29   12.00
  -1  10  -2   60.79   10.20
   1  10   2   79.89   11.50
  -2 -10  -2    7.30    5.90
   2 -10   2    2.20    5.90
   2 -10   2   -1.20    4.20
   2 -10   2    3.70    3.90
  -2  10  -2   -2.20    7.10
   2  10   2   -4.10    6.50
   2  10   2    3.60    5.90
  -2  10  -2   -0.20    4.70
   2  10   2   -2.60    4.50
   3 -10   2   41.00    6.20
   3 -10   2   44.10    8.00
  -3 -10  -2   39.50   10.00
   3 -10   2   49.40    6.70
   3  10   2   30.30    7.30
  -3  10  -2   23.10    8.60
   3  10   2   43.60    8.40
  -3  10  -2   27.70    7.40
  -4 -10  -2    0.90    6.30
   4 -10   2   -1.40    5.60
   4 -10   2    8.00    4.40
   4 -10   2    6.00    5.40
  -4  10  -2    8.50    7.50
   4  10   2    5.40    6.80
  -4  10  -2    4.70    4.80
   4  10   2   -3.70    6.70
   5 -10   2  299.87   19.50
   5 -10   2  298.17   16.80
   5 -10   2  299.17   16.00
  -5 -10  -2  328.37   20.80
   5  10   2  304.27   21.30
  -5  10  -2  297.77   20.70
   5  10   2  278.47   18.80
  -6 -10  -2   -2.20    6.70
   6 -10   2   16.00    5.20
   6 -10   2   14.70    6.80
   6 -10   2   14.90    6.50
   6  10   2    8.50    8.00
   6  10   2   19.20    8.10
  -6  10  -2   19.00    8.50
   7 -10   2    3.60    7.00
   7 -10   2    1.50    6.20
  -7 -10  -2   12.00    8.40
   7 -10   2    7.40    5.50
  -7  10  -2    2.60    7.90
   7  10   2    5.30    8.70
   7  10   2    4.80    7.10
   8 -10   2   10.70    6.30
  -8 -10  -2   18.60    8.40
   8 -10   2   19.90    8.20
   8 -10   2   11.40    6.70
   8  10   2   -2.20    7.20
  -8  10  -2    1.00    9.00
   9 -10   2  183.98   15.40
  -9 -10  -2  190.88   19.60
   9 -10   2  216.58   15.40
  -9  10  -2  196.88   18.40
   9  10   2  230.78   20.00
  10 -10   2   -9.60    6.70
  10 -10   2   -3.40    9.40
 -10 -10  -2   12.50    9.80
  10 -10   2   -5.80    7.00
  10  10   2    0.60    8.50
 -10  10  -2    8.60    9.70
  11 -10   2   82.09   11.70
 -11 -10  -2   67.59   14.60
  11 -10   2   71.79   11.50
 -11  10  -2   94.69   14.50
  11  10   2   73.29   15.60
 -12 -10  -2    7.10   11.40
  12 -10   2    9.00    8.00
  12 -10   2   29.50    9.30
 -12  10  -2   -6.50   11.30
  12  10   2   10.00   10.00
 -13 -10  -2   14.00   12.90
  13 -10   2    1.20    8.70
  13 -10   2    4.70    9.60
  13  10   2  -11.90   10.10
 -13  10  -2   -4.40   12.40
  14 -10   2   19.80   10.50
 -14 -10  -2   34.90   14.40
  14 -10   2    7.00   10.30
  14  10   2   17.30   14.20
 -14  10  -2   16.50   13.90
  15 -10   2    6.40   10.40
 -15 -10  -2  -24.90   13.60
  15 -10   2    7.10   11.50
  15  10   2   18.20   14.10
 -16 -10  -2   82.29   20.20
  16 -10   2   62.09   15.20
  16 -10   2   68.69   14.10
  16  10   2   86.09   18.20
 -17 -10  -2    1.00   17.70
  17 -10   2   28.90   13.00
  17 -10   2   33.40   15.30
  17  10   2   21.70   18.90
 -17 -11   2    4.70   17.20
  17 -11  -2   -7.40   14.60
  17  11  -2   -7.10   14.90
 -16 -11   2   20.70   17.00
  16 -11  -2   18.20   14.50
  16  11  -2   -0.50   15.70
 -16  11   2   18.50    8.60
 -15 -11   2   80.69   17.30
  15 -11  -2   85.79   16.10
  15 -11  -2  102.89   10.60
 -15  11   2   96.99    9.70
  15  11  -2  100.39   23.50
  14 -11  -2    6.70   11.30
  14 -11  -2    5.30    7.10
 -14 -11   2   -8.50   12.00
 -14  11   2   -1.20    6.30
  14  11  -2   15.20   12.00
 -14  11   2    0.90    9.50
 -13 -11   2   88.89   16.30
  13 -11  -2  138.29   16.90
  13 -11  -2  135.79   12.80
 -13  11   2  124.89   11.70
  13  11  -2   89.59   17.00
 -13  11   2  133.59   13.40
  12 -11  -2   24.00    7.20
  12 -11  -2   18.60   10.10
 -12 -11   2   10.50   10.70
 -12  11   2   20.80    6.70
 -12  11   2   22.00    9.30
  12  11  -2   10.70   12.40
  11 -11  -2    4.30    8.40
 -11 -11   2    7.00   10.20
  11 -11  -2   12.00    6.80
 -11  11   2    4.90    5.90
 -11  11   2    1.60    8.40
  11  11  -2   -2.40    9.30
 -10 -11   2   17.00    9.20
  10 -11  -2    8.50    6.50
  10 -11  -2   10.70    8.20
  10  11  -2   18.20   10.40
 -10  11   2    8.20    8.30
 -10  11   2   15.70    6.10
   9 -11  -2   21.30    8.50
  -9 -11   2    0.40    8.60
   9 -11  -2   -1.40    6.30
   9  11  -2    2.60    9.90
  -9  11   2   21.20    8.40
   9  11  -2   -6.60    7.30
  -9  11   2    6.60    5.70
  -8 -11   2    0.00    7.80
   8 -11  -2    1.20    6.30
   8 -11  -2    0.70    9.60
   8 -11  -2   -7.40    6.90
   8  11  -2  -17.80    7.80
  -8  11   2  -13.10    7.30
   8  11  -2  -11.10    8.50
  -8  11   2    9.90    6.00
   7 -11  -2   38.10   10.60
   7 -11  -2   46.10    8.40
  -7 -11   2   44.10   10.00
   7 -11  -2   31.00    7.90
   7  11  -2   23.70    9.00
  -7  11   2   55.49    8.40
  -7  11   2   40.10    9.40
  -6 -11   2    1.20    6.50
   6 -11  -2   13.30    6.60
   6 -11  -2   -1.00    8.20
   6  11  -2   -0.20    6.70
  -6  11   2   -4.00    7.40
  -6  11   2    3.60    8.80
   6  11  -2   13.30    7.80
   5 -11  -2   17.40    7.20
   5 -11  -2    0.80    7.80
  -5 -11   2    9.10    6.30
   5  11  -2   20.60    7.00
   5  11  -2    7.10    7.80
  -5  11   2   16.50    7.70
  -5  11   2   21.90    8.00
  -5  11   2    2.80    5.80
  -4 -11   2   72.99    9.00
   4 -11  -2   54.09   10.30
   4  11  -2   66.49   11.70
   4  11  -2   78.59    8.70
  -4  11   2   86.69   14.00
  -4  11   2   60.29    9.90
  -4  11   2   94.39   11.30
   3 -11  -2  266.47   17.80
   3 -11  -2  250.57   18.20
  -3 -11   2  288.87   15.90
  -3  11   2  268.57   17.40
   3  11  -2  250.17   14.50
  -3  11   2  264.27   19.50
  -3  11   2  276.47   17.60
   3  11  -2  295.17   20.00
   2 -11  -2   88.29   11.40
  -2 -11   2   86.99    9.10
  -2  11   2  107.39   13.40
  -2  11   2  101.59   11.70
  -2  11   2   92.89   10.90
   2  11  -2   85.59    8.40
   2  11  -2   90.09   11.70
  -1 -11   2   19.10    8.20
  -1 -11   2   14.40    5.00
   1 -11  -2   15.40    7.20
   1  11  -2   14.90    6.20
  -1  11   2    4.70    5.80
  -1  11   2   14.90    9.20
  -1  11   2   13.20    6.70
   1  11  -2    7.60    4.10
   0 -11  -2   32.90    8.20
   0 -11   2   55.89   11.20
   0 -11   2   33.80    5.70
   0  11   2   31.70    8.90
   0  11   2   43.40    8.50
   0  11  -2   46.60    5.70
   0  11   2   41.40   10.80
   0  11  -2   37.60    8.50
   1 -11   2  -11.50    6.30
   1 -11   2   -2.70    4.20
   1 -11   2   -3.00    4.80
   1  11   2    4.60    5.90
   1  11   2   -4.20    5.90
  -1  11  -2    1.60    5.80
  -1  11  -2    3.90    4.20
   2 -11   2    7.00    6.90
   2 -11   2   -1.00    4.90
   2 -11   2   -5.20    4.40
  -2 -11  -2    1.80    6.40
  -2  11  -2    2.10    5.70
   2  11   2   -6.40    6.50
   2  11   2    1.40    6.80
   3 -11   2  180.88   16.20
  -3 -11  -2  214.68   16.40
   3 -11   2  193.08   12.70
   3 -11   2  187.88   12.60
  -3  11  -2  210.48   15.50
   3  11   2  240.28   18.20
   3  11   2  187.28   17.00
  -3  11  -2  203.08   18.20
   4 -11   2  103.39   10.10
  -4 -11  -2  128.69   13.60
   4 -11   2   96.29    9.80
   4 -11   2  134.89   13.40
   4  11   2   94.69   13.20
  -4  11  -2  126.69   12.60
   4  11   2  110.39   13.30
  -4  11  -2  107.39   14.40
   5 -11   2    1.70    4.70
   5 -11   2   10.30    6.10
   5 -11   2   10.70    7.00
  -5 -11  -2    6.20    7.20
   5  11   2  -11.60    8.10
  -5  11  -2   -0.70    8.60
  -5  11  -2    7.70    6.50
   5  11   2  -10.60    7.00
  -6 -11  -2   93.59   13.10
   6 -11   2   68.59   10.10
   6 -11   2   78.59   11.50
   6 -11   2   85.09    9.50
  -6  11  -2  109.79   11.80
   6  11   2   70.89   12.60
  -6  11  -2   92.39   13.50
   6  11   2   78.69   14.10
  -7 -11  -2    5.70    9.20
   7 -11   2   15.80    8.30
   7 -11   2   16.00    6.70
   7 -11   2   15.70    8.10
  -7  11  -2   -2.80    9.50
   7  11   2   38.50   11.10
   8 -11   2   74.59   11.70
   8 -11   2   59.19   11.00
  -8 -11  -2   54.49   12.20
  -8  11  -2   63.89   13.00
   8  11   2   56.89   11.70
   9 -11   2   33.70    9.40
   9 -11   2   23.50    7.90
   9 -11   2   22.10   10.70
  -9 -11  -2   27.60   11.10
   9  11   2   16.20   10.80
  -9  11  -2   14.90   11.60
  10 -11   2   59.49   10.70
  10 -11   2   44.60   13.60
  10 -11   2   45.60    9.70
 -10 -11  -2   57.89   14.10
 -10  11  -2   31.90   12.30
  10  11   2   52.19   13.60
  11 -11   2   -2.80    8.20
 -11 -11  -2    8.40   18.10
 -11  11  -2  -12.10   12.20
  11  11   2   14.90   11.00
  12 -11   2   26.00    9.60
 -12 -11  -2   14.10   12.70
  12 -11   2   19.20    9.70
  12  11   2   -7.30   12.20
 -12  11  -2    8.50   13.80
 -13 -11  -2   -6.40   13.00
  13 -11   2   13.20    9.70
  13 -11   2   12.90   10.40
  13  11   2  -16.90   11.20
  14 -11   2   13.80   11.70
 -14 -11  -2   21.70   15.90
  14 -11   2   20.20   11.60
  14  11   2   44.40   16.50
  15 -11   2   30.40   13.40
  15 -11   2   35.50   11.40
 -15 -11  -2   16.40   16.80
  15  11   2   -5.80   13.30
  16 -11   2   -1.30   13.80
 -16 -11  -2  -17.10   16.90
  16 -11   2   -1.20   12.10
  16  11   2    7.90   16.40
 -15 -12   2   -9.30   15.40
  15 -12  -2    2.90   13.80
  15  12  -2    6.80   16.40
 -14 -12   2   24.20   15.00
  14 -12  -2    1.10   12.30
  14 -12  -2    5.10    8.00
 -14  12   2    8.50    8.10
  14  12  -2   19.40   16.20
  13 -12  -2   26.50    8.40
 -13  12   2   12.00    7.80
  13  12  -2   10.90   11.80
 -13  12   2   -6.30   12.00
  12 -12  -2   23.50    8.50
  12 -12  -2   34.80   11.70
 -12 -12   2   32.80   13.40
 -12  12   2   21.90   11.40
 -12  12   2   44.00    8.20
  12  12  -2   22.10   12.70
 -11 -12   2   28.40   12.80
  11 -12  -2   37.50   10.80
  11 -12  -2    8.40    8.00
 -11  12   2   37.80    8.40
 -11  12   2   13.20   10.70
  11  12  -2   34.10   12.60
 -10 -12   2  172.38   18.70
  10 -12  -2  163.88   17.60
  10 -12  -2  175.48   15.80
  10  12  -2  205.78   23.50
 -10  12   2  177.78   17.00
 -10  12   2  187.88   14.50
  -9 -12   2   54.29   11.80
   9 -12  -2   11.30    9.10
   9  12  -2   43.70   12.50
   9  12  -2   15.60   11.30
  -9  12   2   20.60   10.70
  -9  12   2   31.80   12.10
   8 -12  -2   16.10   12.80
   8 -12  -2   -2.50    7.30
  -8 -12   2   11.30    9.30
   8  12  -2    3.80   10.10
  -8  12   2   -5.70    9.10
   8  12  -2    0.80    8.80
  -8  12   2   15.90    6.70
  -7 -12   2  164.78   16.30
   7 -12  -2  157.08   15.40
   7 -12  -2  125.09   16.70
   7  12  -2  158.88   18.40
  -7  12   2  153.88   14.00
  -7  12   2  144.59   17.10
   7  12  -2  119.39   18.10
  -6 -12   2    3.50    8.10
   6 -12  -2   21.00   10.40
   6 -12  -2    6.40    7.50
  -6  12   2   -0.20    6.40
  -6  12   2    8.10    9.30
   6  12  -2    6.30    9.40
  -6  12   2   14.20    9.00
   6  12  -2    2.20    7.80
   5 -12  -2   66.69   10.90
  -5 -12   2   59.09    9.60
   5 -12  -2   45.40   11.20
  -5  12   2   58.79   10.10
   5  12  -2   45.40   10.10
  -5  12   2   64.69   12.60
  -5  12   2   47.10   10.90
   5  12  -2   63.99    9.20
   4 -12  -2   22.80    8.10
  -4 -12   2   10.50    6.70
  -4  12   2    6.60    9.40
  -4  12   2    6.90    6.70
   4  12  -2    8.10    8.30
  -4  12   2   17.20    9.00
   4  12  -2   12.10    6.20
  -3 -12   2   19.30    6.30
   3 -12  -2   17.60    9.40
   3 -12  -2   31.30    8.50
  -3  12   2   20.20    7.70
   3  12  -2   26.70    9.40
  -3  12   2   22.60    9.60
  -3  12   2   18.80    7.90
   3  12  -2   16.80    6.40
   2 -12  -2   -3.70    7.00
  -2 -12   2    4.60    5.70
  -2  12   2   -5.70    6.20
  -2  12   2    4.00    7.30
   2  12  -2    8.90    6.90
   2  12  -2    0.40    5.00
  -1 -12   2   98.89   10.00
   1 -12  -2   78.79   11.70
  -1  12   2  103.79   12.60
   1  12  -2   82.49    8.40
  -1  12   2   83.09   11.00
   1  12  -2   84.89   13.30
   0 -12   2  676.63   35.90
   0 -12   2  664.23   28.60
   0 -12   2  714.03   28.80
   0 -12  -2  689.63   32.90
   0  12   2  679.03   34.40
   0  12  -2  700.83   28.00
   0  12   2  617.44   31.10
   0  12  -2  742.43   35.10
  -1 -12  -2   71.79   11.30
   1 -12   2   62.19    8.00
   1 -12   2   71.09    7.90
   1 -12   2   75.39   12.10
  -1  12  -2   61.49    7.20
  -1  12  -2   61.59   10.60
   1  12   2   41.00    9.70
   1  12   2   59.59   10.10
   2 -12   2   13.10    6.20
   2 -12   2   15.20    5.70
  -2 -12  -2   19.20    8.30
   2 -12   2   17.80    8.40
   2  12   2   20.80   10.00
   2  12   2   21.60    8.50
  -2  12  -2   25.00    7.70
   3 -12   2   12.80    8.30
   3 -12   2   25.00    6.60
   3 -12   2   36.90    6.90
  -3 -12  -2   26.00    9.40
  -3  12  -2   24.00    8.00
   3  12   2   16.80    8.30
   3  12   2    4.90    8.50
   4 -12   2  165.18   12.30
   4 -12   2  153.88   15.50
   4 -12   2  134.59   12.60
  -4 -12  -2  122.19   14.80
  -4  12  -2  138.19   14.10
   4  12   2  159.58   18.00
   4  12   2  179.18   16.50
   5 -12   2   98.89    9.80
  -5 -12  -2   71.69   12.40
   5 -12   2  117.29   14.90
   5 -12   2   91.79   10.40
   5  12   2   79.79   13.60
  -5  12  -2   88.39   11.70
  -6 -12  -2   66.99   12.60
   6 -12   2   60.39   11.10
   6 -12   2   53.49   10.10
   6 -12   2   51.69    8.70
  -6  12  -2   44.10    9.40
   6  12   2   60.19   13.00
   7 -12   2   78.69   10.30
   7 -12   2   75.19   12.00
  -7 -12  -2   74.79   13.50
   7 -12   2   63.39   11.20
   7  12   2   99.59   15.90
  -7  12  -2   61.29   10.60
   8 -12   2   10.90   10.00
  -8 -12  -2   24.70   11.40
   8 -12   2   32.60   12.80
   8 -12   2   21.10    9.20
   8  12   2    8.10   10.10
  -8  12  -2   19.50    8.20
   9 -12   2   70.29   11.10
  -9 -12  -2   80.89   15.40
   9 -12   2   65.29   13.70
   9 -12   2   61.09   12.40
   9  12   2   97.99   17.80
  10 -12   2   90.39   12.80
 -10 -12  -2   87.89   16.50
  10 -12   2   74.69   15.50
  10 -12   2   81.69   13.20
  10  12   2   76.19   15.40
  11 -12   2   75.99   12.80
 -11 -12  -2   30.20   14.00
  11 -12   2   42.50   10.80
  11  12   2   55.39   16.40
 -12 -12  -2    4.30   14.40
  12 -12   2  -11.90   10.00
  12 -12   2    2.90    9.90
  12  12   2   15.10   13.40
  13 -12   2  -13.90   10.90
 -13 -12  -2    1.40   15.00
  13 -12   2  -20.10   10.10
 -14 -12  -2   68.59   20.50
  14 -12   2   96.09   14.20
  14 -12   2   91.89   16.60
  14  12   2   85.79   18.20
  15 -12   2   29.00   12.70
  15 -12   2   33.10   14.60
  15  12   2   27.30   19.20
 -14 -13   2   -5.80   16.50
  14 -13  -2    4.90   13.60
  14  13  -2   16.10   15.10
  13 -13  -2  -11.50   13.30
 -13 -13   2   18.40   15.40
  13  13  -2   -5.10   13.50
 -13  13   2    6.30    9.10
 -12 -13   2    8.20   13.70
  12 -13  -2   25.30   12.00
 -12  13   2   11.70    8.50
 -11 -13   2   18.50   12.70
  11 -13  -2   29.10   12.00
  11  13  -2   25.10   12.30
 -11  13   2    8.60   13.20
 -10 -13   2   19.80   12.60
  10 -13  -2   -1.60   10.20
 -10  13   2    4.80    8.30
  10  13  -2   22.60   11.90
 -10  13   2   21.00   12.60
  -9 -13   2   22.70   11.20
   9 -13  -2   11.20   10.00
  -9  13   2   10.40   17.50
  -9  13   2   13.70    8.10
   9  13  -2   22.60   11.60
   8 -13  -2    1.70    9.10
  -8 -13   2    0.10    9.20
  -8  13   2    3.50   10.80
   8  13  -2   16.30   10.60
   8  13  -2   -9.40   10.60
  -8  13   2    5.10    7.70
   7 -13  -2    7.80   13.90
   7 -13  -2   11.80    9.20
  -7 -13   2    2.90    9.00
   7  13  -2   13.50   10.00
  -7  13   2   10.70   11.80
  -7  13   2    1.60    7.60
   7  13  -2    8.00    9.10
   6 -13  -2  -10.10   11.80
   6 -13  -2    4.20    8.70
  -6 -13   2    8.70    9.20
  -6  13   2  -11.10    7.40
  -6  13   2  -22.10   10.60
   6  13  -2    7.40    9.10
   6  13  -2    5.20    9.50
  -5 -13   2    7.40    7.60
   5 -13  -2   -2.70   10.30
   5 -13  -2   16.60    8.60
   5  13  -2    2.30    8.10
  -5  13   2    7.80    8.10
  -5  13   2    5.00   11.50
  -5  13   2   24.20    9.90
   5  13  -2   12.30    9.20
   4 -13  -2   21.70   11.40
   4 -13  -2   38.20   10.40
  -4 -13   2   33.00    8.40
   4  13  -2   39.50   11.00
  -4  13   2   30.70    9.90
   4  13  -2   33.20    8.10
  -4  13   2   54.99   10.80
  -3 -13   2    0.40    6.70
   3 -13  -2    7.20    8.70
   3 -13  -2   24.90   10.40
   3  13  -2    8.50    8.60
  -3  13   2   13.30    8.10
   3  13  -2   -0.40    6.10
  -3  13   2   -3.90    8.40
   2 -13  -2  -11.20    7.80
  -2 -13   2    7.30    6.60
   2  13  -2   -4.80    5.60
  -2  13   2   -1.30    7.30
  -2  13   2   14.70   14.80
   1 -13  -2   32.70    9.30
  -1 -13   2   27.30    7.20
  -1  13   2   29.60   10.70
   1  13  -2   23.60    6.40
  -1  13   2   30.90    8.60
   1  13  -2   27.50    8.90
   0 -13   2  118.79   11.10
   0 -13  -2   94.49   13.20
   0 -13   2  104.69   10.60
   0  13   2  107.49   14.40
   0  13  -2   89.89   13.20
   0  13  -2  106.29    9.70
   0  13   2  130.89   14.00
   1 -13   2   18.20    9.50
   1 -13   2   16.40    6.00
   1 -13   2    6.90    6.60
  -1 -13  -2   11.30    9.60
  -1  13  -2   25.10    9.00
   1  13   2    4.50    8.70
  -1  13  -2    7.10    5.80
   1  13   2   16.80    9.10
   2 -13   2   64.49   12.60
   2 -13   2   51.39    7.90
   2 -13   2   58.29    8.20
  -2 -13  -2   65.19   12.10
   2  13   2   78.49   12.20
  -2  13  -2   52.89   10.90
   2  13   2   68.29   13.50
   3 -13   2   46.10   11.70
   3 -13   2   53.09    8.00
  -3 -13  -2   39.50   11.10
   3 -13   2   41.80    8.00
   3  13   2   40.10   11.00
  -3  13  -2   46.10   10.50
   4 -13   2   11.30    9.10
   4 -13   2    5.90    7.70
   4 -13   2   11.50    6.80
  -4 -13  -2   23.60   10.00
   4  13   2   -2.70   10.30
  -4  13  -2    8.20    7.90
   4  13   2   19.40    9.10
  -5 -13  -2   29.10   10.70
   5 -13   2   43.90    9.50
   5 -13   2   53.69   12.10
   5 -13   2   34.30    8.40
  -5  13  -2   43.10   10.50
   5  13   2   29.60   11.60
   6 -13   2   12.50    9.10
   6 -13   2    9.20    9.50
  -6 -13  -2   11.00   10.70
   6 -13   2    5.50    7.40
   6  13   2    4.50   11.30
  -6  13  -2    1.50    7.90
  -7 -13  -2   10.60   11.30
   7 -13   2    2.70   10.30
   7 -13   2   -5.90    7.40
   7 -13   2   10.50    9.80
   7  13   2    4.50   11.50
  -7  13  -2    4.10    8.20
  -8 -13  -2    2.00   12.10
   8 -13   2   -0.40   11.40
   8 -13   2    0.40    9.30
   8 -13   2   -1.30    8.60
  -8  13  -2   -1.90    7.90
   8  13   2   11.90   10.50
   9 -13   2    3.40   13.20
   9 -13   2   19.60   10.60
  -9 -13  -2   26.80   12.10
   9 -13   2   32.30    9.80
   9  13   2   53.29   15.40
  -9  13  -2   37.40   10.30
  10 -13   2    5.20    9.90
 -10 -13  -2    4.30   13.60
  10 -13   2   -8.30    9.60
  10 -13   2   14.70   15.70
  10  13   2   -7.90   13.70
 -10  13  -2   -4.00    9.30
 -11 -13  -2   13.30   14.90
  11 -13   2   14.90   10.90
  11 -13   2   21.60   10.90
  11  13   2   15.60   13.80
 -11  13  -2   15.10    9.30
 -12 -13  -2   17.00   16.20
  12 -13   2    8.20   11.30
  12 -13   2    3.00   11.20
  12  13   2   18.40   16.20
 -12  13  -2   19.70   10.40
  13 -13   2   37.10   13.80
 -13 -13  -2    7.40   17.50
  13 -13   2   17.00   12.10
  13  13   2   22.50   18.60
  12  14  -2   18.30   16.10
  11 -14  -2    7.50   12.80
 -11 -14   2   -4.70   14.10
  11  14  -2  -11.70   14.90
 -11  14   2   -3.00   10.00
 -10 -14   2   11.90   13.20
  10 -14  -2   -2.50   12.00
 -10  14   2   -5.40    9.60
  -9 -14   2   -1.60   11.80
   9 -14  -2    6.40   11.30
  -9  14   2   13.50    9.60
  -9  14   2   29.60   15.90
   9  14  -2  -13.80   12.20
   8 -14  -2    4.50   10.30
  -8 -14   2  -10.90   11.30
  -8  14   2   29.20   14.80
   8  14  -2   19.80   13.50
   8  14  -2   -2.20   12.50
  -8  14   2    3.20    9.50
   7 -14  -2    1.90   10.30
  -7 -14   2   19.40   10.90
   7  14  -2   -2.20   12.50
   7  14  -2    3.90   11.10
  -7  14   2    3.50    9.60
   6 -14  -2   -4.00    9.70
   6 -14  -2  -11.10   23.80
  -6 -14   2   -3.10    9.80
  -6  14   2   -0.20    9.00
   6  14  -2   -2.40    9.90
   6  14  -2   -8.50   10.10
   5 -14  -2   12.50   13.30
   5 -14  -2   -5.70   10.00
  -5 -14   2    7.00    9.10
  -5  14   2   16.50   11.80
   5  14  -2   -5.60    9.70
  -5  14   2  -17.30    8.70
   5  14  -2   14.60    9.10
   4 -14  -2   47.90   13.50
  -4 -14   2   40.60   10.20
   4 -14  -2   31.90   11.30
   4  14  -2   46.60    9.10
  -4  14   2   48.70   11.30
  -4  14   2   40.50   11.80
   4  14  -2   50.29   13.10
   3 -14  -2   98.69   13.60
   3 -14  -2   80.99   14.50
  -3 -14   2   67.89   11.00
  -3  14   2  102.19   14.40
   3  14  -2   84.79   10.00
  -3  14   2   82.69   13.10
   3  14  -2   60.69   14.10
   2 -14  -2    8.70   11.50
   2 -14  -2   -1.60    9.20
  -2 -14   2    0.20    7.20
   2  14  -2   -3.40    6.50
  -2  14   2    9.00   10.60
   2  14  -2   -3.40    8.50
  -2  14   2   -1.10    9.20
  -1 -14   2    9.60    7.80
  -1 -14   2   15.80    7.60
   1 -14  -2   30.40   10.60
   1  14  -2   22.00    7.00
   1  14  -2   15.40    9.60
  -1  14   2   33.50   11.30
  -1  14   2   19.70    9.50
   0 -14   2  175.98   14.20
   0 -14  -2  231.48   19.10
   0 -14   2  188.38   14.00
   0  14  -2  202.08   13.10
   0  14  -2  187.98   18.90
   0  14   2  191.98   19.20
   0  14   2  183.08   17.60
   1 -14   2    6.30    7.70
  -1 -14  -2    3.70    9.90
   1 -14   2   19.40    7.10
   1  14   2   28.80   10.30
   1  14   2   17.50   10.20
  -1  14  -2   17.90   10.00
   2 -14   2   36.70    8.20
  -2 -14  -2   14.20   11.00
   2 -14   2   16.60    6.80
   2  14   2   16.10   11.30
   2  14   2   11.60   10.80
   3 -14   2   14.80   11.10
   3 -14   2    9.10    7.10
   3 -14   2   12.80    8.20
  -3 -14  -2    9.70   10.60
   3  14   2   10.10    9.60
  -3  14  -2   17.10    9.80
   3  14   2   11.40   12.20
   4 -14   2   35.30   11.80
  -4 -14  -2   51.89   12.80
   4 -14   2   35.70    9.30
  -4  14  -2   41.20   11.10
   4  14   2   53.09   11.90
   5 -14   2    8.50   11.30
   5 -14   2    5.10    9.00
   5 -14   2   -5.20    7.90
  -5 -14  -2    6.50   11.70
   5  14   2   20.10   11.20
  -5  14  -2   15.50   10.10
   6 -14   2   -9.20    8.40
   6 -14   2    7.90   10.50
  -6 -14  -2  -18.00   11.50
   6 -14   2   -2.00   10.80
  -6  14  -2    3.20    9.80
   6  14   2    4.20   10.80
  -7 -14  -2   -3.60   11.80
   7 -14   2   10.30   11.90
   7 -14   2   -1.00    8.90
   7 -14   2  -11.80   10.70
  -7  14  -2    8.30    9.90
   7  14   2    0.10   10.90
   8 -14   2   38.20   20.40
   8 -14   2   42.70   13.80
  -8 -14  -2   85.89   17.20
   8 -14   2   78.99   18.20
   8  14   2   84.89   17.10
  -8  14  -2   58.79   12.90
  -9 -14  -2    6.30   14.40
   9 -14   2    8.10   10.30
   9 -14   2   -3.50   11.10
  -9  14  -2    7.20   10.60
   9  14   2   -1.90   15.30
 -10 -14  -2   26.80   15.60
  10 -14   2   38.00   12.10
  10 -14   2   40.10   12.90
 -10  14  -2   32.70   12.30
  10  14   2   37.90   17.60
  11 -14   2   46.70   13.80
  11 -14   2   -0.20   12.90
 -11 -14  -2   23.90   17.40
  11  14   2   41.90   18.20
 -11  14  -2   18.40   11.70
 -10 -15   2   25.90   15.90
  10 -15  -2    0.40   14.20
  10  15  -2   12.80   16.20
 -10  15   2   19.60   12.60
   9 -15  -2   10.90   13.00
  -9 -15   2   37.20   14.90
  -9  15   2   25.60   12.60
   9  15  -2   39.50   15.90
   8 -15  -2   42.80   13.90
  -8 -15   2   22.20   13.40
  -8  15   2   34.30   12.00
  -7 -15   2   94.29   14.80
   7 -15  -2   58.09   14.30
  -7  15   2   69.19   13.80
   7  15  -2   58.09   17.70
  -6 -15   2   33.30   12.50
   6 -15  -2   14.00   13.50
   6  15  -2   42.70   14.60
  -6  15   2   41.10   12.60
   5 -15  -2    1.40   11.50
  -5 -15   2   10.70   16.90
   5  15  -2   -1.80   12.70
  -5  15   2   -8.80   11.00
  -4 -15   2   -7.70    9.30
   4 -15  -2   10.10   15.60
   4 -15  -2   10.40   11.60
  -4  15   2   -1.40   11.00
   4  15  -2   -9.00   11.00
  -3 -15   2   23.40    9.70
   3 -15  -2    8.10   15.50
   3 -15  -2    3.40   11.20
  -3  15   2   24.50   13.20
  -3  15   2   17.20   11.50
   3  15  -2    4.00   11.60
   2 -15  -2   14.90   11.80
  -2 -15   2   14.00    9.90
   2 -15  -2  -18.00   14.30
  -2 -15   2    0.00    8.70
   2  15  -2   11.10   11.60
  -2  15   2    3.90   11.80
   1 -15  -2  -10.60   10.60
  -1 -15   2  -12.30    8.90
  -1 -15   2   -1.10    8.00
   1 -15  -2   15.60   14.30
  -1  15   2    8.20   11.70
  -1  15   2    6.10   10.80
   1  15  -2   18.50   10.80
   0 -15   2    8.70    8.70
   0 -15   2   14.90    7.90
   0 -15  -2    1.70   11.10
   0  15  -2   -0.90   11.10
   0  15   2   16.40   11.90
   0  15   2   29.60   12.20
   1 -15   2    5.60    7.20
   1 -15   2   11.80    8.40
  -1 -15  -2   -7.90   10.90
  -1  15  -2    3.90   11.20
   1  15   2  -10.50   11.90
   1  15   2   13.10   12.50
  -2 -15  -2   22.70   12.40
   2 -15   2    2.70    7.50
   2 -15   2    3.50    8.50
   2  15   2   -1.80   11.20
  -2  15  -2  -15.20   10.40
   3 -15   2    2.80    8.00
   3 -15   2   17.90    9.50
  -3 -15  -2  -17.90   11.20
   3  15   2    9.40   12.70
  -3  15  -2   30.90   11.70
  -4 -15  -2   22.60   13.00
   4 -15   2  -12.60    8.20
   4 -15   2    4.00   11.10
   4  15   2   -3.90   12.70
  -4  15  -2   -3.60   11.20
   5 -15   2   74.89   11.20
  -5 -15  -2  100.39   17.20
   5 -15   2   77.49   16.00
   5  15   2   89.79   17.10
  -5  15  -2  103.39   15.90
  -6 -15  -2   32.60   14.80
   6 -15   2   11.30   12.30
   6 -15   2    4.60    9.80
  -6  15  -2   21.80   12.20
   6  15   2   17.10   14.40
   7 -15   2    8.70   12.70
  -7 -15  -2    6.80   14.70
   7 -15   2    6.10   11.50
   7  15   2   36.00   15.10
   8 -15   2   32.30   15.50
   8  15   2  -16.20   17.90
   9 -15   2   -6.00   12.10
  -9 -15  -2   17.60   16.50
   9  15   2  -18.50   16.50
  -9  15  -2  -10.40   12.40
   6 -16  -2   -2.90   14.10
  -6 -16   2    2.10   13.30
  -6  16   2   18.10   13.50
   6  16  -2  -15.00   13.20
   5 -16  -2   11.90   14.40
  -5 -16   2   27.60   19.20
  -5  16   2   23.80   20.90
   5  16  -2   50.89   26.10
   4 -16  -2   21.30   14.60
  -4 -16   2   15.10   11.70
  -4  16   2    3.10   13.30
   4  16  -2   20.30   15.90
   3 -16  -2   39.90   14.50
  -3 -16   2   42.10   11.90
  -3  16   2   10.70   13.40
   3  16  -2   13.20   14.80
   2 -16  -2    1.40   13.10
  -2 -16   2    2.60   10.40
  -2  16   2   16.40   12.90
   2  16  -2    3.10   14.10
   1 -16  -2   12.80   13.30
   1  16  -2   38.80   15.70
  -1  16   2   15.50   13.10
   0 -16  -2   25.20   14.40
   0  16   2   42.30   15.30
   0  16  -2   59.59   17.00
  -1 -16  -2   -8.50   12.90
  -1  16  -2    1.10   12.40
   1  16   2   14.10   13.90
  -2 -16  -2    5.30   13.20
  -2  16  -2   15.20   12.80
   2  16   2  -10.90   13.90
  -3 -16  -2    4.80   14.00
  -3  16  -2    0.20   12.80
   3  16   2    6.20   14.90
  -4 -16  -2   -0.30   14.30
  -4  16  -2   25.20   13.90
   4  16   2   -1.50   14.40
  -5 -16  -2   20.40   15.10
  -5  16  -2  -15.10   13.50
   5  16   2  -17.40   14.60
 -22   0   3   -8.70   15.70
  22   0  -3   18.70   14.60
  22   0  -3   -0.40   13.80
 -21   0   3   -9.20   13.30
 -20   0   3    2.00   12.20
  20   0  -3   -6.00   10.60
  19   0  -3   -5.10    9.60
 -19   0   3    9.10   11.70
  18   0  -3   -2.80    8.00
 -18   0   3    4.10   11.70
 -17   0   3    4.00    8.10
  17   0  -3    3.30    7.30
 -16   0   3    9.60    9.40
  16   0  -3   -7.70    6.40
 -16   0   3    5.30    7.80
 -15   0   3    7.60    6.50
  15   0  -3    1.70    5.80
 -15   0   3    3.10    8.10
 -14   0   3    3.20    6.00
 -14   0   3    4.40    7.10
  14   0  -3   -1.80    5.10
 -13   0   3    0.60    4.90
 -13   0   3  -11.30    6.10
  13   0  -3   -1.10    4.60
 -12   0   3    6.70    4.30
  12   0  -3   -3.10    4.20
 -12   0   3   -6.40    5.20
  12   0  -3    5.10    6.60
  11   0  -3   -2.80    3.60
  11   0  -3    3.60    6.30
 -11   0   3    0.30    3.50
 -11   0   3    9.20    5.40
  10   0  -3    0.10    3.40
 -10   0   3    4.60    3.40
  10   0  -3    2.30    4.90
 -10   0   3   -5.00    3.60
   9   0  -3   -1.40    2.60
  -9   0   3    1.20    4.60
  -9   0   3   -0.10    2.70
   9   0  -3    2.10    4.30
  -8   0   3   -1.10    2.20
   8   0  -3    1.40    3.70
   8   0  -3   -0.40    2.20
  -8   0   3    0.60    3.30
   7   0  -3    4.70    3.40
  -7   0   3    1.90    1.90
   7   0  -3    0.90    1.80
  -7   0   3   -3.00    2.90
  -6   0   3   -2.40    2.20
   6   0  -3   -0.10    1.60
  -6   0   3   -0.70    1.50
   6   0  -3    0.50    2.60
   6   0  -3    0.90    1.60
   5   0  -3   -1.00    1.30
  -5   0   3   -0.30    2.00
  -5   0   3    0.00    1.30
   5   0  -3    4.30    2.20
   5   0  -3    1.80    1.30
   5   0  -3   -0.20    1.70
   4   0  -3   -0.10    1.00
   4   0  -3   -1.10    1.00
  -4   0   3   -1.00    1.70
  -4   0   3    1.50    1.30
   4   0  -3   -0.40    1.50
   4   0  -3   -2.50    1.40
   3   0  -3    0.80    1.00
  -3   0   3    0.30    1.20
   3   0  -3    2.70    1.80
  -3   0   3    1.20    1.10
  -3   0   3    1.10    1.60
   3   0  -3   -0.10    1.50
   2   0  -3    1.00    0.90
  -2   0   3    1.10    1.10
   2   0  -3   -0.10    0.90
  -2   0   3    0.40    0.90
  -1   0   3    0.10    0.90
   1   0  -3    0.10    0.80
  -1   0   3    1.20    1.10
   1   0  -3    1.10    0.90
   0   0  -3    1.60    1.10
   0   0   3    0.80    1.10
   0   0  -3   -1.20    0.90
   0   0   3   -0.90    0.90
   1   0   3    1.30    1.60
  -1   0  -3   -1.30    1.30
  -1   0  -3    0.00    1.40
   1   0   3   -0.80    1.40
  -2   0  -3   -1.10    1.50
  -2   0  -3   -0.50    1.50
   2   0   3   -2.30    1.70
   2   0   3    0.00    1.40
   3   0   3   -1.70    1.70
  -3   0  -3    1.10    2.00
   3   0   3   -1.80    1.50
  -3   0  -3   -0.60    1.80
   4   0   3    2.60    2.10
  -4   0  -3   -1.20    1.90
   4   0   3   -1.20    1.90
  -4   0  -3   -1.80    2.10
   5   0   3    3.60    2.50
  -5   0  -3   -0.90    2.70
  -5   0  -3   -2.00    2.50
   5   0   3    2.20    2.50
   6   0   3    2.30    2.90
  -6   0  -3   -0.90    3.00
   6   0   3    2.20    2.80
  -6   0  -3   -1.80    3.00
  -7   0  -3   -3.30    3.70
   7   0   3   -0.30    4.10
  -7   0  -3    0.30    4.10
   7   0   3   -4.20    3.40
  -8   0  -3    1.90    3.80
   8   0   3   -3.20    3.80
   8   0   3   -0.40    3.60
  -8   0  -3   -4.40    3.80
   9   0   3    2.30    5.60
  -9   0  -3   -0.40    4.90
   9   0   3    8.30    5.00
  -9   0  -3    1.30    5.10
  10   0   3   -1.40    5.50
  10   0   3   -0.80    4.90
 -10   0  -3    1.10    4.80
 -10   0  -3    2.40    5.00
 -11   0  -3   -2.30    5.10
  11   0   3   -0.30    5.10
 -11   0  -3   -4.80    6.20
  11   0   3   -1.10    7.00
 -12   0  -3    0.80    5.90
  12   0   3   -4.60    5.90
 -12   0  -3   -7.50    5.50
 -13   0  -3    2.70    7.30
 -13   0  -3    6.60    6.30
  13   0   3    1.40    5.90
 -14   0  -3   10.60    8.70
  14   0   3   -3.70    6.10
 -15   0  -3    7.10    8.80
  15   0   3    1.90    7.10
 -16   0  -3   16.50    9.80
  16   0   3   -2.60    8.70
  17   0   3    3.00    9.50
 -17   0  -3    5.50   11.50
 -18   0  -3   -8.50   13.50
  18   0   3    5.60   10.60
  19   0   3    5.90   12.60
 -19   0  -3    5.20   14.80
  20   0   3    6.90   13.90
 -20   0  -3   17.10   16.80
 -21   0  -3    7.00   16.00
  21   0   3   30.20   15.30
 -22  -1   3   12.00   16.90
  22  -1  -3   31.40   14.10
  22  -1  -3   51.49   16.90
  22   1  -3   43.30   14.90
 -22   1   3  -15.40   16.90
 -21  -1   3   29.00   14.50
  21  -1  -3   15.40   13.20
  21  -1  -3   27.60   13.20
  21   1  -3   23.50   13.80
 -21   1   3    9.90   14.10
 -20  -1   3   -0.20   12.80
  20  -1  -3    6.30   12.00
  20  -1  -3   11.60   11.00
  20   1  -3   -5.20   12.20
 -20   1   3   -8.80   12.90
  19  -1  -3   67.69   13.90
 -19  -1   3   58.59   15.00
 -19   1   3   41.70   13.90
  19   1  -3   47.00   13.20
 -18  -1   3    4.20   10.60
  18  -1  -3    1.10    9.10
  18   1  -3    3.70    9.00
 -18   1   3   18.60   11.50
 -17  -1   3   12.90   10.40
  17  -1  -3   32.60    9.50
 -17   1   3   32.30   10.80
 -17   1   3   48.60   10.50
  17   1  -3   43.80   10.60
  16  -1  -3    4.80    6.90
 -16  -1   3   -4.80    8.70
 -16  -1   3   -4.30    7.20
 -16   1   3   10.80    7.60
  16   1  -3    5.30    7.60
 -16   1   3    5.50    8.10
 -15  -1   3   11.70    7.20
  15  -1  -3   18.90    7.20
 -15  -1   3    5.00    7.00
  15   1  -3   18.40    7.80
 -15   1   3   18.00    7.50
 -15   1   3   17.30    6.50
  14  -1  -3  128.99   12.30
 -14  -1   3  107.39   14.50
 -14  -1   3  143.29   13.00
 -14   1   3  133.29   11.80
 -14   1   3  114.09   15.30
  14   1  -3  136.99   13.20
 -13  -1   3   39.00   10.00
 -13  -1   3   46.10    8.10
  13  -1  -3   45.90    8.00
 -13   1   3   41.10    9.30
 -13   1   3   52.19    7.90
  13   1  -3   48.50    8.60
  12  -1  -3   25.60    5.90
 -12  -1   3   14.60    5.90
  12  -1  -3    1.80    6.60
 -12  -1   3    5.60    6.20
 -12   1   3   13.10    4.70
  12   1  -3   25.70    7.50
  12   1  -3   10.40    5.10
 -12   1   3   11.00    5.80
 -11  -1   3   37.60    8.50
  11  -1  -3   40.00    6.60
  11  -1  -3   35.90    7.70
 -11  -1   3   38.60    6.60
  11   1  -3   39.20    9.60
 -11   1   3   45.10    6.00
 -11   1   3   30.60    7.40
  11   1  -3   45.50    7.50
 -10  -1   3   69.49    8.00
 -10  -1   3   61.09    9.20
  10  -1  -3   61.09    9.10
  10  -1  -3   78.99    7.60
  10   1  -3   67.59    9.70
 -10   1   3   59.19    9.20
 -10   1   3   68.29    6.50
  10   1  -3   79.99    7.70
   9  -1  -3  153.68   11.90
   9  -1  -3  142.09    9.30
  -9  -1   3  142.79   11.50
  -9  -1   3  139.99    9.60
   9   1  -3  123.09   11.40
  -9   1   3  140.19   11.70
   9   1  -3  122.19    9.80
  -9   1   3  147.99    8.70
   8  -1  -3 3195.68  117.59
  -8  -1   3 3411.36  117.99
  -8  -1   3 3270.97  114.79
   8  -1  -3 3235.38  113.79
  -8   1   3 3266.97  117.99
   8   1  -3 3389.96  115.59
   8   1  -3 3177.38  117.29
   8   1  -3 3341.37  115.49
  -8   1   3 3289.07  113.19
  -7  -1   3  138.09   10.00
  -7  -1   3  134.19    8.40
   7  -1  -3  132.79    9.80
   7  -1  -3  148.39    7.90
   7  -1  -3  145.39   10.20
  -7   1   3  142.09    7.50
  -7   1   3  142.29   10.20
   7   1  -3  153.88    9.20
   7   1  -3  125.79    9.80
   7   1  -3  152.48    9.00
  -6  -1   3  426.76   19.00
   6  -1  -3  382.06   18.40
  -6  -1   3  371.76   18.00
   6  -1  -3  401.76   15.90
   6  -1  -3  413.46   19.00
   6   1  -3  375.96   17.10
   6   1  -3  413.76   19.10
  -6   1   3  409.16   15.60
   6   1  -3  400.86   18.50
  -6   1   3  417.96   19.20
  -5  -1   3   23.30    3.30
   5  -1  -3   24.70    2.40
   5  -1  -3   21.10    3.70
  -5  -1   3   16.60    3.30
   5  -1  -3   20.20    4.10
   5  -1  -3   21.20    2.40
   5   1  -3   23.80    3.70
   5   1  -3   18.40    3.10
  -5   1   3   22.80    2.20
  -5   1   3   19.50    3.60
   4  -1  -3  648.14   25.80
   4  -1  -3  641.14   22.60
   4  -1  -3  631.14   22.60
  -4  -1   3  655.63   25.30
   4  -1  -3  621.04   25.20
  -4  -1   3  676.93   24.90
   4   1  -3  612.44   24.20
  -4   1   3  632.84   25.70
  -4   1   3  645.94   25.40
   4   1  -3  662.53   25.30
   4   1  -3  632.84   24.70
   3  -1  -3 1028.00   35.20
  -3  -1   3 1039.00   37.30
   3  -1  -3 1045.20   37.70
  -3  -1   3 1001.80   37.20
   3  -1  -3  999.90   37.90
   3   1  -3 1044.20   37.30
  -3   1   3 1017.60   35.10
  -3   1   3 1026.20   37.60
   3   1  -3 1044.20   37.10
   3   1  -3 1028.40   37.20
   2  -1  -3   24.10    3.00
  -2  -1   3   23.30    2.60
   2  -1  -3   17.70    1.70
  -2  -1   3   20.50    2.80
   2   1  -3   22.70    2.80
  -2   1   3   22.30    1.80
   2   1  -3   16.30    2.40
  -2   1   3   18.20    2.50
   2   1  -3   21.80    2.60
  -1  -1   3    8.20    1.30
  -1  -1   3    3.30    1.50
   1  -1  -3    5.20    1.60
   1  -1  -3    6.30    1.40
   1   1  -3    6.10    1.70
   1   1  -3    5.40    1.20
  -1   1   3    2.90    1.10
  -1   1   3    2.80    1.40
   0  -1   3  331.07   13.90
   0  -1  -3  342.27   13.60
   0  -1   3  335.27   12.60
   0  -1  -3  329.87   13.90
   0   1  -3  353.56   14.20
   0   1   3  333.07   13.60
   0   1  -3  331.97   12.70
   0   1   3  314.87   13.70
   1  -1   3 3108.79  103.99
  -1  -1  -3 3134.89  105.29
  -1  -1  -3 3062.39  105.29
   1  -1   3 2950.80  105.19
  -1   1  -3 2972.70  105.29
   1   1   3 3008.90  105.19
   1   1   3 3148.59  105.19
  -2  -1  -3 2954.50  103.39
  -2  -1  -3 3074.39  103.79
   2  -1   3 3115.39  103.69
   2  -1   3 2886.31  102.29
   2   1   3 2982.80  103.69
  -2   1  -3 3042.40  102.49
  -2   1  -3 2913.51  103.39
   2   1   3 2900.51  103.19
   3  -1   3  987.80   36.80
  -3  -1  -3  942.61   38.40
   3  -1   3  971.20   36.00
  -3  -1  -3  940.21   36.70
   3   1   3 1001.60   37.20
  -3   1  -3  965.80   36.80
  -3   1  -3  983.40   36.10
   3   1   3  940.01   37.60
  -4  -1  -3  728.93   30.60
   4  -1   3  776.62   30.80
  -4  -1  -3  777.12   31.00
   4   1   3  755.82   30.80
  -4   1  -3  792.52   30.40
   4   1   3  759.32   31.10
  -4   1  -3  772.72   30.80
   5  -1   3   91.99    7.50
   5  -1   3   79.29    6.90
  -5  -1  -3   84.19    7.20
  -5  -1  -3  104.09    8.00
   5   1   3   71.79    6.90
  -5   1  -3   77.09    6.80
   5   1   3   86.99    7.50
  -5   1  -3   91.49    7.50
  -6  -1  -3   59.09    7.80
   6  -1   3   66.79    7.60
   6  -1   3   62.09    7.70
  -6  -1  -3   66.29    7.60
   6   1   3   48.10    6.70
  -6   1  -3   74.79    8.40
  -6   1  -3   49.20    6.70
   6   1   3   59.09    7.70
  -7  -1  -3   -0.70    4.10
   7  -1   3    8.20    4.00
  -7  -1  -3    3.20    3.90
   7  -1   3    3.00    3.90
  -7   1  -3    7.30    3.90
  -7   1  -3    5.80    4.00
   7   1   3    1.40    3.30
   7   1   3    6.90    4.70
   8  -1   3  271.97   15.90
   8  -1   3  249.28   16.10
  -8  -1  -3  259.87   15.80
  -8  -1  -3  248.58   16.10
   8   1   3  258.17   16.30
   8   1   3  228.08   15.70
  -8   1  -3  277.77   16.50
  -8   1  -3  272.87   16.10
  -9  -1  -3    3.90    4.60
   9  -1   3    4.60    4.10
   9  -1   3    1.70    5.40
  -9  -1  -3   -2.20    4.30
  -9   1  -3   -1.10    4.20
  -9   1  -3    6.00    4.70
   9   1   3    3.90    4.70
  10  -1   3    4.80    5.80
 -10  -1  -3    5.20    6.60
 -10  -1  -3    3.70    5.10
  10   1   3    7.90    4.90
 -10   1  -3   -4.80    4.60
 -10   1  -3   -4.80    4.50
  10   1   3    2.40    5.30
  11  -1   3  289.87   20.20
 -11  -1  -3  364.36   22.30
  11  -1   3  352.36   20.40
 -11  -1  -3  315.17   19.80
 -11   1  -3  309.27   22.20
  11   1   3  310.87   20.30
 -11   1  -3  345.77   21.90
  11   1   3  306.97   20.80
  12  -1   3  153.98   14.30
 -12  -1  -3  136.99   15.10
 -12  -1  -3  142.59   14.40
 -12   1  -3  114.79   14.10
 -12   1  -3  117.19   13.50
  12   1   3  136.89   15.90
  13  -1   3  150.78   16.10
 -13  -1  -3  134.09   15.90
 -13   1  -3  129.69   14.50
  13   1   3  157.98   15.90
 -13   1  -3  151.88   17.10
 -14  -1  -3  321.97   23.70
  14  -1   3  315.47   22.50
 -14   1  -3  324.17   24.70
  14   1   3  343.87   22.90
  15  -1   3    2.70    8.50
  15   1   3    5.60    9.00
 -15   1  -3    8.90    9.10
  16  -1   3   -6.20    8.80
 -16  -1  -3   -4.50   10.20
  16   1   3    4.30    8.70
 -16   1  -3   -4.30   10.50
  17  -1   3  -20.40    9.20
 -17  -1  -3    4.40   10.40
  17   1   3   -0.70   10.50
 -17   1  -3   -0.40   11.40
  18  -1   3   39.80   14.50
 -18  -1  -3   57.99   16.70
  18   1   3   43.90   15.20
 -18   1  -3   45.10   15.00
  19  -1   3   33.10   14.60
 -19  -1  -3   60.69   19.10
 -19   1  -3   78.19   18.40
  19   1   3   60.49   16.10
  20  -1   3   22.30   13.80
 -20   1  -3    5.30   15.50
  20   1   3   13.90   15.20
 -21  -1  -3   31.90   16.50
  21  -1   3    0.20   16.60
  21   1   3  -11.10   15.80
 -21   1  -3    8.80   17.00
 -22  -2   3   -7.40   15.20
  22  -2  -3    8.90   13.60
  22  -2  -3   20.90   15.80
  22   2  -3    6.90   14.50
 -22   2   3   15.30   15.80
  21  -2  -3  -21.60   11.70
  21  -2  -3    6.30   11.70
 -21  -2   3   -1.50   13.90
  21   2  -3   -7.40   13.10
 -21   2   3   -2.60   15.30
  20  -2  -3   -0.80   10.50
 -20  -2   3   30.10   15.20
  20  -2  -3  -11.30   12.30
 -20   2   3  -31.10   10.90
  20   2  -3   14.50   12.10
  19  -2  -3    4.80    9.60
  19  -2  -3   -0.80    9.20
 -19  -2   3    1.60   13.30
 -19   2   3   -1.70   11.90
  19   2  -3   -6.30   10.20
  18  -2  -3   25.50   10.10
 -18  -2   3    8.30   11.30
  18  -2  -3   11.90    8.80
 -18   2   3   28.40    9.70
 -18   2   3   -3.20   10.60
  18   2  -3   18.20   10.40
  17  -2  -3   15.30    9.30
 -17  -2   3   45.40   12.70
  17  -2  -3   33.60    9.00
  17   2  -3   32.10   10.40
 -17   2   3   30.20    9.10
 -17   2   3   17.70   11.10
  16  -2  -3   14.00    7.50
 -16  -2   3   35.40   10.90
  16  -2  -3    6.50    7.00
 -16   2   3   42.10   12.80
 -16   2   3   21.50    8.00
  16   2  -3   10.10    8.00
  15  -2  -3   17.80    9.00
  15  -2  -3   39.20    8.20
 -15  -2   3   43.30   11.60
 -15   2   3   20.80    8.40
  15   2  -3   40.60    9.90
 -15   2   3   28.60    7.70
  15   2  -3   32.60   11.10
  14  -2  -3   40.60    9.40
 -14  -2   3   43.90    9.20
  14  -2  -3   42.50    7.70
 -14  -2   3   41.50    9.40
  14   2  -3   52.39   10.20
 -14   2   3   33.50    9.40
  14   2  -3   36.20    8.70
 -14   2   3   44.60    7.70
 -13  -2   3    5.40    6.00
 -13  -2   3   13.90    6.80
  13  -2  -3    3.70    5.60
  13  -2  -3    6.10    5.10
 -13   2   3    9.00    6.40
  13   2  -3   18.20    7.00
 -13   2   3   11.30    4.70
  13   2  -3    2.70    5.30
  12  -2  -3   46.60    8.80
 -12  -2   3   49.90   10.30
  12  -2  -3   35.00    8.70
 -12  -2   3   54.19    8.30
  12  -2  -3   60.89    7.70
 -12   2   3   49.40    6.60
  12   2  -3   36.10    8.70
 -12   2   3   55.69   10.30
  12   2  -3   48.10    8.00
  12   2  -3   40.80    8.40
 -11  -2   3   43.70    7.80
  11  -2  -3   59.39    6.90
  11  -2  -3   48.90    8.70
 -11  -2   3   44.20    8.30
  11  -2  -3   20.30    7.20
 -11   2   3   53.29    6.20
 -11   2   3   57.79    9.80
  11   2  -3   40.40    7.90
  11   2  -3   52.89    8.50
  11   2  -3   59.19    8.60
  10  -2  -3  161.28   13.10
  10  -2  -3  149.19    9.80
 -10  -2   3  166.98   13.10
  10  -2  -3  135.59   12.40
 -10  -2   3  165.68   11.30
  10   2  -3  184.48   12.60
 -10   2   3  152.58    9.30
  10   2  -3  148.39   12.70
  10   2  -3  156.48   11.50
 -10   2   3  170.88   13.30
   9  -2  -3    8.40    3.00
  -9  -2   3   12.30    4.10
   9  -2  -3   10.70    4.70
   9  -2  -3   10.40    5.00
  -9  -2   3   18.10    5.40
   9   2  -3    9.10    4.80
   9   2  -3   12.10    4.80
  -9   2   3   10.60    3.00
  -9   2   3    6.20    5.10
   9   2  -3   19.40    4.60
  -8  -2   3  373.26   19.20
   8  -2  -3  350.56   15.30
   8  -2  -3  353.46   19.20
  -8  -2   3  346.37   17.10
   8  -2  -3  357.76   18.70
   8   2  -3  356.56   17.60
  -8   2   3  371.96   15.00
   8   2  -3  325.87   17.40
   8   2  -3  363.66   18.90
  -8   2   3  347.27   19.10
   7  -2  -3  550.54   20.80
   7  -2  -3  527.75   24.80
  -7  -2   3  567.84   24.70
   7  -2  -3  565.44   24.60
  -7  -2   3  536.25   23.10
  -7   2   3  536.05   20.30
   7   2  -3  506.55   23.50
  -7   2   3  541.55   24.80
   7   2  -3  527.45   24.30
   7   2  -3  545.05   23.50
   6  -2  -3   -7.20    2.80
   6  -2  -3   -5.30    2.00
  -6  -2   3   -0.50    2.20
   6  -2  -3   -1.00    1.20
  -6  -2   3    0.90    2.30
  -6   2   3    3.90    2.70
   6   2  -3   -0.70    2.10
  -6   2   3    0.30    1.10
   6   2  -3   -2.70    2.50
   6   2  -3    2.60    2.90
   5  -2  -3 1675.33   62.09
  -5  -2   3 1655.83   60.69
  -5  -2   3 1693.13   61.29
  -5  -2   3 1724.23   61.59
   5  -2  -3 1706.63   61.69
   5  -2  -3 1639.34   57.49
   5   2  -3 1676.03   60.99
  -5   2   3 1729.43   61.79
   5   2  -3 1733.63   61.49
   5   2  -3 1664.83   62.89
  -5   2   3 1697.53   57.29
  -5   2   3 1754.62   62.29
   4  -2  -3   38.40    4.70
  -4  -2   3   45.30    5.10
  -4  -2   3   44.30    4.30
   4  -2  -3   31.80    5.60
   4   2  -3   35.70    4.20
  -4   2   3   37.60    5.20
   4   2  -3   48.30    4.40
   4   2  -3   37.10    4.60
  -3  -2   3 3672.03  127.39
   3  -2  -3 3685.43  127.19
  -3  -2   3 3759.12  126.29
  -3   2   3 3688.73  127.19
   3   2  -3 3739.03  126.19
   3   2  -3 3633.64  126.89
   3   2  -3 3732.23  127.49
   2  -2  -3  211.98    8.40
  -2  -2   3  203.68   10.50
   2  -2  -3  215.98   10.30
  -2  -2   3  225.68    9.10
   2   2  -3  216.58   10.70
  -2   2   3  209.78    8.50
  -2   2   3  221.08   10.20
   2   2  -3  221.08    9.00
   2   2  -3  221.68    8.90
  -1  -2   3    2.90    1.90
   1  -2  -3    3.30    1.20
   1  -2  -3    5.40    1.90
  -1  -2   3    4.40    0.90
   1   2  -3    4.70    0.90
  -1   2   3    1.50    1.40
   1   2  -3    6.20    2.00
  -1   2   3    2.90    1.60
   1   2  -3    4.50    1.00
   0  -2  -3  140.89    8.00
   0  -2  -3  143.99    7.40
   0  -2   3  146.19    8.10
   0  -2   3  144.29    5.70
   0   2  -3  147.89    5.80
   0   2  -3  156.08    8.20
   0   2   3  156.28    7.60
   0   2   3  144.69    7.80
  -1  -2  -3 1692.63   60.99
   1  -2   3 1705.83   58.59
  -1  -2  -3 1648.64   60.49
   1  -2   3 1730.93   60.99
  -1   2  -3 1785.22   58.69
  -1   2  -3 1700.43   60.99
   1   2   3 1752.72   60.89
   1   2   3 1672.53   60.89
   2  -2   3 1258.57   45.60
   2  -2   3 1286.97   47.40
  -2  -2  -3 1300.27   47.70
  -2  -2  -3 1305.97   47.50
   2   2   3 1355.66   47.90
   2   2   3 1253.57   47.40
  -2   2  -3 1290.27   47.50
  -2   2  -3 1313.77   45.80
   3  -2   3  120.69    7.30
  -3  -2  -3  152.78    8.90
   3  -2   3  133.69    8.30
  -3  -2  -3  131.79    8.60
   3   2   3  126.79    8.40
  -3   2  -3  146.49    8.50
  -3   2  -3  133.29    7.60
   3   2   3  143.59    8.90
   4  -2   3  254.27   12.70
  -4  -2  -3  251.67   13.80
   4  -2   3  251.17   13.20
  -4  -2  -3  254.17   13.70
   4   2   3  255.07   14.00
   4   2   3  264.97   13.80
  -4   2  -3  282.17   13.00
  -4   2  -3  265.97   13.50
  -5  -2  -3   20.30    4.50
   5  -2   3   40.50    5.60
  -5  -2  -3   36.60    6.00
   5  -2   3   37.00    5.60
   5   2   3   38.70    6.10
  -5   2  -3   44.80    6.10
   5   2   3   39.30    6.20
  -5   2  -3   24.20    4.50
   6  -2   3    5.50    3.70
  -6  -2  -3    7.40    3.70
  -6  -2  -3    0.90    3.40
   6  -2   3    4.50    3.50
  -6   2  -3    8.30    3.70
  -6   2  -3    2.20    3.40
   6   2   3    8.70    4.40
   6   2   3    4.40    3.80
  -7  -2  -3   14.20    5.50
  -7  -2  -3   10.40    4.10
   7  -2   3   18.40    5.10
   7  -2   3   25.60    5.00
   7   2   3   10.90    5.30
   7   2   3   19.30    5.90
  -7   2  -3    9.60    4.60
  -7   2  -3   12.60    4.30
   8  -2   3  229.48   14.70
  -8  -2  -3  246.08   15.80
   8  -2   3  241.78   15.70
   8   2   3  218.68   15.20
   8   2   3  238.18   15.90
  -8   2  -3  231.58   14.80
  -8   2  -3  231.48   14.80
  -9  -2  -3    8.30    5.10
   9  -2   3    8.40    5.00
   9  -2   3   18.70    5.00
  -9  -2  -3   21.00    6.30
   9   2   3   17.70    5.80
  -9   2  -3   16.60    5.90
  -9   2  -3   15.90    5.80
 -10  -2  -3  146.19   13.60
  10  -2   3  155.68   13.90
 -10  -2  -3  166.18   14.30
  10  -2   3  156.98   13.00
  10   2   3  136.99   13.40
 -10   2  -3  134.49   12.60
 -10   2  -3  134.29   12.40
  10   2   3  142.69   13.30
 -11  -2  -3   -2.70    6.80
 -11  -2  -3    4.70    5.60
  11  -2   3    4.90    6.90
  11  -2   3   -4.30    4.90
  11   2   3   11.70   12.00
 -11   2  -3    8.00    5.60
 -11   2  -3   -7.80    5.70
  11   2   3   -2.40    4.60
 -12  -2  -3   20.40    8.80
  12  -2   3   16.50    7.00
 -12   2  -3   32.10    8.30
 -12   2  -3   25.00    9.20
  12   2   3   23.10    8.50
  13  -2   3   27.30    8.60
 -13  -2  -3    9.00    7.20
  13   2   3   14.80    8.30
 -13   2  -3   22.50    8.70
 -13   2  -3   24.50    9.80
  14  -2   3   14.30    8.80
 -14  -2  -3   25.50   10.00
  14   2   3   19.20    9.20
 -14   2  -3   14.90    8.40
  15  -2   3  124.39   15.70
 -15  -2  -3   97.39   16.00
  15   2   3  112.39   15.60
 -15   2  -3  136.59   18.10
 -16  -2  -3   -0.50    9.50
  16  -2   3   22.30    9.70
  16   2   3    9.30    9.60
 -16   2  -3  -11.10    9.80
 -17  -2  -3   16.20   11.00
  17  -2   3   12.90   10.40
 -17   2  -3   11.60   10.30
  17   2   3    2.30    9.20
  18  -2   3   14.50   11.20
 -18  -2  -3   64.99   16.10
  18   2   3   -6.10   11.40
 -18   2  -3   31.40   14.60
 -19  -2  -3    7.40   13.80
  19  -2   3    6.40   13.00
  19   2   3   14.70   13.70
 -19   2  -3   11.20   14.70
 -20  -2  -3   23.50   28.10
  20  -2   3   36.90   14.50
  20   2   3   26.20   16.90
 -20   2  -3    4.30   14.10
  21  -2   3   60.59   17.40
 -21  -2  -3   36.90   19.90
  21   2   3   20.20   17.60
 -21   2  -3   42.20   19.30
 -22  -3   3    5.70   18.70
  22  -3  -3   10.00   13.30
  22  -3  -3   34.20   15.40
  22   3  -3   33.10   16.10
 -22   3   3   29.10   19.40
 -21  -3   3   -9.20   14.90
  21  -3  -3   11.80   14.00
  21  -3  -3   31.70   12.50
  21   3  -3   27.10   13.50
 -21   3   3    8.00   16.60
  20  -3  -3   11.80   10.30
  20  -3  -3   11.40   12.80
 -20  -3   3   28.70   17.00
  20   3  -3   22.30   13.30
 -20   3   3   -6.80   12.20
 -19  -3   3   -3.90   12.60
  19  -3  -3   17.20   11.30
  19  -3  -3   -3.90    9.30
  19   3  -3   -2.40   10.90
 -19   3   3    2.30   10.60
 -19   3   3   -9.70   11.30
 -18  -3   3   21.20   10.40
  18  -3  -3   29.00   12.20
  18  -3  -3   22.40    9.00
  18   3  -3    4.50    9.40
 -18   3   3   17.70   11.20
 -18   3   3   24.40    9.60
 -17  -3   3  103.89   16.20
  17  -3  -3  100.59   15.90
  17  -3  -3   88.19   12.70
 -17   3   3  108.29   17.40
  17   3  -3  118.19   16.40
 -17   3   3  109.29   12.50
 -16  -3   3   62.39   16.10
  16  -3  -3   54.59    9.70
  16   3  -3   50.69   11.50
 -16   3   3   53.49    8.70
 -15  -3   3   33.00   11.20
  15  -3  -3   29.60    8.70
  15  -3  -3   28.60    7.30
 -15   3   3   24.70    6.90
  15   3  -3   26.90    8.30
 -15   3   3   40.90   10.80
  14  -3  -3   80.29   12.70
 -14  -3   3   94.79   14.50
  14  -3  -3  110.49   10.50
  14   3  -3  101.29   13.70
 -14   3   3   95.49    9.80
 -14   3   3   93.59   13.90
 -13  -3   3  140.79   13.60
 -13  -3   3  120.59   15.20
  13  -3  -3  130.49   10.80
  13  -3  -3  137.99   13.40
  13   3  -3  133.19   14.40
 -13   3   3  135.49   16.40
  13   3  -3  138.69   13.60
 -13   3   3  112.99    9.40
 -12  -3   3   50.19    9.70
 -12  -3   3   53.79    9.10
  12  -3  -3   49.60    8.80
  12  -3  -3   54.49    7.00
  12  -3  -3   26.20    8.00
  12   3  -3   42.10    9.40
  12   3  -3   59.49    9.50
 -12   3   3   51.09    6.40
  12   3  -3   51.69   10.40
 -12   3   3   54.09   10.50
  11  -3  -3    2.50    5.70
 -11  -3   3    7.20    5.30
 -11  -3   3    0.60    5.30
  11  -3  -3    0.50    4.40
  11  -3  -3    6.90    3.60
  11   3  -3   12.20    7.10
  11   3  -3   12.60    6.80
 -11   3   3    1.50    5.00
  11   3  -3    9.00    5.40
 -11   3   3   11.70    3.80
 -10  -3   3   62.39    9.20
  10  -3  -3   70.09    9.60
 -10  -3   3   65.29    8.50
  10  -3  -3   59.99    6.10
  10  -3  -3   64.09   11.20
 -10   3   3   78.19    6.00
  10   3  -3   80.89    9.90
 -10   3   3   58.59    8.90
  10   3  -3   60.59    9.90
  -9  -3   3  139.19   12.10
   9  -3  -3  162.38   12.80
  -9  -3   3  144.39   11.20
   9  -3  -3  131.39    8.20
   9  -3  -3  160.18   11.80
  -9   3   3  132.99    7.80
   9   3  -3  140.19   11.40
   9   3  -3  158.88   12.80
   9   3  -3  158.08   12.30
  -9   3   3  171.68   15.20
   8  -3  -3  135.89   11.20
   8  -3  -3  112.59    9.60
   8  -3  -3  111.29    6.60
  -8  -3   3  111.19    9.00
  -8  -3   3  114.29    9.90
  -8   3   3  148.79   11.30
   8   3  -3  108.49    9.70
  -8   3   3  115.49    6.40
   8   3  -3  122.19    9.50
   8   3  -3  121.59   10.30
  -7  -3   3  792.82   33.00
  -7  -3   3  813.42   32.40
   7  -3  -3  779.02   33.60
   7  -3  -3  788.62   32.90
  -7   3   3  776.52   28.10
   7   3  -3  778.72   32.70
  -7   3   3  788.82   33.70
   7   3  -3  771.22   33.00
   7   3  -3  785.62   32.60
   6  -3  -3  389.96   18.40
   6  -3  -3  407.86   19.50
  -6  -3   3  397.96   18.40
  -6  -3   3  388.56   18.00
   6  -3  -3  356.46   14.00
  -6   3   3  381.86   14.00
  -6   3   3  390.76   19.10
   6   3  -3  394.96   18.70
   6   3  -3  375.96   18.20
   6   3  -3  379.36   18.10
  -5  -3   3   19.50    3.80
  -5  -3   3   24.10    4.10
  -5  -3   3   22.00    4.20
   5  -3  -3   28.30    4.60
   5  -3  -3   19.10    4.70
   5   3  -3   18.10    4.20
   5   3  -3   24.50    4.10
  -5   3   3   27.30    4.20
   5   3  -3   23.70    4.50
   4  -3  -3   80.89    6.40
  -4  -3   3   89.69    5.80
   4  -3  -3   70.69    6.30
  -4  -3   3   77.89    6.70
   4   3  -3   89.49    6.80
  -4   3   3   78.59    3.30
  -4   3   3   84.69    6.40
   4   3  -3   77.09    5.40
  -4   3   3   74.69    3.40
   4   3  -3   84.99    6.60
  -3  -3   3    5.20    1.90
   3  -3  -3    3.80    1.80
  -3  -3   3    2.30    2.30
   3   3  -3    4.70    1.80
  -3   3   3    4.40    1.10
   3   3  -3    4.60    2.00
  -3   3   3    3.30    1.00
   3   3  -3    4.90    2.40
  -2  -3   3 1096.49   39.10
  -2  -3   3 1084.79   35.80
   2  -3  -3  998.70   35.80
   2  -3  -3 1015.90   38.00
  -2   3   3  980.50   35.90
  -2   3   3 1015.40   37.80
   2   3  -3 1047.20   39.10
   2   3  -3 1004.10   35.70
  -2   3   3  954.30   37.20
   1  -3  -3 1414.76   49.10
  -1  -3   3 1390.56   51.09
   1  -3  -3 1381.16   50.49
  -1   3   3 1407.56   50.39
   1   3  -3 1400.16   47.10
  -1   3   3 1381.76   49.30
   0  -3   3 1883.01   68.29
   0  -3  -3 1926.81   66.99
   0  -3  -3 1991.90   68.09
   0   3  -3 1893.51   68.49
   0   3   3 1901.61   67.69
   0   3   3 1866.21   67.09
   1  -3   3 1921.21   64.69
  -1  -3  -3 1945.51   67.59
   1  -3   3 1904.91   68.19
  -1  -3  -3 1893.91   67.99
   1   3   3 1962.70   68.19
  -1   3  -3 1875.31   69.69
   1   3   3 1790.72   67.49
  -1   3  -3 1922.81   64.69
  -2  -3  -3 3171.38  111.59
   2  -3   3 3209.08  111.79
   2  -3   3 3111.29  109.09
  -2  -3  -3 3299.37  112.19
   2   3   3 3199.48  111.99
  -2   3  -3 3271.47  109.29
   2   3   3 3178.88  111.89
  -3  -3  -3  891.11   36.00
  -3  -3  -3  948.91   36.70
   3  -3   3  929.01   35.90
   3  -3   3  927.51   34.20
   3   3   3  931.71   36.30
  -3   3  -3  898.71   34.10
   3   3   3  914.71   36.50
  -3   3  -3  964.00   36.30
  -4  -3  -3  311.37   16.00
   4  -3   3  290.37   14.80
   4  -3   3  302.47   14.00
  -4  -3  -3  269.97   14.90
  -4   3  -3  280.97   14.80
  -4   3  -3  310.37   14.10
   4   3   3  310.47   16.00
   4   3   3  320.17   15.80
   5  -3   3  135.89    9.70
  -5  -3  -3  157.48   11.20
  -5  -3  -3  146.39   10.20
   5  -3   3  130.59    9.20
  -5   3  -3  151.78    9.60
   5   3   3  142.69   10.30
   5   3   3  153.88   11.00
  -5   3  -3  131.49    9.80
   6  -3   3  303.47   16.30
  -6  -3  -3  304.67   18.00
   6  -3   3  324.07   16.80
  -6  -3  -3  322.37   17.50
  -6   3  -3  314.07   16.60
   6   3   3  354.66   18.40
   6   3   3  300.67   17.60
  -6   3  -3  338.97   16.80
   7  -3   3  182.48   12.10
   7  -3   3  176.78   12.10
  -7  -3  -3  174.18   13.30
  -7  -3  -3  164.38   12.30
   7   3   3  149.29   12.60
   7   3   3  161.28   12.50
  -7   3  -3  174.08   12.00
  -7   3  -3  153.78   11.60
   8  -3   3   23.80    6.70
  -8  -3  -3    9.50    5.30
  -8  -3  -3    8.00    4.70
   8  -3   3   15.90    5.20
   8   3   3   10.30    5.60
  -8   3  -3   22.10    5.70
  -8   3  -3   19.90    5.20
   8   3   3   21.50    6.10
  -9  -3  -3    9.50    5.70
  -9  -3  -3   11.20    6.20
   9  -3   3    5.00    5.00
   9  -3   3   -2.40    5.60
   9   3   3   -3.50    4.10
  -9   3  -3    1.60    5.10
   9   3   3   -8.10    5.00
  10  -3   3   53.89   10.20
 -10  -3  -3   52.79    9.70
 -10  -3  -3   71.79   12.00
  10  -3   3   74.19    9.80
 -10   3  -3   78.79   10.40
 -10   3  -3   83.39   10.50
  10   3   3   68.39   10.40
  10   3   3   79.29   12.20
  11  -3   3   82.99   12.10
 -11  -3  -3   74.29   11.60
 -11  -3  -3   49.60   10.20
  11  -3   3   77.89   10.70
 -11   3  -3   63.09   10.40
  11   3   3   75.99   12.00
 -11   3  -3   91.59   11.90
 -12  -3  -3   34.00    9.50
  12  -3   3   59.99    9.90
 -12   3  -3   49.99   10.40
  12   3   3   46.00   10.60
 -12   3  -3   54.99   10.20
  13  -3   3   39.50    9.20
 -13  -3  -3   45.50   10.80
  13   3   3   47.60   11.60
 -13   3  -3   69.09   11.90
 -13   3  -3   39.10    9.80
  14  -3   3  140.19   16.60
 -14  -3  -3  140.99   17.70
 -14   3  -3  157.28   16.10
  14   3   3  170.38   19.20
 -14   3  -3  166.78   18.50
 -15  -3  -3    7.10   11.40
  15  -3   3   38.80   10.00
 -15   3  -3   32.10   11.90
  15   3   3   45.30   11.90
  16  -3   3    3.80    8.30
 -16  -3  -3    0.60   10.70
 -16   3  -3   -2.80    8.20
  16   3   3    1.10    8.60
  17  -3   3   13.30   10.10
 -17  -3  -3    3.50   11.80
  17   3   3   19.60   12.10
 -17   3  -3    8.50   10.90
 -18  -3  -3   -4.20   11.30
  18  -3   3   -1.30   10.60
 -18   3  -3   -8.60   12.50
  18   3   3   20.70   12.30
 -19  -3  -3   32.80   17.00
  19  -3   3   61.79   14.60
  19   3   3   77.89   17.70
 -19   3  -3   63.49   16.60
  20  -3   3  -10.30   14.20
 -20  -3  -3   18.90   17.50
 -20   3  -3   10.30   15.80
  20   3   3   10.20   14.00
  21  -3   3    2.50   16.10
 -21  -3  -3   -2.60   18.00
 -21   3  -3  -31.90   16.70
  21   3   3   10.60   18.20
 -22  -4   3  -19.60   15.50
  22  -4  -3    0.30   14.70
  22  -4  -3    1.80   13.10
  22   4  -3  -10.40   15.90
 -22   4   3    6.00   17.80
  21  -4  -3    7.90   12.10
  21   4  -3   26.80   14.90
  20  -4  -3    8.60   10.40
  20  -4  -3    8.10   11.90
 -20  -4   3   12.80   13.40
  20   4  -3    5.10   12.80
 -20   4   3    6.70   12.50
 -20   4   3    7.40   15.20
 -19  -4   3    5.00   13.30
  19  -4  -3   -2.80    9.30
  19  -4  -3    3.80   10.00
  19   4  -3   -7.70   11.00
 -19   4   3   12.60   10.30
 -19   4   3    9.50   13.50
  18  -4  -3   65.09   14.50
  18  -4  -3   87.59   12.40
 -18  -4   3   96.69   17.20
 -18   4   3   71.39   15.30
  18   4  -3   98.19   16.80
 -18   4   3   77.49   12.00
 -17  -4   3   -8.10   10.50
  17  -4  -3   -3.70    7.70
  17  -4  -3   17.40    8.40
  17   4  -3   -7.70    8.80
 -17   4   3    6.80    7.80
 -17   4   3   -5.40   10.00
  16  -4  -3    7.00    9.30
  16  -4  -3   11.80    6.80
 -16   4   3    2.30    9.40
  16   4  -3    5.60    8.00
 -16   4   3   -1.30    6.60
 -15  -4   3  222.18   19.40
  15  -4  -3  214.98   15.10
  15  -4  -3  208.58   17.90
 -15   4   3  209.18   20.30
 -15   4   3  210.28   13.80
  15   4  -3  235.68   19.30
  14  -4  -3    2.40    6.80
  14  -4  -3   19.40    6.10
 -14  -4   3   -2.50    8.00
 -14   4   3   -2.30    7.10
  14   4  -3    6.00    7.30
 -14   4   3    6.00    5.00
  13  -4  -3   -0.60    6.00
  13  -4  -3    1.80    4.30
 -13  -4   3   -1.70    7.10
 -13   4   3   -3.60    5.80
 -13   4   3    2.00    3.90
  13   4  -3    1.10    6.20
  12  -4  -3  219.68   12.50
  12  -4  -3  210.18   16.10
 -12  -4   3  188.68   16.20
 -12  -4   3  199.88   15.90
 -12   4   3  216.28   11.80
 -12   4   3  222.18   18.00
  12   4  -3  220.18   17.00
  12   4  -3  197.78   17.30
  12   4  -3  225.98   17.40
 -11  -4   3   72.89    9.90
  11  -4  -3   76.09   10.90
  11  -4  -3   80.79   12.20
 -11  -4   3   73.39   11.10
  11  -4  -3   90.59    7.30
  11   4  -3   83.09   11.30
 -11   4   3   74.39    6.60
  11   4  -3   77.39   10.40
  11   4  -3   65.59    9.80
 -11   4   3   76.59   11.50
 -10  -4   3  182.68   14.40
  10  -4  -3  189.48   15.90
  10  -4  -3  196.28   14.50
  10  -4  -3  190.08   10.10
  10   4  -3  177.58   13.60
 -10   4   3  184.38   14.80
  10   4  -3  201.08   15.00
 -10   4   3  193.38    9.90
  -9  -4   3   25.20    6.20
  -9  -4   3   22.70    6.10
   9  -4  -3   24.90    3.80
   9  -4  -3   12.90    5.40
   9  -4  -3   22.90    6.00
  -9   4   3   28.70    7.40
   9   4  -3   20.80    6.60
  -9   4   3   30.40    3.80
   9   4  -3   23.30    6.40
   9   4  -3   20.00    5.80
   8  -4  -3   49.99    8.70
   8  -4  -3   38.90    3.90
  -8  -4   3   38.40    6.60
   8  -4  -3   45.10    7.40
  -8  -4   3   29.00    6.20
   8   4  -3   40.30    7.20
  -8   4   3   35.90    6.60
  -8   4   3   37.60    3.70
   8   4  -3   43.10    7.60
   8   4  -3   52.29    8.20
  -7  -4   3   52.39    7.10
   7  -4  -3   49.90    4.10
   7  -4  -3   51.59    7.10
   7  -4  -3   56.19    8.60
  -7  -4   3   46.00    6.70
  -7   4   3   50.19    3.70
   7   4  -3   64.19    8.80
   7   4  -3   60.89    7.60
   7   4  -3   51.99    7.00
  -7   4   3   70.19    8.70
   6  -4  -3   62.49    7.70
   6  -4  -3   62.79    3.70
   6  -4  -3   75.89    7.20
  -6  -4   3   57.69    7.20
  -6  -4   3   54.89    6.60
   6   4  -3   62.79    7.70
   6   4  -3   79.29    8.60
   6   4  -3   64.99    7.40
  -6   4   3   57.59    7.60
  -6   4   3   65.49    3.90
  -5  -4   3   26.80    4.60
   5  -4  -3   27.10    2.50
  -5  -4   3   30.00    4.50
   5  -4  -3   29.60    4.80
  -5  -4   3   32.60    5.60
   5  -4  -3   24.90    5.00
   5   4  -3   24.20    4.70
   5   4  -3   20.10    4.40
  -5   4   3   30.80    5.30
  -5   4   3   28.60    2.30
  -5   4   3   27.90    2.60
   4  -4  -3  279.87   14.10
  -4  -4   3  290.07   13.20
  -4  -4   3  287.27   15.40
   4  -4  -3  279.07   14.50
   4   4  -3  308.87   15.00
  -4   4   3  279.67   11.10
   4   4  -3  283.17   15.30
  -4   4   3  271.67   14.10
   4   4  -3  278.87   13.10
  -4   4   3  292.37   11.40
   3  -4  -3   16.40    3.60
  -3  -4   3   21.20    3.00
  -3  -4   3   17.70    4.10
  -3   4   3   17.50    2.30
  -3   4   3   19.10    2.50
  -3   4   3   24.00    4.00
   3   4  -3   20.90    2.80
   3   4  -3   12.30    3.60
   3   4  -3   18.80    3.60
   2  -4  -3   87.29    5.00
  -2  -4   3   84.79    4.50
   2  -4  -3   90.39    6.60
  -2  -4   3   63.99    6.60
   2   4  -3   78.49    7.00
   2   4  -3   89.69    4.50
  -2   4   3   65.49    4.80
  -2   4   3   88.19    6.10
  -2   4   3   70.99    5.00
  -1  -4   3   19.30    3.70
   1  -4  -3   21.60    3.30
   1  -4  -3   27.30    4.20
  -1   4   3   21.00    3.20
  -1   4   3   23.20    3.80
   1   4  -3   20.00    4.00
  -1   4   3   21.00    3.30
   0  -4   3 5008.60  175.28
   0  -4  -3 5033.40  174.58
   0  -4  -3 5075.99  173.58
   0   4   3 5099.49  173.98
   0   4  -3 5198.68  175.48
   0   4   3 5119.69  174.38
  -1  -4  -3  339.77   15.30
   1  -4   3  316.37   12.20
   1  -4   3  304.97   15.70
   1  -4   3  333.27   12.10
  -1  -4  -3  365.26   16.20
  -1   4  -3  319.67   15.80
   1   4   3  336.47   15.70
   1   4   3  345.87   15.80
   2  -4   3    4.00    1.60
  -2  -4  -3    2.60    2.50
  -2  -4  -3   -0.80    2.50
   2  -4   3    3.60    2.60
   2   4   3   -0.70    2.20
   2   4   3    6.40    3.30
  -2   4  -3    2.90    2.80
  -2   4  -3    1.90    1.60
  -3  -4  -3   65.69    7.60
   3  -4   3   57.69    6.60
   3  -4   3   54.79    4.80
  -3  -4  -3   63.69    6.20
  -3   4  -3   57.59    6.70
   3   4   3   66.39    7.50
  -3   4  -3   55.69    4.70
   3   4   3   70.19    7.70
   4  -4   3  117.09    8.40
  -4  -4  -3  104.79    9.30
   4  -4   3   93.49    7.10
  -4  -4  -3  106.79    8.90
  -4   4  -3   92.89    7.00
   4   4   3  111.99    9.20
   4   4   3  122.99    9.60
  -4   4  -3  100.29    8.50
   5  -4   3  586.84   25.80
  -5  -4  -3  608.44   27.50
  -5  -4  -3  598.04   26.80
   5  -4   3  594.94   24.80
  -5   4  -3  568.14   24.70
  -5   4  -3  604.24   26.10
   5   4   3  574.24   26.90
   6  -4   3   16.20    4.90
  -6  -4  -3   19.30    5.50
  -6  -4  -3   21.70    5.60
   6  -4   3   28.40    5.60
  -6   4  -3   26.80    5.30
   6   4   3   26.20    6.40
  -6   4  -3   34.30    6.10
   6   4   3   21.90    5.80
  -7  -4  -3 1097.79   46.00
   7  -4   3 1118.59   44.60
   7  -4   3 1128.39   44.70
  -7   4  -3 1140.99   44.70
   7   4   3 1091.79   46.30
   7   4   3 1123.99   47.00
  -7   4  -3 1139.99   45.00
   8  -4   3    7.40    4.80
  -8  -4  -3   12.30    5.60
  -8  -4  -3    8.20    6.10
   8  -4   3   12.90    4.80
  -8   4  -3    7.20    4.80
  -8   4  -3    6.10    5.00
   8   4   3   11.20    7.30
   8   4   3   10.40    5.00
  -9  -4  -3   12.90    6.10
  -9  -4  -3   14.50    5.80
   9  -4   3   18.90    6.10
   9  -4   3   10.40    5.40
   9   4   3   14.50    6.40
   9   4   3   18.00    7.10
  -9   4  -3   14.50    5.60
 -10  -4  -3   57.99   11.10
  10  -4   3   78.89   10.20
  10  -4   3   71.09   12.60
 -10  -4  -3   69.29   11.30
  10   4   3   73.69   10.90
 -10   4  -3   68.79   10.30
 -10   4  -3   73.39    9.90
  10   4   3   63.09   10.70
  11  -4   3  101.29   13.80
  11  -4   3  110.29   12.40
 -11  -4  -3   95.99   13.60
 -11   4  -3  105.69   12.70
  11   4   3  122.59   14.90
 -11   4  -3  104.19   13.00
  12  -4   3  240.38   18.10
 -12  -4  -3  292.27   21.60
 -12   4  -3  256.17   19.80
 -12   4  -3  211.98   18.50
  12   4   3  237.08   20.30
 -13  -4  -3  735.73   37.70
  13  -4   3  639.94   32.90
 -13   4  -3  666.63   33.20
 -13   4  -3  674.63   35.50
  13   4   3  617.04   35.50
  14  -4   3  137.69   15.80
 -14  -4  -3  147.99   18.60
 -14   4  -3  143.59   17.40
  14   4   3  145.19   18.60
 -14   4  -3  156.78   16.80
  15  -4   3   -0.30    8.20
 -15  -4  -3    2.20    9.20
  15   4   3   -4.70    9.70
 -15   4  -3    2.30    8.50
 -16  -4  -3    4.30   12.40
  16  -4   3   16.80    9.30
 -16   4  -3   32.80   11.70
  16   4   3    9.70    9.20
  17  -4   3   20.30   10.50
 -17  -4  -3   -4.70   12.70
 -17   4  -3    5.90   12.50
  17   4   3    9.60   11.60
  18  -4   3   -7.60   10.90
 -18  -4  -3   18.30   14.30
 -18   4  -3   10.20   13.50
  18   4   3   -7.40   12.80
 -19  -4  -3   -9.20   13.80
  19  -4   3   -8.40   13.90
  19   4   3   27.40   14.00
 -19   4  -3   16.80   14.50
 -20  -4  -3   42.20   20.00
  20  -4   3   18.20   14.90
 -20   4  -3   23.60   15.80
  20   4   3   53.89   18.30
  21  -5  -3   10.10   18.10
  21  -5  -3   30.60   12.40
 -21  -5   3   31.00   18.60
  21   5  -3   38.80   17.50
 -21   5   3   47.20   18.30
 -20  -5   3    4.30   17.10
  20  -5  -3   19.80   13.70
  20  -5  -3    1.00   10.00
 -20   5   3   30.20   19.10
  20   5  -3   17.90   14.30
 -20   5   3   20.30   13.40
  19  -5  -3   -4.10    8.60
 -19  -5   3   -8.00   11.70
  19  -5  -3   -6.20    9.80
 -19   5   3   -3.60    9.80
 -19   5   3   -1.80   13.20
  19   5  -3   37.50   13.60
 -18  -5   3   -2.80   12.00
  18  -5  -3   10.40   13.50
  18  -5  -3    2.80   10.20
 -18   5   3   28.80    9.00
  18   5  -3    5.50    9.70
 -18   5   3    9.40   11.90
  17  -5  -3   46.00    9.20
  17  -5  -3   47.10   12.80
 -17  -5   3   41.10   12.10
 -17   5   3   53.79   12.00
 -17   5   3   63.89    9.80
  17   5  -3   44.30   11.20
  16  -5  -3    2.40    6.00
  16  -5  -3    9.10    7.60
 -16  -5   3    3.50   10.40
  16   5  -3    4.00   10.00
 -16   5   3  -11.00    9.40
 -16   5   3  -10.60    5.90
  15  -5  -3   60.59   12.00
 -15  -5   3   47.10   11.20
  15  -5  -3   55.69    8.30
  15   5  -3   53.69   11.80
 -15   5   3   57.89   12.60
 -15   5   3   63.69    8.00
  14  -5  -3    5.70    4.70
  14  -5  -3    8.30    7.90
 -14  -5   3   15.70    8.90
  14   5  -3   -6.50    6.10
 -14   5   3    0.60    4.60
 -14   5   3   -8.80    6.90
 -13  -5   3   62.89   11.70
  13  -5  -3   71.49    7.80
  13  -5  -3   80.19   11.30
 -13   5   3   58.69   11.40
  13   5  -3   73.09   12.10
 -13   5   3   71.89    7.50
  12  -5  -3   49.60    9.30
  12  -5  -3   42.10    5.60
 -12  -5   3   28.40    9.10
  12   5  -3   38.00    8.80
 -12   5   3   42.00    8.80
  12   5  -3   48.80   11.10
 -11  -5   3    2.10    5.90
  11  -5  -3    7.20    3.00
 -11  -5   3   13.90    6.90
  11  -5  -3    6.70    8.20
  11  -5  -3    8.40    6.20
  11   5  -3    4.10    7.20
  11   5  -3    0.00    7.60
 -11   5   3    1.80    3.40
  11   5  -3    7.70    5.30
 -11   5   3    1.80    5.80
  10  -5  -3    3.20    2.70
 -10  -5   3    0.50    5.20
  10  -5  -3   10.50    6.60
  10  -5  -3    4.40    4.30
 -10  -5   3    4.00    5.20
  10   5  -3   -0.90    5.10
 -10   5   3    1.10    2.80
  10   5  -3    3.70    6.70
  10   5  -3    2.00    6.20
 -10   5   3    2.10    5.20
   9  -5  -3   51.59    4.70
   9  -5  -3   40.70    8.90
  -9  -5   3   59.79    8.20
   9  -5  -3   54.79    8.50
  -9  -5   3   66.39    9.10
  -9   5   3   49.40    8.30
   9   5  -3   45.10    7.60
   9   5  -3   57.39    9.30
   9   5  -3   51.59    8.80
  -9   5   3   49.20    5.00
   8  -5  -3  147.19   12.90
  -8  -5   3  136.69   11.60
  -8  -5   3  168.38   12.20
   8  -5  -3  160.18   11.90
   8  -5  -3  162.58    7.90
   8   5  -3  167.38   13.10
   8   5  -3  170.68   12.30
  -8   5   3  147.19    7.90
   8   5  -3  153.08   12.00
   7  -5  -3   22.20    5.70
  -7  -5   3   23.40    5.40
  -7  -5   3    8.80    5.20
   7  -5  -3   12.70    5.60
   7  -5  -3   14.20    2.50
  -7   5   3   19.10    2.90
   7   5  -3   13.20    5.10
   7   5  -3   15.60    5.90
   7   5  -3    9.80    4.30
   6  -5  -3  390.76   20.00
   6  -5  -3  399.66   19.30
  -6  -5   3  396.26   18.90
  -6  -5   3  345.47   19.40
   6  -5  -3  373.16   15.20
   6   5  -3  414.46   19.00
  -6   5   3  391.46   15.00
   6   5  -3  402.36   20.60
  -6   5   3  400.66   19.70
  -6   5   3  384.56   15.40
   6   5  -3  411.96   20.30
  -5  -5   3    3.00    3.70
   5  -5  -3    4.40    3.30
  -5  -5   3    1.40    2.70
   5  -5  -3   -0.70    3.60
   5  -5  -3    2.20    1.80
   5   5  -3   -6.70    3.30
   5   5  -3    0.30    3.00
  -5   5   3   -0.70    1.80
  -5   5   3    2.80    1.70
  -5   5   3    3.70    3.40
   5   5  -3   -5.00    2.70
   4  -5  -3   69.49    6.30
  -4  -5   3   68.49    5.90
  -4  -5   3   76.89    8.80
   4  -5  -3   76.99    7.60
   4   5  -3   60.69    8.00
  -4   5   3   73.39    4.90
   4   5  -3   79.09    8.80
  -4   5   3   69.89    5.10
  -4   5   3   66.19    7.10
   4   5  -3   64.69    5.90
  -3  -5   3  240.18   14.10
  -3  -5   3  243.98   11.00
   3  -5  -3  241.38   12.90
   3   5  -3  223.78   13.70
  -3   5   3  243.38   12.60
   3   5  -3  240.58   10.90
   3   5  -3  242.48   13.40
  -3   5   3  244.48   10.90
  -3   5   3  212.88   10.90
   2  -5  -3   78.79    5.40
  -2  -5   3   72.59    8.20
   2  -5  -3   85.29    7.00
  -2   5   3   75.59    6.50
   2   5  -3   77.39    4.80
   2   5  -3   84.09    8.00
  -2   5   3   80.99    5.80
  -2   5   3   81.19    6.00
   2   5  -3   82.19    7.00
  -1  -5   3   54.29    6.80
   1  -5  -3   63.39    7.00
  -1  -5   3   63.19    3.40
  -1   5   3   59.69    5.70
   1   5  -3   53.79    3.10
   1   5  -3   65.69    8.00
  -1   5   3   58.99    5.50
   0  -5  -3  131.79    8.90
   0  -5   3  117.89    9.00
   0  -5  -3  126.89    7.90
   0   5  -3  108.39    8.60
   0   5   3  109.99    8.00
   0   5   3  113.59    8.10
   0   5   3  113.99    8.00
   1  -5   3  828.82   28.80
   1  -5   3  835.82   33.80
  -1  -5  -3  840.82   33.30
  -1  -5  -3  805.82   32.40
   1  -5   3  805.12   28.60
   1   5   3  819.42   33.00
   1   5   3  825.22   32.90
  -1   5  -3  802.92   33.40
   2  -5   3   81.09    5.10
   2  -5   3   87.69    5.20
  -2  -5  -3   88.59    7.50
   2  -5   3   82.79    7.40
  -2  -5  -3   79.29    7.90
  -2   5  -3   88.79    9.10
   2   5   3   88.39    7.90
   2   5   3  101.49    8.30
  -3  -5  -3  811.62   33.10
   3  -5   3  744.13   29.20
   3  -5   3  767.22   29.00
  -3  -5  -3  808.12   32.70
   3  -5   3  809.82   32.70
  -3   5  -3  792.12   32.60
   3   5   3  777.32   33.10
  -3   5  -3  770.42   29.40
   3   5   3  775.32   32.70
  -4  -5  -3  144.69   11.30
   4  -5   3  136.79    8.10
   4  -5   3  137.59    8.60
  -4  -5  -3  135.89   10.70
   4  -5   3  138.89   10.00
  -4   5  -3  121.89    9.80
   4   5   3  141.69   10.90
  -4   5  -3  123.69    8.30
   4   5   3  142.99   10.80
  -5  -5  -3  504.95   25.00
  -5  -5  -3  495.65   24.50
   5  -5   3  546.65   22.80
   5  -5   3  496.65   22.00
   5  -5   3  533.65   24.00
  -5   5  -3  528.45   22.60
   5   5   3  495.35   24.60
  -5   5  -3  530.85   24.30
   5   5   3  551.94   25.90
   6  -5   3   -0.80    3.40
   6  -5   3    0.90    3.60
  -6  -5  -3    0.40    3.90
  -6  -5  -3    8.40    4.90
   6   5   3    1.70    4.70
  -6   5  -3    1.30    4.40
  -6   5  -3    5.80    3.70
   6   5   3    3.10    5.10
   7  -5   3  123.09   10.30
   7  -5   3  116.49    9.80
  -7  -5  -3  115.39   12.80
  -7  -5  -3  110.99   12.30
   7   5   3  121.19   12.00
  -7   5  -3  107.19   10.30
   7   5   3  112.69   11.30
  -7   5  -3  124.89   10.30
   8  -5   3   60.39    8.20
  -8  -5  -3   57.79    9.60
  -8  -5  -3   50.69    8.80
   8  -5   3   51.69    8.30
   8   5   3   63.79    9.90
   8   5   3   42.20    8.10
  -8   5  -3   45.60    8.10
  -8   5  -3   43.50    7.50
  -9  -5  -3    9.10    6.60
   9  -5   3    4.60    4.80
  -9  -5  -3    4.90    6.00
   9  -5   3   12.00    5.90
  -9   5  -3    8.80    6.00
   9   5   3   17.30    7.70
   9   5   3   19.40    6.70
  10  -5   3    2.20    7.20
  10  -5   3   17.10    6.70
 -10  -5  -3    8.20    6.60
 -10   5  -3   17.40    7.20
 -10   5  -3   11.00    6.60
  10   5   3   21.20    7.10
  11  -5   3  121.29   14.10
  11  -5   3  134.29   12.70
 -11  -5  -3  115.29   15.10
 -11   5  -3  150.08   15.30
  11   5   3  143.09   14.60
 -11   5  -3  142.79   15.40
  12  -5   3  185.08   15.50
 -12  -5  -3  184.58   17.40
 -12   5  -3  160.18   16.20
  12   5   3  183.08   17.20
 -12   5  -3  171.88   16.90
 -13  -5  -3  174.98   19.80
  13  -5   3  179.28   16.00
  13   5   3  210.78   19.90
 -13   5  -3  176.98   17.30
 -13   5  -3  163.18   16.60
 -14  -5  -3  -10.90    9.10
  14  -5   3   -5.10    7.00
  14   5   3   -5.30    9.40
 -14   5  -3   16.50    9.30
 -14   5  -3   13.60   10.30
 -15  -5  -3  336.57   26.80
  15  -5   3  245.88   20.00
 -15   5  -3  327.27   23.90
  15   5   3  287.17   25.60
 -16  -5  -3   -9.40   11.90
  16  -5   3   13.00   10.10
  16   5   3   -1.80   11.10
 -16   5  -3   -0.30   11.10
  17  -5   3   74.59   14.10
 -17  -5  -3   32.80   13.90
  17   5   3   59.69   14.70
 -17   5  -3   54.19   14.90
  18  -5   3    0.70   10.50
 -18  -5  -3   14.00   13.50
 -18   5  -3   24.10   14.90
  18   5   3    7.00   14.20
 -19  -5  -3   47.90   22.30
  19   5   3   98.29   19.20
 -19   5  -3   30.90   16.20
  20  -5   3   64.49   19.30
 -20  -5  -3   15.60   19.00
  20  -5   3   51.59   16.10
  20   5   3   50.39   32.20
 -20   5  -3   20.00   24.20
  21  -6  -3    0.30   16.30
  21  -6  -3    7.60   15.00
 -21  -6   3    1.30   17.70
 -21   6   3   -4.50   17.10
  21   6  -3   -7.20   16.40
  20  -6  -3   64.09   11.70
  20  -6  -3   42.20   15.30
 -20  -6   3   19.70   17.00
  20   6  -3   71.99   18.70
 -20   6   3   25.80   16.60
 -19  -6   3    3.50   14.30
  19  -6  -3   -4.10    8.80
  19  -6  -3   19.60   13.10
  19   6  -3  -13.90   12.20
 -19   6   3   -4.90   12.40
 -19   6   3   -5.40    9.70
 -18  -6   3   12.40   13.40
  18  -6  -3   29.40    8.40
  18  -6  -3    8.50   11.60
  18   6  -3   23.60   11.50
 -18   6   3  -21.10   11.40
 -18   6   3    1.90    8.60
  17  -6  -3   11.60   10.00
  17  -6  -3    7.90    6.70
 -17  -6   3  -22.10   10.90
 -17   6   3   11.50   10.00
  17   6  -3   -8.20    9.00
 -17   6   3   10.50    7.50
  16  -6  -3   17.30    9.40
  16  -6  -3   12.60    5.80
 -16  -6   3   16.40    9.90
 -16   6   3   12.00    6.50
 -16   6   3    6.30   11.00
  16   6  -3   12.60    9.30
  15  -6  -3   33.10    6.90
  15  -6  -3   33.90    9.60
 -15  -6   3   36.80   11.80
 -15   6   3   55.69   13.40
 -15   6   3   46.70    7.30
 -14  -6   3  250.77   21.10
  14  -6  -3  247.08   19.70
  14  -6  -3  223.98   13.30
  14   6  -3  213.08   20.10
 -14   6   3  195.28   18.40
 -14   6   3  213.68   13.00
  13  -6  -3   64.99    6.90
  13  -6  -3   76.99   11.90
 -13  -6   3   66.19   11.70
 -13   6   3   70.99   12.80
  13   6  -3   64.89   11.20
 -13   6   3   64.49    7.20
 -12  -6   3   71.09   11.80
  12  -6  -3   68.49    6.90
  12  -6  -3   78.29   11.40
 -12   6   3   80.79   12.60
  12   6  -3   62.99   10.80
 -12   6   3   72.89    7.60
 -11  -6   3   71.29   11.00
  11  -6  -3   72.19    6.40
  11  -6  -3   92.09   13.60
  11  -6  -3   63.39    9.50
  11   6  -3   77.19   11.20
 -11   6   3   76.79    6.80
  11   6  -3   53.39   10.00
 -11   6   3   85.79   12.10
 -10  -6   3    3.00    5.20
  10  -6  -3   -3.00    3.90
  10  -6  -3    3.90    2.70
  10  -6  -3    9.80    7.20
 -10   6   3    3.70    3.20
  10   6  -3   -3.00    4.80
  -9  -6   3   42.70    8.30
   9  -6  -3   53.29    8.20
   9  -6  -3   44.90    4.60
  -9  -6   3   39.00    8.20
   9   6  -3   30.10    7.30
   9   6  -3   38.60    8.80
  -9   6   3   39.70    4.80
   9   6  -3   42.60    9.20
   8  -6  -3   13.00    6.20
  -8  -6   3    1.60    5.10
   8  -6  -3    0.00    2.20
  -8  -6   3   10.40    4.50
  -8   6   3    4.00    2.60
   8   6  -3  -10.30    4.60
   8   6  -3    5.30    5.90
   8   6  -3    6.60    5.30
   7  -6  -3  124.19   11.60
   7  -6  -3  125.79   10.40
   7  -6  -3  118.99    6.90
  -7  -6   3  123.99   10.20
  -7  -6   3  130.99   11.10
   7   6  -3  135.79   11.30
  -7   6   3  117.19   10.30
  -7   6   3  119.69    6.60
   7   6  -3  113.19   10.10
  -7   6   3  117.79    7.20
   7   6  -3  129.79   11.60
   6  -6  -3  112.89   10.60
   6  -6  -3  122.59    9.90
   6  -6  -3  101.39    6.70
  -6  -6   3  138.49    9.60
   6   6  -3  126.79    9.70
  -6   6   3  114.79   10.00
   6   6  -3  110.99   10.90
  -6   6   3  112.59    6.60
   6   6  -3  110.69   10.40
  -6   6   3  120.89    7.20
   5  -6  -3  407.96   19.30
  -5  -6   3  402.16   23.80
  -5  -6   3  374.66   17.70
   5  -6  -3  383.06   16.10
   5  -6  -3  369.96   19.50
   5   6  -3  338.27   19.90
   5   6  -3  373.56   22.30
  -5   6   3  376.56   15.70
  -5   6   3  384.66   18.90
  -5   6   3  372.56   16.10
   5   6  -3  368.06   17.50
   4  -6  -3 1563.34   57.49
  -4  -6   3 1607.64   55.69
  -4  -6   3 1478.05   59.59
   4   6  -3 1540.25   58.89
   4   6  -3 1550.04   59.79
  -4   6   3 1546.65   54.59
   4   6  -3 1507.05   55.19
  -4   6   3 1491.85   54.89
  -4   6   3 1469.45   56.99
  -3  -6   3  193.28   13.60
   3  -6  -3  222.78   12.70
  -3  -6   3  205.78   10.40
  -3   6   3  199.88   10.70
  -3   6   3  215.68   12.20
   3   6  -3  196.48   10.10
  -3   6   3  227.68   12.40
   3   6  -3  230.28   13.50
   3   6  -3  214.68   13.80
  -2  -6   3    1.70    2.10
  -2  -6   3    2.20    3.50
   2  -6  -3    4.20    3.30
  -2   6   3    1.80    2.90
  -2   6   3    0.10    2.30
  -2   6   3    4.90    3.00
   2   6  -3    4.40    3.40
   2   6  -3    2.90    1.90
   2   6  -3   -0.30    4.10
  -1  -6   3    5.50    1.90
   1  -6  -3    5.00    3.80
  -1  -6   3    4.20    3.60
   1  -6  -3    2.10    2.70
  -1   6   3    6.70    3.50
   1   6  -3    4.50    3.80
  -1   6   3   13.00    3.70
  -1   6   3    1.30    2.60
   1   6  -3   11.10    1.80
   0  -6   3   99.29    4.80
   0  -6  -3   93.69    7.60
   0  -6  -3   83.59    8.30
   0  -6   3   91.59    4.80
   0  -6   3  103.29    8.60
   0   6   3   93.29    7.90
   0   6   3   99.09    8.30
   0   6  -3   91.99    9.10
   0   6   3   96.99    8.00
   0   6  -3   92.19    4.60
   1  -6   3  241.08   14.30
  -1  -6  -3  257.07   14.50
  -1  -6  -3  221.38   13.00
   1  -6   3  244.78    9.90
   1  -6   3  235.38    9.80
   1   6   3  250.17   14.00
   1   6   3  241.78   13.60
   1   6   3  223.78   13.70
  -1   6  -3  256.07   14.80
   2  -6   3   67.99    4.70
   2  -6   3   78.19    5.10
  -2  -6  -3   77.09    8.80
   2  -6   3   84.59    8.40
  -2  -6  -3   76.89    7.90
   2   6   3   74.99    8.60
  -2   6  -3   76.19    8.60
   2   6   3   84.09    8.30
   2   6   3   83.29    7.90
   3  -6   3   65.29    4.90
  -3  -6  -3   61.79    8.40
   3  -6   3   47.80    7.10
   3  -6   3   59.39    5.20
  -3  -6  -3   80.29    9.10
   3   6   3   60.19    8.10
  -3   6  -3   57.19    7.80
   3   6   3   60.99    8.20
   4  -6   3    1.50    2.70
  -4  -6  -3    0.30    4.40
  -4  -6  -3    0.60    4.20
   4  -6   3    1.30    2.40
   4  -6   3    5.30    3.70
   4   6   3   -2.80    4.20
  -4   6  -3   -1.60    3.70
   4   6   3   -0.40    3.70
  -4   6  -3   -0.60    2.70
  -5  -6  -3   51.19    7.80
  -5  -6  -3   58.29    8.60
   5  -6   3   55.69    5.70
   5  -6   3   68.69    8.40
   5  -6   3   64.49    7.00
   5   6   3   62.79    9.00
  -5   6  -3   65.59    8.40
   5   6   3   85.19   10.10
  -5   6  -3   59.99    6.80
  -6  -6  -3   13.10    6.30
  -6  -6  -3    4.50    5.50
   6  -6   3    7.70    4.10
   6  -6   3    4.10    3.10
   6  -6   3    6.70    4.50
  -6   6  -3    4.30    3.80
   6   6   3   -0.80    4.50
  -6   6  -3    4.60    5.00
   6   6   3   12.90    5.30
   7  -6   3    3.60    3.70
  -7  -6  -3   -1.30    4.90
   7  -6   3   -1.90    4.00
   7  -6   3    3.80    4.80
  -7  -6  -3   -0.80    5.20
  -7   6  -3    2.70    4.70
   7   6   3   -0.60    4.70
  -7   6  -3    2.80    4.40
   8  -6   3   66.19    9.50
   8  -6   3   80.49    9.50
   8  -6   3   77.99   10.00
  -8  -6  -3   96.19   11.80
  -8  -6  -3   73.49   10.90
   8   6   3   69.49   11.10
  -8   6  -3   83.19   10.20
   8   6   3   94.69   12.60
  -8   6  -3   91.59   11.00
  -9  -6  -3   -5.50    5.10
   9  -6   3   18.60    6.50
   9  -6   3   -1.70    4.80
   9   6   3   -1.20    7.40
  -9   6  -3    1.80    5.30
  -9   6  -3   -7.70    5.90
   9   6   3    0.10    5.10
  10  -6   3    4.40    5.80
 -10  -6  -3    0.40    6.90
  10  -6   3   -5.20    7.00
  10  -6   3    3.10    5.70
 -10   6  -3    1.90    6.90
 -10   6  -3    2.10    6.00
  10   6   3   -4.20    5.50
  11  -6   3   84.49   11.30
  11  -6   3   79.99   12.40
 -11  -6  -3   75.59   13.30
  11  -6   3  100.09   11.90
 -11   6  -3  110.49   13.70
 -11   6  -3   99.69   12.80
  11   6   3  110.59   15.40
  12  -6   3   21.20    7.70
 -12  -6  -3   26.20    9.90
  12  -6   3   32.10    8.60
  12   6   3   26.90    9.70
 -12   6  -3   30.90    9.00
 -12   6  -3   46.70   10.50
  13  -6   3   51.39   10.30
 -13  -6  -3   53.39   11.80
  13  -6   3   56.99   11.20
 -13   6  -3   68.49   12.00
 -13   6  -3   29.90    9.70
 -14  -6  -3   51.59   14.50
  14  -6   3   46.30   10.30
  14  -6   3   62.29   11.80
 -14   6  -3   66.69   12.60
  14   6   3   71.29   14.50
 -14   6  -3   54.59   12.70
 -15  -6  -3  -12.20   11.20
  15  -6   3    4.50    9.10
  15  -6   3    0.50    8.70
 -15   6  -3    3.10   11.10
  15   6   3    6.20    9.20
 -16  -6  -3   21.10   14.00
  16  -6   3    6.90   11.30
  16  -6   3    3.10    9.70
  16   6   3   13.30   12.20
 -16   6  -3   19.20   12.10
  17  -6   3   19.10   11.40
  17  -6   3   48.50   12.40
 -17  -6  -3   17.90   14.10
 -17   6  -3   33.20   14.10
  17   6   3   46.40   14.40
  18  -6   3   71.99   16.10
 -18  -6  -3   65.69   18.10
  18  -6   3   70.59   14.50
 -18   6  -3   78.79   18.90
  18   6   3   41.40   16.40
  19  -6   3   59.29   17.00
  19  -6   3   46.20   15.00
 -19  -6  -3   27.30   17.50
 -19   6  -3   60.69   18.50
  20  -6   3  -32.30   13.70
  20  -6   3  -11.70   21.90
 -20  -6  -3   -2.20   18.90
  20   6   3   -5.90   17.40
  20  -7  -3   32.20   15.60
 -20  -7   3    8.70   17.80
  20   7  -3    6.90   15.80
 -20   7   3   37.40   17.70
 -19  -7   3  102.89   20.00
  19  -7  -3   56.79   15.40
  19  -7  -3   71.49   11.00
  19   7  -3   76.59   18.60
 -19   7   3   73.19   17.90
  18  -7  -3   40.00   13.50
  18  -7  -3   45.80    8.80
 -18  -7   3   33.10   14.50
 -18   7   3   28.40   14.50
 -18   7   3   40.30    9.10
  18   7  -3   15.30   11.90
  17  -7  -3   23.20   11.90
 -17  -7   3   15.30   12.00
  17  -7  -3   17.10    7.20
 -17   7   3   26.30   13.20
  17   7  -3    7.20   10.70
 -17   7   3   39.60    8.20
  16  -7  -3   -5.30    9.40
  16  -7  -3   -1.60    5.60
 -16  -7   3    3.20   11.70
  16   7  -3    8.40   10.00
 -16   7   3    5.80    6.40
 -16   7   3   -9.70   10.10
  15  -7  -3  122.29   10.10
 -15  -7   3  130.09   18.70
 -15   7   3   99.89   10.20
  15   7  -3  112.89   16.80
 -15   7   3  138.99   27.20
 -14  -7   3   94.89   15.20
  14  -7  -3  106.79   14.90
  14  -7  -3   98.19    9.00
 -14   7   3  105.29   15.20
  14   7  -3  105.49   16.00
 -14   7   3  108.39    9.50
  13  -7  -3  599.64   31.00
 -13  -7   3  549.65   31.60
  13  -7  -3  548.25   23.20
  13   7  -3  526.45   32.00
  12  -7  -3    8.80    6.30
 -12  -7   3    6.20    7.10
  12  -7  -3    4.60    4.00
 -12   7   3    3.20    4.40
  12   7  -3    1.30    6.80
 -11  -7   3   63.19   10.60
  11  -7  -3   66.29   10.80
  11  -7  -3   53.79    5.80
 -11   7   3   53.19    6.20
  11   7  -3   70.19   11.50
  11   7  -3   58.39   10.70
 -10  -7   3    8.20    6.00
  10  -7  -3   18.40    7.90
  10  -7  -3    4.30    5.90
  10  -7  -3    4.00    3.10
  10   7  -3   -3.90    5.50
 -10   7   3    3.60    3.70
  10   7  -3    6.80    6.90
   9  -7  -3   47.30    8.70
   9  -7  -3   45.30    4.90
   9  -7  -3   35.30    8.80
  -9  -7   3   33.30    9.00
  -9   7   3   47.70    5.40
   9   7  -3   42.10    8.20
   9   7  -3   31.60    8.50
  -8  -7   3  113.89   11.00
   8  -7  -3  127.59   11.40
  -8  -7   3  128.49   15.20
   8  -7  -3  101.59   12.10
   8  -7  -3  111.09    7.60
   8   7  -3  110.79   11.60
   8   7  -3  142.29   12.70
   8   7  -3   90.49   12.60
  -8   7   3  124.29    8.00
  -8   7   3  132.09    7.40
   7  -7  -3  965.30   40.00
  -7  -7   3  924.91   38.90
   7  -7  -3  971.20   40.90
   7  -7  -3  904.31   35.30
  -7   7   3  972.00   35.80
   7   7  -3  884.61   38.50
  -7   7   3  950.20   40.10
   7   7  -3  997.00   42.80
   7   7  -3  951.10   41.70
  -7   7   3  947.91   35.00
   6  -7  -3   17.70    5.40
   6  -7  -3   31.20    6.80
   6  -7  -3   23.10    4.20
  -6  -7   3   33.30    5.80
   6   7  -3   22.00    6.60
   6   7  -3   35.00    8.80
  -6   7   3   18.50    3.90
   6   7  -3   23.90    5.50
  -6   7   3   20.30    3.60
  -6   7   3   21.20    6.20
   5  -7  -3  811.62   34.50
  -5  -7   3  831.22   32.40
   5  -7  -3  765.82   30.90
   5  -7  -3  809.62   33.70
  -5  -7   3  718.93   35.40
   5   7  -3  801.62   32.00
  -5   7   3  799.22   30.60
  -5   7   3  787.32   33.50
   5   7  -3  797.22   35.40
   5   7  -3  808.02   36.40
   4  -7  -3   15.80    4.60
  -4  -7   3   22.20    4.40
  -4  -7   3   19.90    6.20
  -4   7   3   18.50    4.40
   4   7  -3   20.70    4.90
  -4   7   3   23.40    5.40
  -4   7   3   26.30    4.20
   4   7  -3    5.50    5.90
   4   7  -3   13.70    5.30
  -3  -7   3  267.17   16.90
   3  -7  -3  266.07   14.80
  -3  -7   3  258.77   12.40
  -3   7   3  248.98   13.40
  -3   7   3  247.48   13.00
   3   7  -3  255.37   12.10
   3   7  -3  232.98   15.00
  -3   7   3  253.97   14.10
   3   7  -3  263.47   16.80
   2  -7  -3   80.29    8.00
  -2  -7   3   86.59    5.90
[truncated: 1,253,361 more chars]
