# Supplementary material for: Cone p-aminocalix[4]arenes enriched with ‘clickable’ alkyne or azide functionalities
Source: Beilstein J Org Chem. 2026 Mar 9;22:399–415. doi: 10.3762/bjoc.22.28 (PMC12990471; doi:10.3762/bjoc.22.28)
Supplement: File 3 — Crystallographic information file for compound 15. [file Beilstein_J_Org_Chem-22-399-s003.cif]

data_vb41f
# start Validation Reply Form
_vrf_PLAT097_vb41f               
;
PROBLEM: Large Reported Max.  (Positive) Residual Density       2.42 eA-3
RESPONSE: This peak near the silicon atom is likely associated with disorder that cannot be properly refined (SOF < 10%))
;
# Added during the CSD deposition process: Monday 17 March 2025 04:33 PM
# end Validation Reply Form

_audit_creation_date             2025-03-17
_audit_creation_method           
;
Olex2 1.3
(compiled Nov 21 2019 18:26:39 for OlexSys, GUI svn.r6003)
;
_shelx_SHELXL_version_number     2018/3
loop_
_audit_author_name
_audit_author_email
_audit_author_address
'Bezzubov, S.I.' bezzubov@igic.ras.ru
;
Kurnakov Institute of General and Inorganic Chemistry
X-ray laboratory
Leninskii pr. 31
Moscow
119991
Russia
;

_audit_contact_author_address    ?
_audit_contact_author_email      ?
_audit_contact_author_phone      ?
_publ_contact_author_id_orcid    ?
_publ_section_references         
;
Dolomanov, O.V., Bourhis, L.J., Gildea, R.J, Howard, J.A.K. & Puschmann, H.
 (2009), J. Appl. Cryst. 42, 339-341.

Sheldrick, G.M. (2015). Acta Cryst. C71, 3-8.
;
_chemical_name_common            ?
_chemical_name_systematic        ?
_chemical_formula_moiety         'C52 H64 N4 O12 Si2, C H2 Cl2'
_chemical_formula_sum            'C53 H66 Cl2 N4 O12 Si2'
_chemical_formula_weight         1078.17
_chemical_melting_point          ?
loop_
_atom_type_symbol
_atom_type_description
_atom_type_scat_dispersion_real
_atom_type_scat_dispersion_imag
_atom_type_scat_source
C C 0.0033 0.0016 'International Tables Vol C Tables 4.2.6.8 and 6.1.1.4'
H H 0.0000 0.0000 'International Tables Vol C Tables 4.2.6.8 and 6.1.1.4'
Cl Cl 0.1484 0.1585 'International Tables Vol C Tables 4.2.6.8 and 6.1.1.4'
N N 0.0061 0.0033 'International Tables Vol C Tables 4.2.6.8 and 6.1.1.4'
O O 0.0106 0.0060 'International Tables Vol C Tables 4.2.6.8 and 6.1.1.4'
Si Si 0.0817 0.0704 'International Tables Vol C Tables 4.2.6.8 and 6.1.1.4'

_shelx_space_group_comment       
;
The symmetry employed for this shelxl refinement is uniquely defined
by the following loop, which should always be used as a source of
symmetry information in preference to the above space-group names.
They are only intended as comments.
;
_space_group_crystal_system      monoclinic
_space_group_IT_number           14
_space_group_name_H-M_alt        'P 1 21/n 1'
_space_group_name_Hall           '-P 2yn'
loop_
_space_group_symop_operation_xyz
'x, y, z'
'-x+1/2, y+1/2, -z+1/2'
'-x, -y, -z'
'x-1/2, -y-1/2, z-1/2'

_cell_length_a                   12.9613(4)
_cell_length_b                   16.8169(5)
_cell_length_c                   27.4288(7)
_cell_angle_alpha                90
_cell_angle_beta                 99.0190(10)
_cell_angle_gamma                90
_cell_volume                     5904.7(3)
_cell_formula_units_Z            4
_cell_measurement_reflns_used    9983
_cell_measurement_temperature    100
_cell_measurement_theta_max      28.31
_cell_measurement_theta_min      2.42
_shelx_estimated_absorpt_T_max   0.930
_shelx_estimated_absorpt_T_min   0.912
_exptl_absorpt_coefficient_mu    0.210
_exptl_absorpt_correction_T_max  0.7457
_exptl_absorpt_correction_T_min  0.6812
_exptl_absorpt_correction_type   multi-scan
_exptl_absorpt_process_details   
;
SADABS-2016/2 (Bruker,2016/2) was used for absorption correction.
wR2(int) was 0.0749 before and 0.0517 after correction.
The Ratio of minimum to maximum transmission is 0.9135.
The \l/2 correction factor is Not present.
;
_exptl_absorpt_special_details   ?
_exptl_crystal_colour            colourless
_exptl_crystal_colour_primary    colourless
_exptl_crystal_density_diffrn    1.213
_exptl_crystal_density_meas      ?
_exptl_crystal_density_method    ?
_exptl_crystal_description       cube
_exptl_crystal_F_000             2280
_exptl_crystal_size_max          0.45
_exptl_crystal_size_mid          0.4
_exptl_crystal_size_min          0.35
_exptl_transmission_factor_max   ?
_exptl_transmission_factor_min   ?
_diffrn_reflns_av_R_equivalents  0.0375
_diffrn_reflns_av_unetI/netI     0.0219
_diffrn_reflns_Laue_measured_fraction_full 0.995
_diffrn_reflns_Laue_measured_fraction_max 0.992
_diffrn_reflns_limit_h_max       16
_diffrn_reflns_limit_h_min       -16
_diffrn_reflns_limit_k_max       20
_diffrn_reflns_limit_k_min       -20
_diffrn_reflns_limit_l_max       33
_diffrn_reflns_limit_l_min       -33
_diffrn_reflns_number            93317
_diffrn_reflns_point_group_measured_fraction_full 0.995
_diffrn_reflns_point_group_measured_fraction_max 0.992
_diffrn_reflns_theta_full        25.242
_diffrn_reflns_theta_max         26.021
_diffrn_reflns_theta_min         1.863
_diffrn_ambient_temperature      100
_diffrn_detector                 'Bruker PHOTON III CMOS'
_diffrn_detector_area_resol_mean 10.4
_diffrn_detector_type            'CMOS sensor'
_diffrn_measured_fraction_theta_full 0.995
_diffrn_measured_fraction_theta_max 0.992
_diffrn_measurement_device       '3-circle diffractometer'
_diffrn_measurement_device_type  'Bruker D8 Venture'
_diffrn_measurement_method       \w-scan
_diffrn_radiation_monochromator  'focusing mirrors'
_diffrn_radiation_probe          X-ray
_diffrn_radiation_type           MoK\a
_diffrn_radiation_wavelength     0.71073
_diffrn_source                   'microfocus sealed X-ray tube'
_diffrn_source_current           30.0
_diffrn_source_power             1.5
_diffrn_source_type              'Incoatec I\mS microsource'
_diffrn_source_voltage           50.0
_diffrn_standards_number         0
_reflns_Friedel_coverage         0.000
_reflns_Friedel_fraction_full    .
_reflns_Friedel_fraction_max     .
_reflns_number_gt                9399
_reflns_number_total             11536
_reflns_special_details          
;
 Reflections were merged by SHELXL according to the crystal
 class for the calculation of statistics and refinement.
 
 Structure factors included contributions from the .fab file.
 
 _reflns_Friedel_fraction is defined as the number of unique
 Friedel pairs measured divided by the number that would be
 possible theoretically, ignoring centric projections and
 systematic absences.
;
_reflns_threshold_expression     'I > 2\s(I)'
_computing.bruker_data_scaling   'SADABS V2012/1 (Bruker AXS Inc.)'
_computing_cell_refinement       'APEX3 v.2017.3_0 (Bruker AXS, 2017)'
_computing_data_collection       'APEX3 v.2017.3_0 (Bruker AXS, 2017)'
_computing_data_reduction        'SAINT v8.38A (Bruker AXS, 2016)'
_computing_molecular_graphics    'Olex2 1.3 (Dolomanov et al., 2009)'
_computing_publication_material  'Olex2 1.3 (Dolomanov et al., 2009)'
_computing_structure_refinement  'SHELXL 2018/3 (Sheldrick, 2015)'
_computing_structure_solution    'SHELXT 2014/5 (Sheldrick, 2014)'
_refine_diff_density_max         2.416
_refine_diff_density_min         -0.945
_refine_diff_density_rms         0.141
_refine_ls_extinction_coef       .
_refine_ls_extinction_method     none
_refine_ls_goodness_of_fit_ref   1.014
_refine_ls_hydrogen_treatment    constr
_refine_ls_matrix_type           full
_refine_ls_number_parameters     687
_refine_ls_number_reflns         11536
_refine_ls_number_restraints     33
_refine_ls_R_factor_all          0.1183
_refine_ls_R_factor_gt           0.1027
_refine_ls_restrained_S_all      1.017
_refine_ls_shift/su_max          0.000
_refine_ls_shift/su_mean         0.000
_refine_ls_structure_factor_coef Fsqd
_refine_ls_weighting_details     
'w=1/[\s^2^(Fo^2^)+(0.1628P)^2^+16.7071P] where P=(Fo^2^+2Fc^2^)/3'
_refine_ls_weighting_scheme      calc
_refine_ls_wR_factor_gt          0.2792
_refine_ls_wR_factor_ref         0.2949
_refine_special_details          SQUEEZE
_olex2_refinement_description    
;
1. Fixed Uiso
 At 1.2 times of:
  All C(H) groups, All C(H,H) groups, All C(H,H,H,H) groups
 At 1.5 times of:
  All C(H,H,H) groups
2. Restrained distances
 N013-C019 = N9-C019
 1.47 with sigma of 0.003
 O4-N017 \\sim O00R-N017 \\sim O2-N7 \\sim O01H-N7
 with sigma of 0.01
 O3-N013 \\sim O014-N9 \\sim O00Q-N013 \\sim O1-N9
 with sigma of 0.01
 N7-C01K \\sim N017-C01K
 with sigma of 0.01
 Cl02-C020 \\sim Cl02-C3 \\sim Cl3-C020 \\sim Cl-C3
 with sigma of 0.01
 C4-C01L \\sim C01Z-C01L \\sim C4-C022 \\sim C12-C01Z
 with sigma of 0.01
 C10-C1 \\sim C9-C021 \\sim C10-C01R \\sim C021-C01R
 with sigma of 0.01
 O01H-N017 \\sim O00R-N017 \\sim O2-N7 \\sim O4-N7
 with sigma of 0.01
3. Uiso/Uaniso restraints and constraints
Uanis(C020) = Uanis(C3)
Uanis(C01Z) = Uanis(C4)
Uanis(C10) = Uanis(C021)
Uanis(O4) = Uanis(N7) = Uanis(O2)
Uanis(C019) = Uanis(N9) = Uanis(N013) = Uanis(O3) = Uanis(O014) = Uanis(O1) =
Uanis(O00Q)
Uanis(C00X) = Uanis(C019) = Uanis(C01B)
4. Others
 Fixed Sof: Cl(0.6) O00Q(0.5) O00R(0.5) N013(0.5) O014(0.5) N017(0.5)
 O01H(0.5) H01M(0.5) H01N(0.5) H01K(0.5) H01L(0.5) H01Z(0.5) H(0.5) HA(0.5)
 HB(0.5) C01Z(0.5) H4(0.5) HK(0.5) C020(0.4) H02F(0.4) H02G(0.4) C021(0.5)
 H02A(0.5) H02B(0.5) C022(0.5) H02C(0.5) H02D(0.5) H02E(0.5) Cl3(0.4) C1(0.5)
 H1A(0.5) H1B(0.5) H1C(0.5) C9(0.5) H9A(0.5) H9B(0.5) H9C(0.5) C12(0.5)
 H12A(0.5) H12B(0.5) H12C(0.5) C3(0.6) H3A(0.6) H3B(0.6) O2(0.5) O4(0.5)
 O1(0.5) O3(0.5) N7(0.5) N9(0.5) C4(0.5) H4A(0.5) H4B(0.5) C10(0.5) H10A(0.5)
 H10B(0.5)
5.a Secondary CH2 refined with riding coordinates:
 C00L(H00A,H00B), C00N(H00C,H00D), C00V(H00F,H00G), C011(H01A,H01B), C018(H01C,
 H01D), C01L(H01M,H01N), C01L(H01K,H01L), C01P(H01U,H01V), C01R(H01Z,H),
 C01R(HA,HB), C01Z(H4,HK), C020(H02F,H02G), C021(H02A,H02B), C3(H3A,H3B),
 C4(H4A,H4B), C10(H10A,H10B)
5.b Aromatic/amide H refined with riding coordinates:
 C00E(H00E), C00P(H00P), C00S(H00S), C00T(H00T), C00X(H00X), C01B(H01E),
 C01I(H01I), C01J(H01J)
5.c Idealised Me refined as rotating group:
 C01G(H01F,H01G,H01H), C01M(H01O,H01P,H01Q), C01O(H01R,H01S,H01T), C01Q(H01W,
 H01X,H01Y), C01S(H01,HC,HD), C01T(H1,HE,HF), C01W(H2,HG,HH), C01Y(H3,HI,HJ),
 C022(H02C,H02D,H02E), C1(H1A,H1B,H1C), C9(H9A,H9B,H9C), C12(H12A,H12B,H12C),
 C8(H8A,H8B,H8C), C2(H2A,H2B,H2C)
;
_atom_sites_solution_hydrogens   geom
_atom_sites_solution_primary     ?
_atom_sites_solution_secondary   ?
loop_
_atom_site_label
_atom_site_type_symbol
_atom_site_fract_x
_atom_site_fract_y
_atom_site_fract_z
_atom_site_U_iso_or_equiv
_atom_site_adp_type
_atom_site_occupancy
_atom_site_site_symmetry_order
_atom_site_calc_flag
_atom_site_refinement_flags_posn
_atom_site_refinement_flags_adp
_atom_site_refinement_flags_occupancy
_atom_site_disorder_assembly
_atom_site_disorder_group
Si01 Si 0.32075(9) 0.88540(7) 0.44784(4) 0.0365(3) Uani 1 1 d . . . . .
Cl02 Cl 0.06815(13) 0.68472(10) 0.50231(5) 0.0718(4) Uani 1 1 d D . . . .
Si03 Si 1.05879(11) 0.95697(9) 0.65885(6) 0.0565(4) Uani 1 1 d . . . . .
O004 O 0.50860(17) 0.73610(13) 0.60859(8) 0.0228(5) Uani 1 1 d . . . . .
O005 O 0.5650(2) 0.79799(14) 0.72296(10) 0.0330(6) Uani 1 1 d . . . . .
O006 O 0.7589(2) 0.74262(19) 0.65129(11) 0.0442(8) Uani 1 1 d . . . . .
O007 O 0.7073(2) 0.7232(2) 0.53766(11) 0.0471(8) Uani 1 1 d . . . . .
Cl Cl -0.0433(3) 0.6914(3) 0.40352(13) 0.1011(13) Uani 0.6 1 d D . P A 1
O009 O 0.7316(3) 0.45132(17) 0.75415(14) 0.0525(9) Uani 1 1 d . . . . .
O00A O 0.5775(3) 0.42630(17) 0.71418(14) 0.0543(9) Uani 1 1 d . . . . .
N00B N 0.6458(3) 0.47237(18) 0.73266(13) 0.0371(8) Uani 1 1 d . . . . .
C00C C 0.5036(2) 0.66516(19) 0.70869(11) 0.0209(6) Uani 1 1 d . . . . .
C00E C 0.5237(3) 0.5839(2) 0.71068(12) 0.0240(7) Uani 1 1 d . . . . .
H00E H 0.470190 0.546706 0.699173 0.029 Uiso 1 1 calc R U . . .
C00F C 0.5845(3) 0.71777(19) 0.72593(12) 0.0233(7) Uani 1 1 d . . . . .
C00G C 0.4301(2) 0.68035(19) 0.59855(12) 0.0210(6) Uani 1 1 d . . . . .
C00H C 0.4211(3) 0.6386(2) 0.55357(12) 0.0267(7) Uani 1 1 d . . . . .
C00I C 0.3672(3) 0.6631(2) 0.63388(12) 0.0241(7) Uani 1 1 d . . . . .
C00J C 0.6232(3) 0.55826(19) 0.72973(12) 0.0242(7) Uani 1 1 d . . . . .
C00K C 0.6859(3) 0.6911(2) 0.74342(12) 0.0252(7) Uani 1 1 d . . . . .
C00L C 0.5075(3) 0.6468(2) 0.52245(12) 0.0302(8) Uani 1 1 d . . . . .
H00A H 0.520698 0.703788 0.516696 0.036 Uiso 1 1 calc R U . . .
H00B H 0.486175 0.620931 0.490019 0.036 Uiso 1 1 calc R U . . .
O00M O 0.1132(3) 0.5197(3) 0.59030(16) 0.0768(13) Uani 1 1 d . . . . .
C00N C 0.3957(3) 0.6953(2) 0.68617(12) 0.0247(7) Uani 1 1 d . . . . .
H00C H 0.343348 0.677631 0.706550 0.030 Uiso 1 1 calc R U . . .
H00D H 0.395675 0.754151 0.685473 0.030 Uiso 1 1 calc R U . . .
O00O O 0.1713(3) 0.4865(2) 0.52188(16) 0.0746(12) Uani 1 1 d . . . . .
C00P C 0.7045(3) 0.6096(2) 0.74550(12) 0.0239(7) Uani 1 1 d . . . . .
H00P H 0.772217 0.589650 0.757626 0.029 Uiso 1 1 calc R U . . .
O00Q O 0.6247(6) 0.3769(4) 0.5972(2) 0.0484(5) Uani 0.5 1 d D . P B 1
O00R O 1.1951(6) 0.5929(5) 0.7294(3) 0.057(2) Uiso 0.5 1 d D . P C 2
C00S C 0.2848(3) 0.6111(2) 0.62150(15) 0.0337(8) Uani 1 1 d . . . . .
H00S H 0.239198 0.599359 0.644482 0.040 Uiso 1 1 calc R U . . .
C00T C 0.3386(3) 0.5871(2) 0.54169(14) 0.0360(9) Uani 1 1 d . . . . .
H00T H 0.329061 0.559352 0.511135 0.043 Uiso 1 1 calc R U . . .
C00U C 0.4241(3) 0.8345(2) 0.55061(14) 0.0299(8) Uani 1 1 d . . . . .
C00V C 0.4687(3) 0.8164(2) 0.60167(13) 0.0281(7) Uani 1 1 d . . . . .
H00F H 0.526277 0.854259 0.612591 0.034 Uiso 1 1 calc R U . . .
H00G H 0.414490 0.824574 0.622882 0.034 Uiso 1 1 calc R U . . .
C00X C 0.6021(4) 0.5319(3) 0.56861(15) 0.0484(5) Uani 1 1 d . . . . .
H00X H 0.538622 0.502697 0.563597 0.058 Uiso 1 1 calc R U . . .
C00Y C 0.8505(3) 0.7159(3) 0.67886(17) 0.0442(11) Uani 1 1 d . . . . .
C00Z C 0.6066(3) 0.6078(2) 0.54927(13) 0.0338(9) Uani 1 1 d . . . . .
C010 C 0.3837(3) 0.8523(2) 0.50975(14) 0.0338(8) Uani 1 1 d . . . . .
C011 C 0.7772(3) 0.7479(2) 0.75625(16) 0.0372(9) Uani 1 1 d . . . . .
H01A H 0.755272 0.802557 0.745985 0.045 Uiso 1 1 calc R U . . .
H01B H 0.800737 0.747943 0.792378 0.045 Uiso 1 1 calc R U . . .
C012 C 0.8653(3) 0.7218(2) 0.73007(17) 0.0404(10) Uani 1 1 d . . . . .
N013 N 0.7022(6) 0.4161(3) 0.6118(3) 0.0484(5) Uani 0.5 1 d D . P B 1
O014 O 0.7492(6) 0.3942(4) 0.6470(2) 0.0484(5) Uani 0.5 1 d D . P B 2
C015 C 0.2694(3) 0.5761(2) 0.57510(16) 0.0395(9) Uani 1 1 d . . . . .
N016 N 0.1791(4) 0.5245(3) 0.56132(18) 0.0617(12) Uani 1 1 d . . . . .
N017 N 1.1304(6) 0.6193(5) 0.7529(3) 0.050(3) Uiso 0.5 1 d D . P C 2
C018 C 0.7491(3) 0.8282(3) 0.64407(17) 0.0447(11) Uani 1 1 d . . . . .
H01C H 0.710327 0.850348 0.669337 0.054 Uiso 1 1 calc R U . . .
H01D H 0.707051 0.838489 0.611324 0.054 Uiso 1 1 calc R U . . .
C019 C 0.6922(4) 0.4991(2) 0.59549(15) 0.0484(5) Uani 1 1 d D . . . .
C01A C 0.8486(4) 0.8705(3) 0.64696(19) 0.0501(12) Uani 1 1 d . . . . .
C01B C 0.7845(4) 0.5398(3) 0.60438(15) 0.0484(5) Uani 1 1 d . . . . .
H01E H 0.844000 0.515859 0.623373 0.058 Uiso 1 1 calc R U . . .
C01C C 0.7013(3) 0.6481(3) 0.55673(14) 0.0397(10) Uani 1 1 d . . . . .
C01D C 0.4261(3) 0.8988(2) 0.40886(16) 0.0393(9) Uani 1 1 d . . . . .
C01E C 0.9205(3) 0.6772(4) 0.65311(18) 0.0552(14) Uani 1 1 d . . . . .
C01F C 0.7917(3) 0.6162(3) 0.58576(16) 0.0495(12) Uani 1 1 d . . . . .
C01G C 0.4775(4) 0.8184(3) 0.40170(19) 0.0497(11) Uani 1 1 d . . . . .
H01F H 0.505005 0.795535 0.434009 0.075 Uiso 1 1 calc R U . . .
H01G H 0.534835 0.825955 0.382716 0.075 Uiso 1 1 calc R U . . .
H01H H 0.425580 0.782198 0.383816 0.075 Uiso 1 1 calc R U . . .
O01H O 1.1337(9) 0.6088(7) 0.7974(4) 0.087(3) Uiso 0.5 1 d D . P C 2
C01I C 1.0139(3) 0.6498(4) 0.6799(2) 0.0638(17) Uani 1 1 d . . . . .
H01I H 1.063932 0.623642 0.663674 0.077 Uiso 1 1 calc R U . . .
C01J C 0.9600(3) 0.6950(3) 0.75617(19) 0.0490(12) Uani 1 1 d . . . . .
H01J H 0.974389 0.699727 0.791088 0.059 Uiso 1 1 calc R U . . .
C01K C 1.0327(3) 0.6613(4) 0.7303(2) 0.0601(16) Uani 1 1 d D . . . .
C01L C 0.7347(4) 0.7232(4) 0.4888(2) 0.0673(17) Uani 1 1 d D . . . .
H01M H 0.674395 0.708232 0.463709 0.081 Uiso 0.5 1 calc R U P D 2
H01N H 0.793569 0.686600 0.486509 0.081 Uiso 0.5 1 calc R U P D 2
H01K H 0.682287 0.691002 0.467204 0.081 Uiso 0.5 1 calc R U P E 1
H01L H 0.802948 0.696125 0.490290 0.081 Uiso 0.5 1 calc R U P E 1
C01M C 0.5083(4) 0.9576(3) 0.43248(19) 0.0571(13) Uani 1 1 d . . . . .
H01O H 0.476994 1.010608 0.433012 0.086 Uiso 1 1 calc R U . . .
H01P H 0.566028 0.959374 0.413324 0.086 Uiso 1 1 calc R U . . .
H01Q H 0.534766 0.940766 0.466335 0.086 Uiso 1 1 calc R U . . .
C01N C 0.9296(4) 0.9056(3) 0.6509(2) 0.0536(12) Uani 1 1 d . . . . .
C01O C 0.2258(4) 0.8089(4) 0.4215(2) 0.0638(14) Uani 1 1 d . . . . .
H01R H 0.261835 0.758008 0.419882 0.096 Uiso 1 1 calc R U . . .
H01S H 0.193629 0.824930 0.388234 0.096 Uiso 1 1 calc R U . . .
H01T H 0.171561 0.803315 0.442478 0.096 Uiso 1 1 calc R U . . .
C01P C 0.8911(4) 0.6640(4) 0.59765(19) 0.0666(18) Uani 1 1 d . . . . .
H01U H 0.881612 0.716096 0.580740 0.080 Uiso 1 1 calc R U . . .
H01V H 0.948550 0.635633 0.585157 0.080 Uiso 1 1 calc R U . . .
C01Q C 0.2551(5) 0.9816(3) 0.45568(19) 0.0626(15) Uani 1 1 d . . . . .
H01W H 0.206573 0.975137 0.479421 0.094 Uiso 1 1 calc R U . . .
H01X H 0.216470 0.998827 0.423835 0.094 Uiso 1 1 calc R U . . .
H01Y H 0.307688 1.021756 0.467931 0.094 Uiso 1 1 calc R U . . .
C01R C 0.5377(5) 0.8294(3) 0.76873(19) 0.0584(14) Uani 1 1 d D . . . .
H01Z H 0.592382 0.814239 0.796536 0.070 Uiso 0.5 1 calc R U P F 1
H H 0.470980 0.805366 0.774622 0.070 Uiso 0.5 1 calc R U P F 1
HA H 0.600899 0.835692 0.793829 0.070 Uiso 0.5 1 calc R U P G 2
HB H 0.488457 0.793285 0.781978 0.070 Uiso 0.5 1 calc R U P G 2
C01S C 0.3771(5) 0.9316(4) 0.35820(18) 0.0648(15) Uani 1 1 d . . . . .
H01 H 0.321351 0.895803 0.343184 0.097 Uiso 1 1 calc R U . . .
HC H 0.430758 0.935304 0.336781 0.097 Uiso 1 1 calc R U . . .
HD H 0.347966 0.984475 0.362307 0.097 Uiso 1 1 calc R U . . .
C01T C 1.2365(5) 0.9612(5) 0.6125(3) 0.082(2) Uani 1 1 d . . . . .
H1 H 1.224479 1.018781 0.610814 0.123 Uiso 1 1 calc R U . . .
HE H 1.271820 0.944766 0.585051 0.123 Uiso 1 1 calc R U . . .
HF H 1.280354 0.947902 0.643861 0.123 Uiso 1 1 calc R U . . .
C01V C 1.1279(5) 0.9164(4) 0.6088(2) 0.0645(14) Uani 1 1 d . . . . .
C01W C 1.1329(5) 0.9323(5) 0.7209(2) 0.0733(17) Uani 1 1 d . . . . .
H2 H 1.087665 0.939780 0.746000 0.110 Uiso 1 1 calc R U . . .
HG H 1.193815 0.967323 0.728081 0.110 Uiso 1 1 calc R U . . .
HH H 1.156159 0.876827 0.721198 0.110 Uiso 1 1 calc R U . . .
C01Y C 1.0619(5) 0.9341(5) 0.5575(2) 0.086(2) Uani 1 1 d . . . . .
H3 H 0.997202 0.903058 0.553707 0.129 Uiso 1 1 calc R U . . .
HI H 1.102104 0.919573 0.531398 0.129 Uiso 1 1 calc R U . . .
HJ H 1.044984 0.990925 0.555091 0.129 Uiso 1 1 calc R U . . .
C01Z C 0.7660(12) 0.8091(6) 0.4831(4) 0.062(3) Uani 0.5 1 d D . P H 2
H4 H 0.704813 0.843925 0.484170 0.075 Uiso 0.5 1 calc R U P H 2
HK H 0.820930 0.823958 0.510822 0.075 Uiso 0.5 1 calc R U P H 2
C020 C 0.058(4) 0.6175(11) 0.4534(3) 0.075(3) Uani 0.4 1 d D . P I 2
H02F H 0.127427 0.592098 0.453583 0.090 Uiso 0.4 1 calc R U P I 2
H02G H 0.008342 0.575219 0.458826 0.090 Uiso 0.4 1 calc R U P I 2
C021 C 0.5267(11) 0.9187(5) 0.7673(6) 0.067(3) Uani 0.5 1 d D . P J 1
H02A H 0.592985 0.944078 0.762067 0.080 Uiso 0.5 1 calc R U P J 1
H02B H 0.507615 0.938740 0.798684 0.080 Uiso 0.5 1 calc R U P J 1
C022 C 0.8413(8) 0.8358(6) 0.4935(3) 0.051(2) Uani 0.5 1 d D . P H 1
H02C H 0.852411 0.890013 0.482352 0.076 Uiso 0.5 1 calc R U P H 1
H02D H 0.900176 0.802139 0.488033 0.076 Uiso 0.5 1 calc R U P H 1
H02E H 0.836037 0.836416 0.528741 0.076 Uiso 0.5 1 calc R U P H 1
Cl3 Cl 0.0184(6) 0.6597(4) 0.39558(16) 0.1021(19) Uani 0.4 1 d D . P I 2
C1 C 0.4447(11) 0.9445(9) 0.7992(6) 0.096(5) Uani 0.5 1 d D . P J 2
H1A H 0.429079 1.000946 0.793088 0.144 Uiso 0.5 1 calc R U P J 2
H1B H 0.496925 0.938862 0.828979 0.144 Uiso 0.5 1 calc R U P J 2
H1C H 0.380721 0.916369 0.803854 0.144 Uiso 0.5 1 calc R U P J 2
C9 C 0.4408(11) 0.9366(8) 0.7246(5) 0.084(4) Uani 0.5 1 d D . P J 1
H9A H 0.469001 0.933621 0.693533 0.126 Uiso 0.5 1 calc R U P J 1
H9B H 0.413233 0.990077 0.728499 0.126 Uiso 0.5 1 calc R U P J 1
H9C H 0.384458 0.897542 0.724122 0.126 Uiso 0.5 1 calc R U P J 1
C12 C 0.8061(13) 0.8214(9) 0.4349(5) 0.095(5) Uani 0.5 1 d D . P H 2
H12A H 0.877948 0.801654 0.437919 0.142 Uiso 0.5 1 calc R U P H 2
H12B H 0.804766 0.878275 0.426949 0.142 Uiso 0.5 1 calc R U P H 2
H12C H 0.761716 0.792431 0.408583 0.142 Uiso 0.5 1 calc R U P H 2
C3 C 0.049(2) 0.6390(8) 0.4444(4) 0.075(3) Uani 0.6 1 d D . P A 1
H3A H 0.116243 0.637249 0.431322 0.090 Uiso 0.6 1 calc R U P A 1
H3B H 0.025099 0.583626 0.447515 0.090 Uiso 0.6 1 calc R U P A 1
O2 O 1.2006(4) 0.6211(6) 0.7414(3) 0.0475(11) Uani 0.5 1 d D . P C 1
O4 O 1.1461(4) 0.6496(5) 0.8065(2) 0.0475(11) Uani 0.5 1 d D . P C 1
O1 O 0.5921(6) 0.3828(4) 0.6074(2) 0.0484(5) Uani 0.5 1 d D . P B 2
O3 O 0.7813(6) 0.3898(4) 0.6354(2) 0.0484(5) Uani 0.5 1 d D . P B 1
N7 N 1.1330(5) 0.6456(7) 0.7628(2) 0.0475(11) Uani 0.5 1 d D . P C 1
N9 N 0.6754(5) 0.4206(3) 0.6170(3) 0.0484(5) Uani 0.5 1 d D . P B 2
C4 C 0.7420(11) 0.8031(6) 0.4649(5) 0.062(3) Uani 0.5 1 d D . P H 1
H4A H 0.747025 0.797678 0.429390 0.075 Uiso 0.5 1 calc R U P H 1
H4B H 0.681350 0.837075 0.468591 0.075 Uiso 0.5 1 calc R U P H 1
C10 C 0.4870(11) 0.9094(6) 0.7556(5) 0.067(3) Uani 0.5 1 d D . P J 2
H10A H 0.539003 0.946112 0.745088 0.080 Uiso 0.5 1 calc R U P J 2
H10B H 0.429281 0.902866 0.727574 0.080 Uiso 0.5 1 calc R U P J 2
C8 C 1.0368(5) 1.0643(4) 0.6552(3) 0.0764(18) Uani 1 1 d . . . . .
H8A H 1.008778 1.079034 0.621132 0.115 Uiso 1 1 calc R U . . .
H8B H 1.103107 1.092091 0.665563 0.115 Uiso 1 1 calc R U . . .
H8C H 0.986869 1.079322 0.676951 0.115 Uiso 1 1 calc R U . . .
C2 C 1.1499(5) 0.8268(4) 0.6149(2) 0.0660(15) Uani 1 1 d . . . . .
H2A H 1.196256 0.817264 0.646184 0.099 Uiso 1 1 calc R U . . .
H2B H 1.183428 0.807761 0.587490 0.099 Uiso 1 1 calc R U . . .
H2C H 1.083987 0.798250 0.615000 0.099 Uiso 1 1 calc R U . . .

loop_
_atom_site_aniso_label
_atom_site_aniso_U_11
_atom_site_aniso_U_22
_atom_site_aniso_U_33
_atom_site_aniso_U_23
_atom_site_aniso_U_13
_atom_site_aniso_U_12
Si01 0.0406(6) 0.0319(6) 0.0343(6) 0.0027(4) -0.0029(4) 0.0047(4)
Cl02 0.0790(10) 0.0892(11) 0.0498(7) 0.0039(7) 0.0185(7) 0.0008(8)
Si03 0.0488(8) 0.0543(8) 0.0705(10) 0.0048(7) 0.0220(7) -0.0013(6)
O004 0.0230(11) 0.0216(11) 0.0232(11) 0.0017(9) 0.0018(9) 0.0006(9)
O005 0.0374(14) 0.0182(12) 0.0411(15) -0.0044(10) -0.0008(11) 0.0028(10)
O006 0.0220(13) 0.0538(18) 0.0527(18) 0.0297(14) -0.0066(12) -0.0014(12)
O007 0.0352(15) 0.064(2) 0.0426(16) 0.0241(15) 0.0077(12) 0.0086(14)
Cl 0.0691(18) 0.171(4) 0.0617(17) -0.010(2) 0.0050(14) 0.005(2)
O009 0.0492(18) 0.0240(14) 0.076(2) 0.0011(14) -0.0160(16) 0.0081(13)
O00A 0.060(2) 0.0207(14) 0.073(2) -0.0043(14) -0.0178(17) -0.0070(13)
N00B 0.0456(19) 0.0204(15) 0.0415(19) 0.0004(13) -0.0051(15) -0.0009(14)
C00C 0.0226(16) 0.0243(16) 0.0169(14) 0.0001(12) 0.0065(12) -0.0004(13)
C00E 0.0268(16) 0.0228(16) 0.0221(15) 0.0011(13) 0.0029(13) -0.0067(13)
C00F 0.0277(17) 0.0182(15) 0.0238(16) -0.0003(12) 0.0030(13) -0.0005(13)
C00G 0.0211(15) 0.0195(15) 0.0210(15) 0.0000(12) -0.0010(12) 0.0032(12)
C00H 0.0319(18) 0.0254(17) 0.0214(16) -0.0009(13) -0.0005(13) 0.0073(14)
C00I 0.0216(15) 0.0245(16) 0.0253(16) 0.0008(13) 0.0005(12) 0.0039(13)
C00J 0.0331(18) 0.0173(15) 0.0219(15) 0.0021(12) 0.0030(13) -0.0015(13)
C00K 0.0282(17) 0.0211(16) 0.0250(16) 0.0018(13) -0.0004(13) -0.0057(13)
C00L 0.0378(19) 0.0342(19) 0.0181(15) -0.0021(14) 0.0028(14) 0.0122(16)
O00M 0.070(3) 0.084(3) 0.070(3) 0.004(2) -0.008(2) -0.048(2)
C00N 0.0206(15) 0.0324(18) 0.0217(16) -0.0012(13) 0.0052(12) 0.0003(13)
O00O 0.081(3) 0.060(2) 0.073(3) -0.017(2) -0.018(2) -0.028(2)
C00P 0.0257(16) 0.0228(16) 0.0223(16) 0.0046(12) 0.0013(12) -0.0007(13)
O00Q 0.0751(16) 0.0443(10) 0.0263(9) -0.0004(7) 0.0097(9) 0.0323(9)
C00S 0.0274(18) 0.035(2) 0.038(2) 0.0010(16) 0.0041(15) -0.0045(15)
C00T 0.046(2) 0.0301(19) 0.0283(18) -0.0062(15) -0.0051(16) 0.0010(17)
C00U 0.0347(19) 0.0203(16) 0.035(2) -0.0001(14) 0.0054(15) 0.0024(14)
C00V 0.0320(18) 0.0218(16) 0.0298(18) 0.0008(14) 0.0028(14) 0.0001(14)
C00X 0.0751(16) 0.0443(10) 0.0263(9) -0.0004(7) 0.0097(9) 0.0323(9)
C00Y 0.0217(18) 0.054(3) 0.054(3) 0.034(2) -0.0034(17) -0.0058(17)
C00Z 0.043(2) 0.043(2) 0.0171(16) -0.0001(14) 0.0082(14) 0.0210(17)
C010 0.042(2) 0.0246(18) 0.035(2) 0.0030(15) 0.0052(16) 0.0055(15)
C011 0.033(2) 0.0234(17) 0.049(2) 0.0065(16) -0.0113(17) -0.0097(15)
C012 0.0255(18) 0.036(2) 0.056(3) 0.0237(19) -0.0045(17) -0.0123(16)
N013 0.0751(16) 0.0443(10) 0.0263(9) -0.0004(7) 0.0097(9) 0.0323(9)
O014 0.0751(16) 0.0443(10) 0.0263(9) -0.0004(7) 0.0097(9) 0.0323(9)
C015 0.038(2) 0.035(2) 0.042(2) -0.0028(17) -0.0048(17) -0.0100(17)
N016 0.066(3) 0.052(2) 0.060(3) -0.003(2) -0.014(2) -0.026(2)
C018 0.0279(19) 0.052(3) 0.052(3) 0.030(2) -0.0008(17) 0.0017(18)
C019 0.0751(16) 0.0443(10) 0.0263(9) -0.0004(7) 0.0097(9) 0.0323(9)
C01A 0.040(2) 0.055(3) 0.056(3) 0.034(2) 0.007(2) 0.003(2)
C01B 0.0751(16) 0.0443(10) 0.0263(9) -0.0004(7) 0.0097(9) 0.0323(9)
C01C 0.038(2) 0.055(3) 0.0290(19) 0.0140(18) 0.0152(16) 0.0212(19)
C01D 0.046(2) 0.033(2) 0.037(2) 0.0001(16) 0.0014(17) -0.0052(17)
C01E 0.0222(19) 0.091(4) 0.053(3) 0.045(3) 0.0074(18) 0.004(2)
C01F 0.037(2) 0.082(3) 0.033(2) 0.020(2) 0.0161(17) 0.028(2)
C01G 0.052(3) 0.048(3) 0.052(3) -0.007(2) 0.017(2) -0.003(2)
C01I 0.022(2) 0.104(4) 0.067(3) 0.056(3) 0.015(2) 0.010(2)
C01J 0.026(2) 0.058(3) 0.059(3) 0.032(2) -0.0081(18) -0.0125(19)
C01K 0.0216(19) 0.092(4) 0.063(3) 0.054(3) -0.0035(19) -0.008(2)
C01L 0.059(3) 0.087(4) 0.064(3) 0.045(3) 0.037(3) 0.030(3)
C01M 0.069(3) 0.051(3) 0.052(3) -0.005(2) 0.011(2) -0.027(2)
C01N 0.043(3) 0.053(3) 0.068(3) 0.019(2) 0.018(2) 0.002(2)
C01O 0.043(3) 0.077(4) 0.067(3) -0.005(3) -0.004(2) -0.013(3)
C01P 0.030(2) 0.122(5) 0.051(3) 0.047(3) 0.015(2) 0.020(3)
C01Q 0.082(4) 0.057(3) 0.047(3) 0.008(2) 0.004(3) 0.037(3)
C01R 0.085(4) 0.038(2) 0.049(3) -0.021(2) 0.001(2) 0.016(2)
C01S 0.094(4) 0.066(3) 0.034(2) 0.008(2) 0.009(3) 0.003(3)
C01T 0.057(3) 0.100(5) 0.099(5) -0.021(4) 0.044(3) -0.022(3)
C01V 0.065(3) 0.077(4) 0.051(3) -0.004(3) 0.008(2) 0.011(3)
C01W 0.066(4) 0.096(5) 0.058(3) -0.002(3) 0.011(3) -0.003(3)
C01Y 0.072(4) 0.140(7) 0.048(3) 0.021(4) 0.014(3) -0.014(4)
C01Z 0.049(7) 0.088(5) 0.049(9) 0.050(5) 0.005(6) 0.018(4)
C020 0.092(7) 0.057(8) 0.074(6) -0.004(6) 0.009(6) -0.014(7)
C021 0.076(9) 0.041(4) 0.076(8) -0.032(4) -0.010(7) 0.010(5)
C022 0.049(6) 0.063(6) 0.040(5) 0.017(4) 0.007(4) 0.015(5)
Cl3 0.132(5) 0.127(4) 0.048(2) -0.010(2) 0.015(3) -0.069(4)
C1 0.082(9) 0.089(10) 0.111(12) -0.058(9) -0.006(8) 0.024(8)
C9 0.098(10) 0.067(8) 0.078(8) -0.022(7) -0.012(7) 0.045(7)
C12 0.120(12) 0.093(10) 0.081(9) 0.036(8) 0.049(9) -0.023(9)
C3 0.092(7) 0.057(8) 0.074(6) -0.004(6) 0.009(6) -0.014(7)
O2 0.0223(18) 0.081(4) 0.037(2) 0.009(2) -0.0048(15) 0.009(2)
O4 0.0223(18) 0.081(4) 0.037(2) 0.009(2) -0.0048(15) 0.009(2)
O1 0.0751(16) 0.0443(10) 0.0263(9) -0.0004(7) 0.0097(9) 0.0323(9)
O3 0.0751(16) 0.0443(10) 0.0263(9) -0.0004(7) 0.0097(9) 0.0323(9)
N7 0.0223(18) 0.081(4) 0.037(2) 0.009(2) -0.0048(15) 0.009(2)
N9 0.0751(16) 0.0443(10) 0.0263(9) -0.0004(7) 0.0097(9) 0.0323(9)
C4 0.049(7) 0.088(5) 0.049(9) 0.050(5) 0.005(6) 0.018(4)
C10 0.076(9) 0.041(4) 0.076(8) -0.032(4) -0.010(7) 0.010(5)
C8 0.079(4) 0.061(4) 0.099(5) -0.003(3) 0.045(4) -0.008(3)
C2 0.053(3) 0.067(4) 0.082(4) -0.013(3) 0.022(3) -0.001(3)

_geom_special_details            
;
 All esds (except the esd in the dihedral angle between two l.s. planes)
 are estimated using the full covariance matrix.  The cell esds are taken
 into account individually in the estimation of esds in distances, angles
 and torsion angles; correlations between esds in cell parameters are only
 used when they are defined by crystal symmetry.  An approximate (isotropic)
 treatment of cell esds is used for estimating esds involving l.s. planes.
;
loop_
_geom_bond_atom_site_label_1
_geom_bond_atom_site_label_2
_geom_bond_distance
_geom_bond_site_symmetry_2
_geom_bond_publ_flag
Si01 C010 1.851(4) . ?
Si01 C01D 1.876(5) . ?
Si01 C01O 1.847(5) . ?
Si01 C01Q 1.856(5) . ?
Cl02 C020 1.743(9) . ?
Cl02 C3 1.748(8) . ?
Si03 C01N 1.867(5) . ?
Si03 C01V 1.881(6) . ?
Si03 C01W 1.865(6) . ?
Si03 C8 1.827(7) . ?
O004 C00G 1.379(4) . ?
O004 C00V 1.448(4) . ?
O005 C00F 1.373(4) . ?
O005 C01R 1.456(5) . ?
O006 C00Y 1.379(4) . ?
O006 C018 1.456(5) . ?
O007 C01C 1.374(5) . ?
O007 C01L 1.439(6) . ?
Cl C3 1.747(9) . ?
O009 N00B 1.226(5) . ?
O00A N00B 1.225(4) . ?
N00B C00J 1.473(4) . ?
C00C C00E 1.392(5) . ?
C00C C00F 1.397(5) . ?
C00C C00N 1.524(4) . ?
C00E H00E 0.9500 . ?
C00E C00J 1.382(5) . ?
C00F C00K 1.400(5) . ?
C00G C00H 1.408(5) . ?
C00G C00I 1.392(5) . ?
C00H C00L 1.517(5) . ?
C00H C00T 1.375(6) . ?
C00I C00N 1.524(5) . ?
C00I C00S 1.381(5) . ?
C00J C00P 1.378(5) . ?
C00K C00P 1.391(5) . ?
C00K C011 1.518(5) . ?
C00L H00A 0.9900 . ?
C00L H00B 0.9900 . ?
C00L C00Z 1.525(5) . ?
O00M N016 1.257(7) . ?
C00N H00C 0.9900 . ?
C00N H00D 0.9900 . ?
O00O N016 1.247(6) . ?
C00P H00P 0.9500 . ?
O00Q N013 1.215(7) . ?
O00R N017 1.218(7) . ?
C00S H00S 0.9500 . ?
C00S C015 1.388(6) . ?
C00T H00T 0.9500 . ?
C00T C015 1.391(6) . ?
C00U C00V 1.461(5) . ?
C00U C010 1.198(5) . ?
C00V H00F 0.9900 . ?
C00V H00G 0.9900 . ?
C00X H00X 0.9500 . ?
C00X C00Z 1.387(6) . ?
C00X C019 1.393(6) . ?
C00Y C012 1.391(7) . ?
C00Y C01E 1.395(7) . ?
C00Z C01C 1.389(6) . ?
C011 H01A 0.9900 . ?
C011 H01B 0.9900 . ?
C011 C012 1.506(7) . ?
C012 C01J 1.395(5) . ?
N013 C019 1.465(3) . ?
N013 O3 1.208(6) . ?
O014 N9 1.242(6) . ?
C015 N016 1.459(6) . ?
N017 O01H 1.228(7) . ?
N017 C01K 1.497(8) . ?
C018 H01C 0.9900 . ?
C018 H01D 0.9900 . ?
C018 C01A 1.464(6) . ?
C019 C01B 1.366(7) . ?
C019 N9 1.477(3) . ?
C01A C01N 1.194(7) . ?
C01B H01E 0.9500 . ?
C01B C01F 1.391(7) . ?
C01C C01F 1.415(6) . ?
C01D C01G 1.535(6) . ?
C01D C01M 1.521(6) . ?
C01D C01S 1.536(6) . ?
C01E C01I 1.392(6) . ?
C01E C01P 1.526(8) . ?
C01F C01P 1.509(8) . ?
C01G H01F 0.9800 . ?
C01G H01G 0.9800 . ?
C01G H01H 0.9800 . ?
C01I H01I 0.9500 . ?
C01I C01K 1.380(8) . ?
C01J H01J 0.9500 . ?
C01J C01K 1.386(8) . ?
C01K N7 1.480(6) . ?
C01L H01M 0.9900 . ?
C01L H01N 0.9900 . ?
C01L H01K 0.9900 . ?
C01L H01L 0.9900 . ?
C01L C01Z 1.515(9) . ?
C01L C4 1.505(8) . ?
C01M H01O 0.9800 . ?
C01M H01P 0.9800 . ?
C01M H01Q 0.9800 . ?
C01O H01R 0.9800 . ?
C01O H01S 0.9800 . ?
C01O H01T 0.9800 . ?
C01P H01U 0.9900 . ?
C01P H01V 0.9900 . ?
C01Q H01W 0.9800 . ?
C01Q H01X 0.9800 . ?
C01Q H01Y 0.9800 . ?
C01R H01Z 0.9900 . ?
C01R H 0.9900 . ?
C01R HA 0.9900 . ?
C01R HB 0.9900 . ?
C01R C021 1.509(8) . ?
C01R C10 1.515(9) . ?
C01S H01 0.9800 . ?
C01S HC 0.9800 . ?
C01S HD 0.9800 . ?
C01T H1 0.9800 . ?
C01T HE 0.9800 . ?
C01T HF 0.9800 . ?
C01T C01V 1.587(8) . ?
C01V C01Y 1.557(8) . ?
C01V C2 1.538(9) . ?
C01W H2 0.9800 . ?
C01W HG 0.9800 . ?
C01W HH 0.9800 . ?
C01Y H3 0.9800 . ?
C01Y HI 0.9800 . ?
C01Y HJ 0.9800 . ?
C01Z H4 0.9900 . ?
C01Z HK 0.9900 . ?
C01Z C12 1.508(9) . ?
C020 H02F 0.9900 . ?
C020 H02G 0.9900 . ?
C020 Cl3 1.742(10) . ?
C021 H02A 0.9900 . ?
C021 H02B 0.9900 . ?
C021 C9 1.515(9) . ?
C022 H02C 0.9800 . ?
C022 H02D 0.9800 . ?
C022 H02E 0.9800 . ?
C022 C4 1.502(9) . ?
C1 H1A 0.9800 . ?
C1 H1B 0.9800 . ?
C1 H1C 0.9800 . ?
C1 C10 1.513(10) . ?
C9 H9A 0.9800 . ?
C9 H9B 0.9800 . ?
C9 H9C 0.9800 . ?
C12 H12A 0.9800 . ?
C12 H12B 0.9800 . ?
C12 H12C 0.9800 . ?
C3 H3A 0.9900 . ?
C3 H3B 0.9900 . ?
O2 N7 1.203(7) . ?
O4 N7 1.185(6) . ?
O1 N9 1.245(6) . ?
C4 H4A 0.9900 . ?
C4 H4B 0.9900 . ?
C10 H10A 0.9900 . ?
C10 H10B 0.9900 . ?
C8 H8A 0.9800 . ?
C8 H8B 0.9800 . ?
C8 H8C 0.9800 . ?
C2 H2A 0.9800 . ?
C2 H2B 0.9800 . ?
C2 H2C 0.9800 . ?

loop_
_geom_angle_atom_site_label_1
_geom_angle_atom_site_label_2
_geom_angle_atom_site_label_3
_geom_angle
_geom_angle_site_symmetry_1
_geom_angle_site_symmetry_3
_geom_angle_publ_flag
C010 Si01 C01D 107.68(19) . . ?
C010 Si01 C01Q 107.5(2) . . ?
C01O Si01 C010 108.7(2) . . ?
C01O Si01 C01D 111.2(2) . . ?
C01O Si01 C01Q 111.3(3) . . ?
C01Q Si01 C01D 110.4(2) . . ?
C01N Si03 C01V 105.5(3) . . ?
C01W Si03 C01N 109.1(3) . . ?
C01W Si03 C01V 110.4(3) . . ?
C8 Si03 C01N 108.8(3) . . ?
C8 Si03 C01V 114.0(3) . . ?
C8 Si03 C01W 108.9(4) . . ?
C00G O004 C00V 111.8(2) . . ?
C00F O005 C01R 111.9(3) . . ?
C00Y O006 C018 116.5(3) . . ?
C01C O007 C01L 113.0(4) . . ?
O009 N00B C00J 117.8(3) . . ?
O00A N00B O009 124.0(3) . . ?
O00A N00B C00J 118.2(3) . . ?
C00E C00C C00F 118.9(3) . . ?
C00E C00C C00N 119.8(3) . . ?
C00F C00C C00N 121.3(3) . . ?
C00C C00E H00E 120.7 . . ?
C00J C00E C00C 118.6(3) . . ?
C00J C00E H00E 120.7 . . ?
O005 C00F C00C 118.7(3) . . ?
O005 C00F C00K 119.3(3) . . ?
C00C C00F C00K 121.9(3) . . ?
O004 C00G C00H 118.1(3) . . ?
O004 C00G C00I 119.8(3) . . ?
C00I C00G C00H 121.9(3) . . ?
C00G C00H C00L 118.7(3) . . ?
C00T C00H C00G 118.5(3) . . ?
C00T C00H C00L 122.6(3) . . ?
C00G C00I C00N 119.9(3) . . ?
C00S C00I C00G 118.4(3) . . ?
C00S C00I C00N 121.4(3) . . ?
C00E C00J N00B 119.4(3) . . ?
C00P C00J N00B 117.5(3) . . ?
C00P C00J C00E 123.0(3) . . ?
C00F C00K C011 122.3(3) . . ?
C00P C00K C00F 118.4(3) . . ?
C00P C00K C011 119.1(3) . . ?
C00H C00L H00A 109.8 . . ?
C00H C00L H00B 109.8 . . ?
C00H C00L C00Z 109.2(3) . . ?
H00A C00L H00B 108.3 . . ?
C00Z C00L H00A 109.8 . . ?
C00Z C00L H00B 109.8 . . ?
C00C C00N H00C 109.8 . . ?
C00C C00N H00D 109.8 . . ?
C00I C00N C00C 109.6(3) . . ?
C00I C00N H00C 109.8 . . ?
C00I C00N H00D 109.8 . . ?
H00C C00N H00D 108.2 . . ?
C00J C00P C00K 119.1(3) . . ?
C00J C00P H00P 120.5 . . ?
C00K C00P H00P 120.5 . . ?
C00I C00S H00S 120.4 . . ?
C00I C00S C015 119.2(4) . . ?
C015 C00S H00S 120.4 . . ?
C00H C00T H00T 120.5 . . ?
C00H C00T C015 119.0(3) . . ?
C015 C00T H00T 120.5 . . ?
C010 C00U C00V 176.3(4) . . ?
O004 C00V C00U 113.5(3) . . ?
O004 C00V H00F 108.9 . . ?
O004 C00V H00G 108.9 . . ?
C00U C00V H00F 108.9 . . ?
C00U C00V H00G 108.9 . . ?
H00F C00V H00G 107.7 . . ?
C00Z C00X H00X 120.5 . . ?
C00Z C00X C019 119.0(5) . . ?
C019 C00X H00X 120.5 . . ?
O006 C00Y C012 120.1(4) . . ?
O006 C00Y C01E 116.5(4) . . ?
C012 C00Y C01E 123.1(4) . . ?
C00X C00Z C00L 119.9(4) . . ?
C00X C00Z C01C 118.7(4) . . ?
C01C C00Z C00L 121.3(4) . . ?
C00U C010 Si01 176.8(3) . . ?
C00K C011 H01A 109.9 . . ?
C00K C011 H01B 109.9 . . ?
H01A C011 H01B 108.3 . . ?
C012 C011 C00K 109.1(3) . . ?
C012 C011 H01A 109.9 . . ?
C012 C011 H01B 109.9 . . ?
C00Y C012 C011 120.5(3) . . ?
C00Y C012 C01J 117.8(4) . . ?
C01J C012 C011 121.4(4) . . ?
O00Q N013 C019 112.8(6) . . ?
O3 N013 O00Q 124.5(6) . . ?
O3 N013 C019 122.6(6) . . ?
C00S C015 C00T 122.2(4) . . ?
C00S C015 N016 118.9(4) . . ?
C00T C015 N016 118.8(4) . . ?
O00M N016 C015 118.1(4) . . ?
O00O N016 O00M 123.0(4) . . ?
O00O N016 C015 118.9(5) . . ?
O00R N017 O01H 123.7(9) . . ?
O00R N017 C01K 124.1(7) . . ?
O01H N017 C01K 111.9(7) . . ?
O006 C018 H01C 108.6 . . ?
O006 C018 H01D 108.6 . . ?
O006 C018 C01A 114.5(3) . . ?
H01C C018 H01D 107.6 . . ?
C01A C018 H01C 108.6 . . ?
C01A C018 H01D 108.6 . . ?
C00X C019 N013 124.4(5) . . ?
C00X C019 N9 113.7(5) . . ?
C01B C019 C00X 122.2(4) . . ?
C01B C019 N013 113.0(5) . . ?
C01B C019 N9 123.8(5) . . ?
C01N C01A C018 177.8(6) . . ?
C019 C01B H01E 119.8 . . ?
C019 C01B C01F 120.3(4) . . ?
C01F C01B H01E 119.8 . . ?
O007 C01C C00Z 119.6(3) . . ?
O007 C01C C01F 118.1(4) . . ?
C00Z C01C C01F 122.2(4) . . ?
C01G C01D Si01 109.6(3) . . ?
C01G C01D C01S 109.1(4) . . ?
C01M C01D Si01 111.0(3) . . ?
C01M C01D C01G 109.8(4) . . ?
C01M C01D C01S 108.4(4) . . ?
C01S C01D Si01 108.9(4) . . ?
C00Y C01E C01P 119.5(4) . . ?
C01I C01E C00Y 117.9(5) . . ?
C01I C01E C01P 122.6(5) . . ?
C01B C01F C01C 117.3(5) . . ?
C01B C01F C01P 121.1(4) . . ?
C01C C01F C01P 121.5(5) . . ?
C01D C01G H01F 109.5 . . ?
C01D C01G H01G 109.5 . . ?
C01D C01G H01H 109.5 . . ?
H01F C01G H01G 109.5 . . ?
H01F C01G H01H 109.5 . . ?
H01G C01G H01H 109.5 . . ?
C01E C01I H01I 120.5 . . ?
C01K C01I C01E 119.0(5) . . ?
C01K C01I H01I 120.5 . . ?
C012 C01J H01J 120.5 . . ?
C01K C01J C012 118.9(5) . . ?
C01K C01J H01J 120.5 . . ?
C01I C01K N017 110.7(6) . . ?
C01I C01K C01J 122.8(4) . . ?
C01I C01K N7 125.4(5) . . ?
C01J C01K N017 125.5(5) . . ?
C01J C01K N7 111.6(5) . . ?
O007 C01L H01M 111.4 . . ?
O007 C01L H01N 111.4 . . ?
O007 C01L H01K 108.1 . . ?
O007 C01L H01L 108.1 . . ?
O007 C01L C01Z 101.9(7) . . ?
O007 C01L C4 116.6(8) . . ?
H01M C01L H01N 109.3 . . ?
H01K C01L H01L 107.3 . . ?
C01Z C01L H01M 111.4 . . ?
C01Z C01L H01N 111.4 . . ?
C4 C01L H01K 108.1 . . ?
C4 C01L H01L 108.1 . . ?
C01D C01M H01O 109.5 . . ?
C01D C01M H01P 109.5 . . ?
C01D C01M H01Q 109.5 . . ?
H01O C01M H01P 109.5 . . ?
H01O C01M H01Q 109.5 . . ?
H01P C01M H01Q 109.5 . . ?
C01A C01N Si03 177.5(5) . . ?
Si01 C01O H01R 109.5 . . ?
Si01 C01O H01S 109.5 . . ?
Si01 C01O H01T 109.5 . . ?
H01R C01O H01S 109.5 . . ?
H01R C01O H01T 109.5 . . ?
H01S C01O H01T 109.5 . . ?
C01E C01P H01U 109.4 . . ?
C01E C01P H01V 109.4 . . ?
C01F C01P C01E 111.4(4) . . ?
C01F C01P H01U 109.4 . . ?
C01F C01P H01V 109.4 . . ?
H01U C01P H01V 108.0 . . ?
Si01 C01Q H01W 109.5 . . ?
Si01 C01Q H01X 109.5 . . ?
Si01 C01Q H01Y 109.5 . . ?
H01W C01Q H01X 109.5 . . ?
H01W C01Q H01Y 109.5 . . ?
H01X C01Q H01Y 109.5 . . ?
O005 C01R H01Z 109.2 . . ?
O005 C01R H 109.2 . . ?
O005 C01R HA 110.6 . . ?
O005 C01R HB 110.6 . . ?
O005 C01R C021 112.0(8) . . ?
O005 C01R C10 105.7(7) . . ?
H01Z C01R H 107.9 . . ?
HA C01R HB 108.7 . . ?
C021 C01R H01Z 109.2 . . ?
C021 C01R H 109.2 . . ?
C10 C01R HA 110.6 . . ?
C10 C01R HB 110.6 . . ?
C01D C01S H01 109.5 . . ?
C01D C01S HC 109.5 . . ?
C01D C01S HD 109.5 . . ?
H01 C01S HC 109.5 . . ?
H01 C01S HD 109.5 . . ?
HC C01S HD 109.5 . . ?
H1 C01T HE 109.5 . . ?
H1 C01T HF 109.5 . . ?
HE C01T HF 109.5 . . ?
C01V C01T H1 109.5 . . ?
C01V C01T HE 109.5 . . ?
C01V C01T HF 109.5 . . ?
C01T C01V Si03 107.5(4) . . ?
C01Y C01V Si03 109.5(4) . . ?
C01Y C01V C01T 108.8(5) . . ?
C2 C01V Si03 112.2(4) . . ?
C2 C01V C01T 108.1(5) . . ?
C2 C01V C01Y 110.6(6) . . ?
Si03 C01W H2 109.5 . . ?
Si03 C01W HG 109.5 . . ?
Si03 C01W HH 109.5 . . ?
H2 C01W HG 109.5 . . ?
H2 C01W HH 109.5 . . ?
HG C01W HH 109.5 . . ?
C01V C01Y H3 109.5 . . ?
C01V C01Y HI 109.5 . . ?
C01V C01Y HJ 109.5 . . ?
H3 C01Y HI 109.5 . . ?
H3 C01Y HJ 109.5 . . ?
HI C01Y HJ 109.5 . . ?
C01L C01Z H4 109.4 . . ?
C01L C01Z HK 109.4 . . ?
H4 C01Z HK 108.0 . . ?
C12 C01Z C01L 110.9(10) . . ?
C12 C01Z H4 109.4 . . ?
C12 C01Z HK 109.4 . . ?
Cl02 C020 H02F 108.7 . . ?
Cl02 C020 H02G 108.7 . . ?
H02F C020 H02G 107.6 . . ?
Cl3 C020 Cl02 114.3(8) . . ?
Cl3 C020 H02F 108.7 . . ?
Cl3 C020 H02G 108.7 . . ?
C01R C021 H02A 110.6 . . ?
C01R C021 H02B 110.6 . . ?
C01R C021 C9 105.8(8) . . ?
H02A C021 H02B 108.7 . . ?
C9 C021 H02A 110.6 . . ?
C9 C021 H02B 110.6 . . ?
H02C C022 H02D 109.5 . . ?
H02C C022 H02E 109.5 . . ?
H02D C022 H02E 109.5 . . ?
C4 C022 H02C 109.5 . . ?
C4 C022 H02D 109.5 . . ?
C4 C022 H02E 109.5 . . ?
H1A C1 H1B 109.5 . . ?
H1A C1 H1C 109.5 . . ?
H1B C1 H1C 109.5 . . ?
C10 C1 H1A 109.5 . . ?
C10 C1 H1B 109.5 . . ?
C10 C1 H1C 109.5 . . ?
C021 C9 H9A 109.5 . . ?
C021 C9 H9B 109.5 . . ?
C021 C9 H9C 109.5 . . ?
H9A C9 H9B 109.5 . . ?
H9A C9 H9C 109.5 . . ?
H9B C9 H9C 109.5 . . ?
C01Z C12 H12A 109.5 . . ?
C01Z C12 H12B 109.5 . . ?
C01Z C12 H12C 109.5 . . ?
H12A C12 H12B 109.5 . . ?
H12A C12 H12C 109.5 . . ?
H12B C12 H12C 109.5 . . ?
Cl02 C3 H3A 109.6 . . ?
Cl02 C3 H3B 109.6 . . ?
Cl C3 Cl02 110.2(7) . . ?
Cl C3 H3A 109.6 . . ?
Cl C3 H3B 109.6 . . ?
H3A C3 H3B 108.1 . . ?
O2 N7 C01K 113.8(6) . . ?
O4 N7 C01K 124.9(6) . . ?
O4 N7 O2 121.0(6) . . ?
O014 N9 C019 116.0(6) . . ?
O014 N9 O1 120.7(6) . . ?
O1 N9 C019 123.3(6) . . ?
C01L C4 H4A 111.4 . . ?
C01L C4 H4B 111.4 . . ?
C022 C4 C01L 101.9(7) . . ?
C022 C4 H4A 111.4 . . ?
C022 C4 H4B 111.4 . . ?
H4A C4 H4B 109.3 . . ?
C01R C10 H10A 109.5 . . ?
C01R C10 H10B 109.5 . . ?
C1 C10 C01R 110.8(11) . . ?
C1 C10 H10A 109.5 . . ?
C1 C10 H10B 109.5 . . ?
H10A C10 H10B 108.1 . . ?
Si03 C8 H8A 109.5 . . ?
Si03 C8 H8B 109.5 . . ?
Si03 C8 H8C 109.5 . . ?
H8A C8 H8B 109.5 . . ?
H8A C8 H8C 109.5 . . ?
H8B C8 H8C 109.5 . . ?
C01V C2 H2A 109.5 . . ?
C01V C2 H2B 109.5 . . ?
C01V C2 H2C 109.5 . . ?
H2A C2 H2B 109.5 . . ?
H2A C2 H2C 109.5 . . ?
H2B C2 H2C 109.5 . . ?

loop_
_geom_torsion_atom_site_label_1
_geom_torsion_atom_site_label_2
_geom_torsion_atom_site_label_3
_geom_torsion_atom_site_label_4
_geom_torsion
_geom_torsion_site_symmetry_1
_geom_torsion_site_symmetry_2
_geom_torsion_site_symmetry_3
_geom_torsion_site_symmetry_4
_geom_torsion_publ_flag
O004 C00G C00H C00L 9.9(4) . . . . ?
O004 C00G C00H C00T -175.5(3) . . . . ?
O004 C00G C00I C00N -9.9(5) . . . . ?
O004 C00G C00I C00S 175.6(3) . . . . ?
O005 C00F C00K C00P -179.1(3) . . . . ?
O005 C00F C00K C011 -4.0(5) . . . . ?
O005 C01R C021 C9 59.8(14) . . . . ?
O005 C01R C10 C1 174.1(9) . . . . ?
O006 C00Y C012 C011 7.5(6) . . . . ?
O006 C00Y C012 C01J -179.1(4) . . . . ?
O006 C00Y C01E C01I 179.8(4) . . . . ?
O006 C00Y C01E C01P -2.3(7) . . . . ?
O007 C01C C01F C01B -179.4(4) . . . . ?
O007 C01C C01F C01P 2.7(6) . . . . ?
O007 C01L C01Z C12 175.7(11) . . . . ?
O007 C01L C4 C022 72.5(12) . . . . ?
O009 N00B C00J C00E -172.9(4) . . . . ?
O009 N00B C00J C00P 8.4(5) . . . . ?
O00A N00B C00J C00E 6.0(5) . . . . ?
O00A N00B C00J C00P -172.7(4) . . . . ?
N00B C00J C00P C00K -179.8(3) . . . . ?
C00C C00E C00J N00B 179.3(3) . . . . ?
C00C C00E C00J C00P -2.1(5) . . . . ?
C00C C00F C00K C00P -2.9(5) . . . . ?
C00C C00F C00K C011 172.3(3) . . . . ?
C00E C00C C00F O005 178.6(3) . . . . ?
C00E C00C C00F C00K 2.4(5) . . . . ?
C00E C00C C00N C00I -55.5(4) . . . . ?
C00E C00J C00P C00K 1.6(5) . . . . ?
C00F O005 C01R C021 174.3(6) . . . . ?
C00F O005 C01R C10 -163.0(7) . . . . ?
C00F C00C C00E C00J 0.1(5) . . . . ?
C00F C00C C00N C00I 122.1(3) . . . . ?
C00F C00K C00P C00J 0.9(5) . . . . ?
C00F C00K C011 C012 -128.4(4) . . . . ?
C00G O004 C00V C00U -64.4(4) . . . . ?
C00G C00H C00L C00Z 67.6(4) . . . . ?
C00G C00H C00T C015 -2.0(5) . . . . ?
C00G C00I C00N C00C -59.3(4) . . . . ?
C00G C00I C00S C015 1.9(5) . . . . ?
C00H C00G C00I C00N 165.7(3) . . . . ?
C00H C00G C00I C00S -8.7(5) . . . . ?
C00H C00L C00Z C00X 48.6(4) . . . . ?
C00H C00L C00Z C01C -128.6(4) . . . . ?
C00H C00T C015 C00S -4.7(6) . . . . ?
C00H C00T C015 N016 176.9(4) . . . . ?
C00I C00G C00H C00L -165.8(3) . . . . ?
C00I C00G C00H C00T 8.8(5) . . . . ?
C00I C00S C015 C00T 4.8(6) . . . . ?
C00I C00S C015 N016 -176.8(4) . . . . ?
C00K C011 C012 C00Y 58.6(5) . . . . ?
C00K C011 C012 C01J -114.6(4) . . . . ?
C00L C00H C00T C015 172.4(3) . . . . ?
C00L C00Z C01C O007 -3.0(5) . . . . ?
C00L C00Z C01C C01F 173.5(4) . . . . ?
C00N C00C C00E C00J 177.8(3) . . . . ?
C00N C00C C00F O005 1.0(5) . . . . ?
C00N C00C C00F C00K -175.3(3) . . . . ?
C00N C00I C00S C015 -172.5(3) . . . . ?
C00P C00K C011 C012 46.7(4) . . . . ?
O00Q N013 C019 C00X 3.6(9) . . . . ?
O00Q N013 C019 C01B -169.3(5) . . . . ?
O00R N017 C01K C01I 14.0(11) . . . . ?
O00R N017 C01K C01J -177.0(7) . . . . ?
C00S C00I C00N C00C 115.0(4) . . . . ?
C00S C015 N016 O00M 6.7(7) . . . . ?
C00S C015 N016 O00O -172.4(4) . . . . ?
C00T C00H C00L C00Z -106.8(4) . . . . ?
C00T C015 N016 O00M -174.9(4) . . . . ?
C00T C015 N016 O00O 6.0(7) . . . . ?
C00V O004 C00G C00H 103.8(3) . . . . ?
C00V O004 C00G C00I -80.4(4) . . . . ?
C00X C00Z C01C O007 179.7(3) . . . . ?
C00X C00Z C01C C01F -3.8(6) . . . . ?
C00X C019 C01B C01F -1.1(6) . . . . ?
C00X C019 N9 O014 -169.9(5) . . . . ?
C00X C019 N9 O1 8.0(9) . . . . ?
C00Y O006 C018 C01A 26.0(6) . . . . ?
C00Y C012 C01J C01K -2.4(6) . . . . ?
C00Y C01E C01I C01K 0.6(8) . . . . ?
C00Y C01E C01P C01F -58.6(7) . . . . ?
C00Z C00X C019 N013 -170.9(5) . . . . ?
C00Z C00X C019 C01B 1.4(6) . . . . ?
C00Z C00X C019 N9 175.9(4) . . . . ?
C00Z C01C C01F C01B 4.0(6) . . . . ?
C00Z C01C C01F C01P -173.9(4) . . . . ?
C010 Si01 C01D C01G 64.4(3) . . . . ?
C010 Si01 C01D C01M -57.1(4) . . . . ?
C010 Si01 C01D C01S -176.4(3) . . . . ?
C011 C00K C00P C00J -174.4(3) . . . . ?
C011 C012 C01J C01K 171.0(4) . . . . ?
C012 C00Y C01E C01I -6.1(7) . . . . ?
C012 C00Y C01E C01P 171.9(4) . . . . ?
C012 C01J C01K N017 -170.7(6) . . . . ?
C012 C01J C01K C01I -2.9(8) . . . . ?
C012 C01J C01K N7 172.8(6) . . . . ?
N013 C019 C01B C01F 172.0(5) . . . . ?
C018 O006 C00Y C012 78.0(5) . . . . ?
C018 O006 C00Y C01E -107.7(5) . . . . ?
C019 C00X C00Z C00L -176.3(3) . . . . ?
C019 C00X C00Z C01C 1.0(5) . . . . ?
C019 C01B C01F C01C -1.5(6) . . . . ?
C019 C01B C01F C01P 176.4(4) . . . . ?
C01B C019 N9 O014 4.5(9) . . . . ?
C01B C019 N9 O1 -177.6(6) . . . . ?
C01B C01F C01P C01E -59.9(6) . . . . ?
C01C O007 C01L C01Z -164.5(7) . . . . ?
C01C O007 C01L C4 179.4(6) . . . . ?
C01C C01F C01P C01E 117.8(5) . . . . ?
C01E C00Y C012 C011 -166.4(4) . . . . ?
C01E C00Y C012 C01J 6.9(6) . . . . ?
C01E C01I C01K N017 173.1(6) . . . . ?
C01E C01I C01K C01J 3.8(8) . . . . ?
C01E C01I C01K N7 -171.3(7) . . . . ?
O01H N017 C01K C01I -160.5(8) . . . . ?
O01H N017 C01K C01J 8.5(12) . . . . ?
C01I C01E C01P C01F 119.2(5) . . . . ?
C01I C01K N7 O2 0.1(13) . . . . ?
C01I C01K N7 O4 -173.7(9) . . . . ?
C01J C01K N7 O2 -175.4(8) . . . . ?
C01J C01K N7 O4 10.7(13) . . . . ?
C01L O007 C01C C00Z -90.8(5) . . . . ?
C01L O007 C01C C01F 92.5(5) . . . . ?
C01N Si03 C01V C01T 177.5(4) . . . . ?
C01N Si03 C01V C01Y 59.5(5) . . . . ?
C01N Si03 C01V C2 -63.8(5) . . . . ?
C01O Si01 C01D C01G -54.5(4) . . . . ?
C01O Si01 C01D C01M -176.0(4) . . . . ?
C01O Si01 C01D C01S 64.7(4) . . . . ?
C01P C01E C01I C01K -177.3(5) . . . . ?
C01Q Si01 C01D C01G -178.6(3) . . . . ?
C01Q Si01 C01D C01M 59.9(4) . . . . ?
C01Q Si01 C01D C01S -59.3(4) . . . . ?
C01R O005 C00F C00C 95.0(4) . . . . ?
C01R O005 C00F C00K -88.6(4) . . . . ?
C01W Si03 C01V C01T -64.7(5) . . . . ?
C01W Si03 C01V C01Y 177.3(5) . . . . ?
C01W Si03 C01V C2 54.1(5) . . . . ?
O3 N013 C019 C00X -179.4(6) . . . . ?
O3 N013 C019 C01B 7.7(9) . . . . ?
N9 C019 C01B C01F -175.0(5) . . . . ?
C8 Si03 C01V C01T 58.2(5) . . . . ?
C8 Si03 C01V C01Y -59.8(6) . . . . ?
C8 Si03 C01V C2 177.0(4) . . . . ?

_smtbx_masks_special_details     ?
loop_
_smtbx_masks_void_nr
_smtbx_masks_void_average_x
_smtbx_masks_void_average_y
_smtbx_masks_void_average_z
_smtbx_masks_void_volume
_smtbx_masks_void_count_electrons
_smtbx_masks_void_content
1 -0.190 0.150 0.158 95.8 37.8 ?
2 0.190 -0.150 0.842 95.8 37.8 ?
3 0.310 0.350 0.658 95.8 37.8 ?
4 0.690 0.650 0.342 95.8 37.8 ?

_smtbx_masks_void_probe_radius   1.2
_smtbx_masks_void_truncation_radius 1.2
_shelx_res_file                  
;
TITL vb41f_a.res in P2(1)/n
    vb41f.res
    created by SHELXL-2018/3 at 18:48:47 on 17-Mar-2025
REM Old TITL vb41f in P2(1)/n
REM SHELXT solution in P2(1)/n
REM R1 0.296, Rweak 0.031, Alpha 0.062, Orientation as input
REM Formula found by SHELXT: C54 N7 O10 Si3
CELL 0.71073 12.9613 16.8169 27.4288 90 99.019 90
ZERR 4 0.0004 0.0005 0.0007 0 0.001 0
LATT 1
SYMM 0.5-X,0.5+Y,0.5-Z
SFAC C H Cl N O Si
UNIT 212 264 8 16 48 8
DFIX 1.47 0.003 N013 C019 N9 C019
SADI 0.01 O4 N017 O00R N017 O2 N7 O01H N7
SADI 0.01 O3 N013 O014 N9 O00Q N013 O1 N9
SADI 0.01 N7 C01K N017 C01K
EADP C020 C3
SADI 0.01 Cl02 C020 Cl02 C3 Cl3 C020 Cl C3
SADI 0.01 C4 C01L C01Z C01L C4 C022 C12 C01Z
EADP C01Z C4
SADI 0.01 C10 C1 C9 C021 C10 C01R C021 C01R
EADP C10 C021
SADI 0.01 O01H N017 O00R N017 O2 N7 O4 N7
EADP O4 N7 O2
EADP C019 N9 N013 O3 O014 O1 O00Q
EADP C00X C019 C01B

L.S. 8
PLAN  25
SIZE 0.35 0.4 0.45
TEMP -173.15
CONF
list 4
MORE -1
BOND $H
ABIN
fmap 2
acta
REM <olex2.extras>
REM <HklSrc "%.\\vb41f.hkl">
REM </olex2.extras>

WGHT    0.162800   16.707100
FVAR       0.53359
SI01  6    0.320751    0.885400    0.447838    11.00000    0.04059    0.03194 =
         0.03429    0.00266   -0.00291    0.00467
CL02  3    0.068150    0.684720    0.502307    11.00000    0.07901    0.08918 =
         0.04981    0.00386    0.01849    0.00077
SI03  6    1.058789    0.956972    0.658853    11.00000    0.04876    0.05433 =
         0.07048    0.00479    0.02199   -0.00130
O004  5    0.508599    0.736102    0.608592    11.00000    0.02298    0.02157 =
         0.02319    0.00170    0.00180    0.00062
O005  5    0.564973    0.797989    0.722959    11.00000    0.03743    0.01820 =
         0.04110   -0.00437   -0.00078    0.00278
O006  5    0.758924    0.742621    0.651286    11.00000    0.02200    0.05383 =
         0.05269    0.02968   -0.00661   -0.00135
O007  5    0.707324    0.723193    0.537664    11.00000    0.03524    0.06388 =
         0.04263    0.02408    0.00769    0.00856
PART 1
CL    3   -0.043296    0.691428    0.403522    10.60000    0.06910    0.17098 =
         0.06166   -0.00984    0.00505    0.00477

PART 0
O009  5    0.731612    0.451324    0.754149    11.00000    0.04924    0.02397 =
         0.07614    0.00110   -0.01600    0.00810
O00A  5    0.577451    0.426296    0.714183    11.00000    0.05993    0.02065 =
         0.07314   -0.00435   -0.01784   -0.00698
N00B  4    0.645815    0.472372    0.732658    11.00000    0.04556    0.02040 =
         0.04154    0.00035   -0.00506   -0.00088
C00C  1    0.503561    0.665164    0.708695    11.00000    0.02256    0.02430 =
         0.01691    0.00013    0.00649   -0.00037
C00E  1    0.523715    0.583854    0.710677    11.00000    0.02679    0.02278 =
         0.02211    0.00110    0.00291   -0.00671
AFIX  43
H00E  2    0.470190    0.546706    0.699173    11.00000   -1.20000
AFIX   0
C00F  1    0.584524    0.717773    0.725929    11.00000    0.02766    0.01816 =
         0.02377   -0.00027    0.00300   -0.00054
C00G  1    0.430133    0.680345    0.598554    11.00000    0.02109    0.01946 =
         0.02100    0.00004   -0.00101    0.00323
C00H  1    0.421050    0.638641    0.553567    11.00000    0.03185    0.02539 =
         0.02138   -0.00091   -0.00049    0.00733
C00I  1    0.367168    0.663070    0.633881    11.00000    0.02158    0.02451 =
         0.02531    0.00080    0.00053    0.00390
C00J  1    0.623219    0.558258    0.729732    11.00000    0.03311    0.01729 =
         0.02189    0.00208    0.00296   -0.00153
C00K  1    0.685948    0.691139    0.743415    11.00000    0.02816    0.02106 =
         0.02498    0.00182   -0.00041   -0.00573
C00L  1    0.507460    0.646836    0.522447    11.00000    0.03777    0.03420 =
         0.01807   -0.00214    0.00279    0.01217
AFIX  23
H00A  2    0.520698    0.703788    0.516696    11.00000   -1.20000
H00B  2    0.486175    0.620931    0.490019    11.00000   -1.20000
AFIX   0
O00M  5    0.113211    0.519731    0.590297    11.00000    0.07023    0.08368 =
         0.07028    0.00377   -0.00815   -0.04819
C00N  1    0.395711    0.695292    0.686175    11.00000    0.02062    0.03236 =
         0.02169   -0.00122    0.00522    0.00030
AFIX  23
H00C  2    0.343348    0.677631    0.706550    11.00000   -1.20000
H00D  2    0.395675    0.754151    0.685473    11.00000   -1.20000
AFIX   0
O00O  5    0.171317    0.486453    0.521880    11.00000    0.08055    0.06002 =
         0.07348   -0.01742   -0.01811   -0.02844
C00P  1    0.704490    0.609626    0.745502    11.00000    0.02574    0.02277 =
         0.02226    0.00460    0.00133   -0.00075
AFIX  43
H00P  2    0.772217    0.589650    0.757626    11.00000   -1.20000
AFIX   0
PART 1
O00Q  5    0.624744    0.376911    0.597163    10.50000    0.07509    0.04425 =
         0.02633   -0.00040    0.00972    0.03232
PART 0
PART 2
O00R  5    1.195086    0.592890    0.729387    10.50000    0.05651
PART 0
C00S  1    0.284809    0.611073    0.621501    11.00000    0.02737    0.03534 =
         0.03807    0.00103    0.00412   -0.00452
AFIX  43
H00S  2    0.239198    0.599359    0.644482    11.00000   -1.20000
AFIX   0
C00T  1    0.338619    0.587074    0.541690    11.00000    0.04605    0.03013 =
         0.02828   -0.00623   -0.00512    0.00103
AFIX  43
H00T  2    0.329061    0.559352    0.511135    11.00000   -1.20000
AFIX   0
C00U  1    0.424051    0.834504    0.550608    11.00000    0.03470    0.02032 =
         0.03456   -0.00011    0.00537    0.00240
C00V  1    0.468746    0.816448    0.601667    11.00000    0.03198    0.02180 =
         0.02983    0.00080    0.00282    0.00007
AFIX  23
H00F  2    0.526277    0.854259    0.612591    11.00000   -1.20000
H00G  2    0.414490    0.824574    0.622882    11.00000   -1.20000
AFIX   0
C00X  1    0.602141    0.531905    0.568608    11.00000    0.07509    0.04425 =
         0.02633   -0.00040    0.00972    0.03232
AFIX  43
H00X  2    0.538622    0.502697    0.563597    11.00000   -1.20000
AFIX   0
C00Y  1    0.850490    0.715938    0.678857    11.00000    0.02172    0.05421 =
         0.05367    0.03433   -0.00338   -0.00583
C00Z  1    0.606550    0.607826    0.549271    11.00000    0.04276    0.04254 =
         0.01711   -0.00012    0.00822    0.02101
C010  1    0.383709    0.852256    0.509754    11.00000    0.04195    0.02459 =
         0.03455    0.00298    0.00525    0.00552
C011  1    0.777188    0.747891    0.756254    11.00000    0.03347    0.02340 =
         0.04888    0.00653   -0.01130   -0.00967
AFIX  23
H01A  2    0.755272    0.802557    0.745985    11.00000   -1.20000
H01B  2    0.800737    0.747943    0.792378    11.00000   -1.20000
AFIX   0
C012  1    0.865307    0.721840    0.730070    11.00000    0.02554    0.03639 =
         0.05588    0.02368   -0.00455   -0.01225
PART 1
N013  4    0.702186    0.416086    0.611770    10.50000    0.07509    0.04425 =
         0.02633   -0.00040    0.00972    0.03232
PART 0
PART 2
O014  5    0.749169    0.394173    0.647034    10.50000    0.07509    0.04425 =
         0.02633   -0.00040    0.00972    0.03232
PART 0
C015  1    0.269415    0.576110    0.575097    11.00000    0.03804    0.03453 =
         0.04250   -0.00282   -0.00478   -0.00997
N016  4    0.179117    0.524474    0.561323    11.00000    0.06595    0.05151 =
         0.06006   -0.00270   -0.01361   -0.02565
PART 2
N017  4    1.130441    0.619259    0.752905    10.50000    0.05043
PART 0
C018  1    0.749090    0.828232    0.644074    11.00000    0.02794    0.05239 =
         0.05153    0.02980   -0.00081    0.00172
AFIX  23
H01C  2    0.710327    0.850348    0.669337    11.00000   -1.20000
H01D  2    0.707051    0.838489    0.611324    11.00000   -1.20000
AFIX   0
C019  1    0.692240    0.499104    0.595491    11.00000    0.07509    0.04425 =
         0.02633   -0.00040    0.00972    0.03232
C01A  1    0.848620    0.870458    0.646959    11.00000    0.03958    0.05460 =
         0.05605    0.03420    0.00713    0.00313
C01B  1    0.784508    0.539828    0.604381    11.00000    0.07509    0.04425 =
         0.02633   -0.00040    0.00972    0.03232
AFIX  43
H01E  2    0.844000    0.515859    0.623373    11.00000   -1.20000
AFIX   0
C01C  1    0.701290    0.648069    0.556731    11.00000    0.03798    0.05546 =
         0.02898    0.01400    0.01519    0.02119
C01D  1    0.426136    0.898845    0.408855    11.00000    0.04600    0.03287 =
         0.03725    0.00012    0.00144   -0.00516
C01E  1    0.920498    0.677227    0.653112    11.00000    0.02219    0.09126 =
         0.05279    0.04488    0.00743    0.00365
C01F  1    0.791737    0.616195    0.585758    11.00000    0.03661    0.08228 =
         0.03299    0.02027    0.01606    0.02803
C01G  1    0.477533    0.818361    0.401703    11.00000    0.05225    0.04816 =
         0.05162   -0.00684    0.01687   -0.00277
AFIX 137
H01F  2    0.505005    0.795535    0.434009    11.00000   -1.50000
H01G  2    0.534835    0.825955    0.382716    11.00000   -1.50000
H01H  2    0.425580    0.782198    0.383816    11.00000   -1.50000
AFIX   0
PART 2
O01H  5    1.133662    0.608786    0.797428    10.50000    0.08650
PART 0
C01I  1    1.013900    0.649826    0.679884    11.00000    0.02245    0.10438 =
         0.06694    0.05600    0.01485    0.00966
AFIX  43
H01I  2    1.063932    0.623642    0.663674    11.00000   -1.20000
AFIX   0
C01J  1    0.959993    0.694984    0.756169    11.00000    0.02608    0.05770 =
         0.05856    0.03215   -0.00807   -0.01253
AFIX  43
H01J  2    0.974389    0.699727    0.791088    11.00000   -1.20000
AFIX   0
C01K  1    1.032720    0.661269    0.730326    11.00000    0.02156    0.09220 =
         0.06334    0.05358   -0.00349   -0.00815
C01L  1    0.734707    0.723200    0.488822    11.00000    0.05892    0.08721 =
         0.06441    0.04546    0.03680    0.02985
PART 2
AFIX  23
H01M  2    0.674395    0.708232    0.463709    10.50000   -1.20000
H01N  2    0.793569    0.686600    0.486509    10.50000   -1.20000
AFIX  23
PART 0
PART 1
H01K  2    0.682287    0.691002    0.467204    10.50000   -1.20000
H01L  2    0.802948    0.696125    0.490290    10.50000   -1.20000
AFIX   0
PART 0
C01M  1    0.508290    0.957628    0.432484    11.00000    0.06875    0.05059 =
         0.05249   -0.00535    0.01126   -0.02663
AFIX 137
H01O  2    0.476994    1.010608    0.433012    11.00000   -1.50000
H01P  2    0.566028    0.959374    0.413324    11.00000   -1.50000
H01Q  2    0.534766    0.940766    0.466335    11.00000   -1.50000
AFIX   0
C01N  1    0.929579    0.905565    0.650901    11.00000    0.04277    0.05289 =
         0.06808    0.01916    0.01772    0.00179
C01O  1    0.225804    0.808942    0.421520    11.00000    0.04334    0.07687 =
         0.06716   -0.00505   -0.00351   -0.01328
AFIX 137
H01R  2    0.261835    0.758008    0.419882    11.00000   -1.50000
H01S  2    0.193629    0.824930    0.388234    11.00000   -1.50000
H01T  2    0.171561    0.803315    0.442478    11.00000   -1.50000
AFIX   0
C01P  1    0.891066    0.663993    0.597651    11.00000    0.02970    0.12171 =
         0.05115    0.04703    0.01455    0.02014
AFIX  23
H01U  2    0.881612    0.716096    0.580740    11.00000   -1.20000
H01V  2    0.948550    0.635633    0.585157    11.00000   -1.20000
AFIX   0
C01Q  1    0.255124    0.981639    0.455682    11.00000    0.08218    0.05682 =
         0.04704    0.00787    0.00429    0.03677
AFIX 137
H01W  2    0.206573    0.975137    0.479421    11.00000   -1.50000
H01X  2    0.216470    0.998827    0.423835    11.00000   -1.50000
H01Y  2    0.307688    1.021756    0.467931    11.00000   -1.50000
AFIX   0
C01R  1    0.537658    0.829394    0.768731    11.00000    0.08506    0.03809 =
         0.04898   -0.02111    0.00055    0.01573
PART 1
AFIX  23
H01Z  2    0.592382    0.814239    0.796536    10.50000   -1.20000
H     2    0.470980    0.805366    0.774622    10.50000   -1.20000
AFIX  23
PART 0
PART 2
HA    2    0.600899    0.835692    0.793829    10.50000   -1.20000
HB    2    0.488457    0.793285    0.781978    10.50000   -1.20000
AFIX   0
PART 0
C01S  1    0.377114    0.931570    0.358195    11.00000    0.09444    0.06598 =
         0.03372    0.00751    0.00940    0.00346
AFIX 137
H01   2    0.321351    0.895803    0.343184    11.00000   -1.50000
HC    2    0.430758    0.935304    0.336781    11.00000   -1.50000
HD    2    0.347966    0.984475    0.362307    11.00000   -1.50000
AFIX   0
C01T  1    1.236519    0.961246    0.612487    11.00000    0.05703    0.09983 =
         0.09913   -0.02093    0.04403   -0.02166
AFIX 137
H1    2    1.224479    1.018781    0.610814    11.00000   -1.50000
HE    2    1.271820    0.944766    0.585051    11.00000   -1.50000
HF    2    1.280354    0.947902    0.643861    11.00000   -1.50000
AFIX   0
C01V  1    1.127886    0.916377    0.608819    11.00000    0.06475    0.07725 =
         0.05099   -0.00374    0.00767    0.01116
C01W  1    1.132899    0.932298    0.720893    11.00000    0.06602    0.09625 =
         0.05797   -0.00218    0.01119   -0.00292
AFIX 137
H2    2    1.087665    0.939780    0.746000    11.00000   -1.50000
HG    2    1.193815    0.967323    0.728081    11.00000   -1.50000
HH    2    1.156159    0.876827    0.721198    11.00000   -1.50000
AFIX   0
C01Y  1    1.061934    0.934127    0.557499    11.00000    0.07238    0.14045 =
         0.04769    0.02131    0.01439   -0.01425
AFIX 137
H3    2    0.997202    0.903058    0.553707    11.00000   -1.50000
HI    2    1.102104    0.919573    0.531398    11.00000   -1.50000
HJ    2    1.044984    0.990925    0.555091    11.00000   -1.50000
AFIX   0
PART 2
C01Z  1    0.765951    0.809064    0.483064    10.50000    0.04945    0.08806 =
         0.04868    0.04957    0.00513    0.01831
AFIX  23
H4    2    0.704813    0.843925    0.484170    10.50000   -1.20000
HK    2    0.820930    0.823958    0.510822    10.50000   -1.20000
AFIX   0

C020  1    0.058473    0.617506    0.453420    10.40000    0.09150    0.05747 =
         0.07409   -0.00352    0.00937   -0.01428
AFIX  23
H02F  2    0.127427    0.592098    0.453583    10.40000   -1.20000
H02G  2    0.008342    0.575219    0.458826    10.40000   -1.20000
AFIX   0

PART 0
PART 1
C021  1    0.526673    0.918740    0.767335    10.50000    0.07617    0.04052 =
         0.07627   -0.03247   -0.00985    0.01012
AFIX  23
H02A  2    0.592985    0.944078    0.762067    10.50000   -1.20000
H02B  2    0.507615    0.938740    0.798684    10.50000   -1.20000
AFIX   0
C022  1    0.841285    0.835756    0.493487    10.50000    0.04916    0.06333 =
         0.04011    0.01736    0.00682    0.01482
AFIX 137
H02C  2    0.852411    0.890013    0.482352    10.50000   -1.50000
H02D  2    0.900176    0.802139    0.488033    10.50000   -1.50000
H02E  2    0.836037    0.836416    0.528741    10.50000   -1.50000
AFIX   0

PART 0
PART 2
CL3   3    0.018385    0.659750    0.395577    10.40000    0.13192    0.12685 =
         0.04774   -0.01025    0.01503   -0.06915

C1    1    0.444701    0.944476    0.799213    10.50000    0.08153    0.08938 =
         0.11055   -0.05783   -0.00617    0.02355
AFIX 137
H1A   2    0.429079    1.000946    0.793088    10.50000   -1.50000
H1B   2    0.496925    0.938862    0.828979    10.50000   -1.50000
H1C   2    0.380721    0.916369    0.803854    10.50000   -1.50000
AFIX   0
PART 0
PART 1
C9    1    0.440758    0.936569    0.724600    10.50000    0.09820    0.06749 =
         0.07753   -0.02185   -0.01170    0.04544
AFIX 137
H9A   2    0.469001    0.933621    0.693533    10.50000   -1.50000
H9B   2    0.413233    0.990077    0.728499    10.50000   -1.50000
H9C   2    0.384458    0.897542    0.724122    10.50000   -1.50000
AFIX   0
PART 0
PART 2
C12   1    0.806111    0.821439    0.434914    10.50000    0.12045    0.09299 =
         0.08099    0.03552    0.04896   -0.02303
AFIX 137
H12A  2    0.877948    0.801654    0.437919    10.50000   -1.50000
H12B  2    0.804766    0.878275    0.426949    10.50000   -1.50000
H12C  2    0.761716    0.792431    0.408583    10.50000   -1.50000
AFIX   0

PART 0
PART 1
C3    1    0.049262    0.638967    0.444372    10.60000    0.09150    0.05747 =
         0.07409   -0.00352    0.00937   -0.01428
AFIX  23
H3A   2    0.116243    0.637249    0.431322    10.60000   -1.20000
H3B   2    0.025099    0.583626    0.447515    10.60000   -1.20000
AFIX   0

O2    5    1.200602    0.621099    0.741352    10.50000    0.02229    0.08060 =
         0.03670    0.00935   -0.00483    0.00938
O4    5    1.146075    0.649617    0.806510    10.50000    0.02229    0.08060 =
         0.03670    0.00935   -0.00483    0.00938
PART 0
PART 2
O1    5    0.592118    0.382806    0.607428    10.50000    0.07509    0.04425 =
         0.02633   -0.00040    0.00972    0.03232
PART 0
PART 1
O3    5    0.781348    0.389816    0.635422    10.50000    0.07509    0.04425 =
         0.02633   -0.00040    0.00972    0.03232
N7    4    1.132993    0.645590    0.762843    10.50000    0.02229    0.08060 =
         0.03670    0.00935   -0.00483    0.00938
PART 0
PART 2
N9    4    0.675427    0.420554    0.617010    10.50000    0.07509    0.04425 =
         0.02633   -0.00040    0.00972    0.03232
PART 0
PART 1
C4    1    0.742030    0.803117    0.464883    10.50000    0.04945    0.08806 =
         0.04868    0.04957    0.00513    0.01831
AFIX  23
H4A   2    0.747025    0.797678    0.429390    10.50000   -1.20000
H4B   2    0.681350    0.837075    0.468591    10.50000   -1.20000
AFIX   0
PART 0
PART 2
C10   1    0.486965    0.909358    0.755556    10.50000    0.07617    0.04052 =
         0.07627   -0.03247   -0.00985    0.01012
AFIX  23
H10A  2    0.539003    0.946112    0.745088    10.50000   -1.20000
H10B  2    0.429281    0.902866    0.727574    10.50000   -1.20000
AFIX   0
PART 0
C8    1    1.036841    1.064297    0.655202    11.00000    0.07906    0.06129 =
         0.09900   -0.00256    0.04545   -0.00829
AFIX 137
H8A   2    1.008778    1.079034    0.621132    11.00000   -1.50000
H8B   2    1.103107    1.092091    0.665563    11.00000   -1.50000
H8C   2    0.986869    1.079322    0.676951    11.00000   -1.50000
AFIX   0
C2    1    1.149884    0.826792    0.614927    11.00000    0.05262    0.06732 =
         0.08188   -0.01282    0.02243   -0.00090
AFIX 137
H2A   2    1.196256    0.817264    0.646184    11.00000   -1.50000
H2B   2    1.183428    0.807761    0.587490    11.00000   -1.50000
H2C   2    1.083987    0.798250    0.615000    11.00000   -1.50000
AFIX   0
HKLF 4


REM  vb41f_a.res in P2(1)/n
REM wR2 = 0.2949, GooF = S = 1.014, Restrained GooF = 1.017 for all data
REM R1 = 0.1027 for 9399 Fo > 4sig(Fo) and 0.1183 for all 11536 data
REM 687 parameters refined using 33 restraints

END

WGHT      0.1627     16.7195

REM Highest difference peak  2.416,  deepest hole -0.945,  1-sigma level  0.141
Q1    1   1.0377  0.9620  0.6245  11.00000  0.05    2.42
Q2    1   1.0713  0.8827  0.6148  11.00000  0.05    1.29
Q3    1   1.1871  0.5604  0.7135  11.00000  0.05    1.08
Q4    1   0.3988  0.8830  0.4371  11.00000  0.05    1.05
Q5    1   1.1705  0.6407  0.7864  11.00000  0.05    0.91
Q6    1   1.1155  0.6172  0.8146  11.00000  0.05    0.82
Q7    1   1.1572  0.6947  0.8073  11.00000  0.05    0.77
Q8    1   0.7976  0.5772  0.6089  11.00000  0.05    0.70
Q9    1   0.7988  0.4223  0.6503  11.00000  0.05    0.69
Q10   1   1.0704  1.0211  0.6725  11.00000  0.05    0.69
Q11   1   0.0285  0.7407  0.4977  11.00000  0.05    0.60
Q12   1   1.0199  1.0038  0.5617  11.00000  0.05    0.60
Q13   1   0.9401  0.8626  0.6251  11.00000  0.05    0.59
Q14   1   1.1556  0.8457  0.6822  11.00000  0.05    0.57
Q15   1   1.1548  0.8850  0.6463  11.00000  0.05    0.54
Q16   1   1.2559  0.9723  0.6527  11.00000  0.05    0.53
Q17   1   0.7150  0.7784  0.5007  11.00000  0.05    0.52
Q18   1   0.3847  0.6808  0.6639  11.00000  0.05    0.50
Q19   1   0.0163  0.6319  0.4957  11.00000  0.05    0.50
Q20   1   0.6984  0.7640  0.5491  11.00000  0.05    0.50
Q21   1   0.7060  0.3972  0.6617  11.00000  0.05    0.50
Q22   1   0.4447  0.8599  0.5037  11.00000  0.05    0.49
Q23   1   1.0068  0.6765  0.6780  11.00000  0.05    0.49
Q24   1   1.0180  0.6406  0.7031  11.00000  0.05    0.48
Q25   1   0.7470  0.7807  0.6629  11.00000  0.05    0.47
;
_shelx_res_checksum              14118
_shelx_hkl_file                  
;
  -2   0   0  266.87    6.60
   2   0   0  267.67    8.80
   2   0   0  268.57    5.50
   2   0   0  270.87    6.60
  -2   0   0  260.97    5.40
  -2   0   0  264.97    8.80
  -3   0   0    1.60    1.60
  -3   0   0   -0.50    2.30
   3   0   0   -2.20    3.60
   3   0   0    1.00    1.60
  -3   0   0    1.00    4.10
   3   0   0    2.80    2.60
  -4   0   0 1776.72   30.00
  -4   0   0 1783.32   32.10
  -4   0   0 1782.92   37.00
   4   0   0 1785.62   37.10
   4   0   0 1767.72   30.00
   4   0   0 1785.22   32.20
  -5   0   0   -1.60    4.70
   5   0   0    0.00    3.30
   5   0   0   -4.30    2.10
   5   0   0    1.00    5.40
  -5   0   0   -0.30    2.20
  -5   0   0   -1.80    3.40
  -6   0   0  894.71   27.60
   6   0   0  922.71   21.40
   6   0   0  899.41   27.70
  -6   0   0  931.81   21.20
  -6   0   0  908.81   17.90
   6   0   0  908.61   17.80
   7   0   0   -4.30    6.10
  -7   0   0  -10.10    4.30
  -7   0   0    0.00    2.80
  -7   0   0   -5.20    6.90
   7   0   0    0.30    2.80
   8   0   0    2.40    4.70
  -8   0   0    2.60    2.90
   8   0   0    0.20    2.70
   8   0   0    4.00    6.70
  -8   0   0   -0.70    4.60
  -8   0   0    1.90    6.70
  -9   0   0    4.40    4.90
   9   0   0   -5.10    7.10
   9   0   0   -0.60    5.20
   9   0   0    0.40    3.10
  -9   0   0    5.00    3.30
  -9   0   0   -1.60    7.20
  10   0   0  158.78   17.80
 -10   0   0  150.78   11.70
  10   0   0  154.98    7.60
 -10   0   0  157.28   18.50
 -10   0   0  147.09    7.80
  10   0   0  146.79   12.60
  11   0   0   -7.40    3.60
 -11   0   0    5.70    6.50
  11   0   0   -0.90    7.50
 -11   0   0   -1.50    3.90
  11   0   0    6.00    9.10
 -11   0   0   -1.30    9.10
 -12   0   0   13.40    4.60
 -12   0   0   14.30   12.00
  12   0   0    9.40    4.20
  12   0   0    6.50    8.50
 -12   0   0   13.60    7.40
  13   0   0   -1.80    3.70
  13   0   0   10.90    8.70
 -13   0   0    2.40    5.10
 -13   0   0   -3.50   11.80
  14   0   0  192.48    9.10
  14   0   0  185.98   17.60
 -14   0   0  222.18   27.10
 -14   0   0  195.48   14.30
 -15   0   0   -2.60    4.60
  15   0   0   -9.70    9.40
  15   0   0    4.20    3.90
  -1  -1   0  246.28    6.10
  -1   1   0  195.58    5.90
   2  -1   0  421.06    8.80
   2  -1   0  399.76    8.40
   2  -1   0  404.66   11.10
  -2  -1   0  402.66    9.20
  -2  -1   0  418.26    7.10
  -2  -1   0  418.86   11.70
   2   1   0  412.06    7.10
  -2   1   0  403.56   11.10
   2   1   0  429.46   11.70
   2   1   0  398.86    9.20
  -2   1   0  412.16    8.40
   3  -1   0 3530.75   61.49
  -3  -1   0 3490.75   61.79
   3  -1   0 3406.06   57.19
  -3  -1   0 3487.25   55.09
  -3  -1   0 3284.77   57.49
   3  -1   0 3429.56   56.39
   3   1   0 3470.35   61.79
   3   1   0 3421.96   55.09
  -3   1   0 3575.54   56.49
   3   1   0 3530.75   57.89
  -3   1   0 3498.85   61.39
   4  -1   0  148.39    9.40
   4  -1   0  143.49    5.20
   4  -1   0  144.09    6.30
  -4  -1   0  150.08    9.50
  -4  -1   0  155.78    4.20
  -4  -1   0  151.98    6.60
   4   1   0  143.99    9.30
  -4   1   0  146.79    9.20
  -4   1   0  143.69    6.00
  -4   1   0  153.48    5.30
   4   1   0  158.28    6.80
   4   1   0  152.38    4.10
   5  -1   0  554.34   14.10
   5  -1   0  536.15   12.30
  -5  -1   0  568.44   11.00
  -5  -1   0  548.55   14.40
   5  -1   0  570.74   19.20
  -5  -1   0  559.34   19.60
  -5   1   0  565.84   12.40
  -5   1   0  572.94   19.30
   5   1   0  558.04   19.40
  -5   1   0  543.55   13.90
   5   1   0  546.75   10.90
   5   1   0  542.15   14.60
  -6  -1   0  660.23   24.20
  -6  -1   0  650.23   13.00
   6  -1   0  632.84   14.40
   6  -1   0  621.74   17.00
   6  -1   0  645.04   23.10
  -6   1   0  621.24   16.50
  -6   1   0  640.14   23.00
   6   1   0  659.23   17.70
   6   1   0  638.24   23.30
   6   1   0  637.24   13.00
  -6   1   0  652.33   14.50
   7  -1   0   53.19    7.00
   7  -1   0   51.69    4.70
  -7  -1   0   48.70    9.50
  -7  -1   0   40.00    5.90
   7  -1   0   51.59    9.10
  -7  -1   0   50.29    4.50
  -7   1   0   42.40    5.60
  -7   1   0   61.59   10.20
   7   1   0   43.90    4.40
   7   1   0   36.00    8.30
  -7   1   0   48.70    4.60
   7   1   0   55.59    7.30
   8  -1   0   80.39   11.70
  -8  -1   0   77.29    8.10
  -8  -1   0   49.50    9.80
   8  -1   0   53.29    4.80
  -8  -1   0   49.10    4.60
   8  -1   0   39.80    6.40
  -8   1   0   63.39   11.00
   8   1   0   52.69    9.60
   8   1   0   54.09    7.30
   8   1   0   62.89    4.60
  -8   1   0   54.59    5.80
  -8   1   0   55.29    6.40
  -9  -1   0   52.99    7.30
   9  -1   0   57.89   10.90
   9  -1   0   64.09    8.40
  -9  -1   0   52.49    5.10
  -9  -1   0   45.20   10.00
   9  -1   0   50.29    5.00
  -9   1   0   57.59    5.30
  -9   1   0   58.29    7.10
   9   1   0   51.19    4.90
  -9   1   0   47.90   10.20
   9   1   0   58.19   11.40
   9   1   0   41.50    7.00
 -10  -1   0   32.80    7.30
  10  -1   0   29.50   10.20
 -10  -1   0   29.00   10.50
  10  -1   0   21.80    4.60
 -10  -1   0   26.30    4.00
  10  -1   0   29.10    7.80
  10   1   0   42.40    8.70
 -10   1   0   29.20   11.50
 -10   1   0   24.30    4.80
  10   1   0   26.90   10.20
  10   1   0   26.60    3.90
 -10   1   0   26.90    7.10
  11  -1   0  178.98    9.20
 -11  -1   0  186.58   13.30
  11  -1   0  207.88   14.80
 -11  -1   0  181.28    8.10
  11  -1   0  173.48   19.50
 -11  -1   0  207.18   22.90
  11   1   0  195.68   20.70
  11   1   0  188.68    8.00
 -11   1   0  170.68   21.20
  11   1   0  199.58   14.90
  12  -1   0   52.59    9.90
 -12  -1   0   48.60    5.10
  12  -1   0   54.89    6.00
 -12  -1   0   65.19   15.00
 -12  -1   0   79.29   15.70
 -12   1   0   52.79   14.20
  12   1   0   60.69    5.30
  12   1   0   56.39   10.70
 -12   1   0   52.79    6.40
 -12   1   0   56.59    9.40
  13  -1   0  198.18    9.90
 -13  -1   0  210.48   25.40
 -13  -1   0  199.18    8.50
  13   1   0  201.58   16.90
  13   1   0  195.58    8.30
 -13   1   0  183.08   10.10
 -13   1   0  215.28   26.60
  14  -1   0   17.60    4.80
 -14  -1   0   22.90   15.70
 -14  -1   0   14.80    4.10
  14  -1   0   10.10    9.40
 -14   1   0    6.90    4.70
  14   1   0   17.00    4.00
  14   1   0    8.20    8.90
  15  -1   0    6.40   12.90
 -15  -1   0    3.90   15.60
 -15  -1   0    2.10    3.50
  15  -1   0   14.20    4.60
  15  -1   0    0.90    9.90
  15   1   0   11.30    3.60
  15   1   0  -13.30    9.20
 -15   1   0    6.60    4.90
   0  -2   0 1119.19   21.20
   0  -2   0 1431.86   23.30
   0  -2   0 1260.27   21.40
   0   2   0 1296.47   21.40
   0   2   0 1258.37   22.80
  -1  -2   0 1079.39   19.20
  -1  -2   0 1088.19   18.00
   1  -2   0 1057.99   18.90
   1  -2   0 1117.19   20.50
  -1  -2   0 1090.89   21.30
   1  -2   0 1091.89   18.50
   1   2   0 1077.89   21.30
  -1   2   0 1086.59   19.00
   1   2   0 1091.19   19.20
   1   2   0 1059.89   18.00
  -1   2   0 1092.19   20.40
   2  -2   0 1160.78   20.70
  -2  -2   0 1176.68   18.80
   2  -2   0 1147.69   20.40
  -2  -2   0 1122.19   21.20
  -2  -2   0 1177.98   24.40
   2  -2   0 1179.78   23.60
   2   2   0 1124.99   24.10
   2   2   0 1140.29   18.80
   2   2   0 1125.19   21.20
  -2   2   0 1177.68   20.70
   3  -2   0   23.80    4.60
  -3  -2   0   34.80    3.70
   3  -2   0   31.10    3.20
  -3  -2   0   32.10    5.40
   3  -2   0   27.50    3.10
   3  -2   0   26.10    4.80
   3   2   0   28.10    1.70
  -3   2   0   34.40    3.20
   3   2   0   31.70    1.80
   3   2   0   35.70    4.10
   3   2   0   25.30    4.90
  -4  -2   0 3051.79   54.49
   4  -2   0 3148.98   53.09
   4  -2   0 3266.17   53.79
  -4  -2   0 3200.18   59.99
  -4  -2   0 3197.68   50.59
   4  -2   0 3168.58   58.99
  -4   2   0 3261.77   59.19
   4   2   0 3154.28   50.49
  -4   2   0 3174.78   53.19
   4   2   0 3171.38   59.89
   4   2   0 3112.39   54.69
  -5  -2   0  842.22   14.70
  -5  -2   0  847.42   25.00
  -5  -2   0  840.92   19.50
   5  -2   0  806.52   17.30
   5  -2   0  816.02   18.40
   5  -2   0  808.12   23.60
   5   2   0  839.12   24.80
  -5   2   0  857.91   17.60
   5   2   0  838.92   14.60
   5   2   0  851.81   19.70
  -5   2   0  833.62   24.20
   6  -2   0  411.66   19.00
  -6  -2   0  429.36   33.10
   6  -2   0  418.56   11.80
   6  -2   0  439.76   13.70
  -6  -2   0  417.56   14.20
  -6  -2   0  413.16    8.90
   6   2   0  406.66   19.70
   6   2   0  391.66    8.70
  -6   2   0  408.86   18.80
  -6   2   0  398.46   12.60
   6   2   0  448.16   14.80
  -6   2   0  428.56   11.80
  -7  -2   0   71.79   10.30
   7  -2   0   86.49   13.00
  -7  -2   0   95.49    4.50
   7  -2   0   97.09    8.90
   7  -2   0   96.09    6.80
  -7  -2   0   89.99    9.10
  -7   2   0   94.39    8.10
   7   2   0   93.29    4.40
  -7   2   0   95.19    6.90
   7   2   0   88.29    9.50
  -7   2   0   86.99   12.80
   7   2   0   93.39   13.50
   8  -2   0  193.38    8.50
  -8  -2   0  187.88    6.00
   8  -2   0  206.38   16.20
   8  -2   0  180.08   10.60
  -8  -2   0  196.48   10.90
  -8  -2   0  198.18   16.10
   8   2   0  181.38    5.90
  -8   2   0  183.08   15.60
  -8   2   0  184.08    8.50
  -8   2   0  177.08    9.80
   8   2   0  191.18   16.10
   8   2   0  191.68   11.40
   9  -2   0   94.89    7.20
   9  -2   0   93.09   10.20
  -9  -2   0  105.09    9.90
   9  -2   0   91.29   14.70
  -9  -2   0  100.09    5.00
  -9  -2   0  119.09   15.60
   9   2   0  102.09    4.90
  -9   2   0   76.49   11.40
  -9   2   0   94.09    9.10
   9   2   0   89.99   14.40
   9   2   0  104.39   10.70
  -9   2   0   96.09    7.60
 -10  -2   0    6.80    6.50
 -10  -2   0   -0.70    2.90
  10  -2   0    4.60    8.30
 -10  -2   0   15.30    9.40
  10  -2   0    0.50    4.00
  10  -2   0    2.10    6.70
 -10   2   0    5.30    9.10
 -10   2   0    5.00    4.60
  10   2   0    7.70    9.60
  10   2   0   -2.10    2.80
  10   2   0    3.00    6.60
 -10   2   0    1.70    5.60
  11  -2   0  301.17   11.90
  11  -2   0  300.17   16.70
 -11  -2   0  305.47   16.10
 -11  -2   0  307.57    9.00
  11  -2   0  321.07   23.40
 -11  -2   0  311.67   24.90
  11   2   0  307.87    8.90
 -11   2   0  323.97   15.40
 -11   2   0  303.07   12.10
  11   2   0  297.47   17.60
 -11   2   0  297.37   25.20
  12  -2   0   47.30    6.30
  12  -2   0   53.79    9.80
 -12  -2   0   54.39   15.30
 -12  -2   0   42.60    4.30
  12   2   0   38.70    9.30
 -12   2   0   41.00    6.30
  12   2   0   38.40    4.10
 -12   2   0   55.99    9.20
  13  -2   0   13.00    4.80
  13  -2   0   -3.70    8.00
 -13  -2   0    9.50    3.20
 -13  -2   0   13.10   12.80
 -13   2   0    9.50    5.30
  13   2   0   16.50    9.10
  13   2   0   16.20    3.30
 -14  -2   0   31.70   15.30
  14  -2   0   24.60   14.20
  14  -2   0   33.80    5.90
  14  -2   0   18.00    9.60
  14   2   0   28.40    3.50
 -14   2   0   31.00    6.10
  14   2   0   23.20   10.20
  15  -2   0   46.60   16.00
  15  -2   0   53.09   11.60
 -15  -2   0   69.29   19.70
  15  -2   0   58.89    6.80
 -15   2   0   49.40    6.90
  15   2   0   44.30   11.70
   0  -3   0   -0.60    2.10
   0  -3   0   -3.40    2.00
   0  -3   0    3.50    3.80
   0   3   0   -0.30    1.50
   0   3   0    0.30    1.90
   0   3   0    7.20    3.70
   2  -3   0  116.29    5.00
  -2  -3   0  112.89    3.70
  -2  -3   0  101.69    8.50
   2  -3   0  124.69    7.60
  -2  -3   0  112.09    5.70
   2  -3   0  112.09    5.40
  -2   3   0  114.89    5.40
  -2   3   0  114.29    4.90
   2   3   0   97.89    8.70
   2   3   0  115.39    5.80
   2   3   0  107.49    3.60
  -2   3   0  122.89    7.20
   4  -3   0  585.34   17.70
   4  -3   0  551.64   13.00
   4  -3   0  568.34   17.50
   4  -3   0  555.64   13.00
  -4  -3   0  544.25   14.10
  -4  -3   0  544.25   18.20
   4   3   0  551.04   18.40
   4   3   0  537.75    9.70
   4   3   0  563.24    9.80
   4   3   0  558.24   14.30
  -4   3   0  559.54   13.10
  -5  -3   0  382.36   17.90
   5  -3   0  389.16   17.10
  -5  -3   0  360.66   12.90
   5  -3   0  403.86   12.10
   5  -3   0  373.56   11.30
   5  -3   0  405.66   17.40
   5   3   0  379.86    7.30
  -5   3   0  384.56   11.50
   5   3   0  350.66   27.10
   5   3   0  384.16   13.10
   5   3   0  385.26    7.40
  -6  -3   0 1424.16   30.50
  -6  -3   0 1441.36   37.50
   6  -3   0 1440.66   28.30
   6  -3   0 1477.95   29.50
   6  -3   0 1440.76   36.40
   6  -3   0 1430.56   37.00
   6   3   0 1415.36   37.40
   6   3   0 1478.05   34.10
   6   3   0 1469.95   24.00
   6   3   0 1427.26   23.90
  -6   3   0 1457.45   28.40
  -7  -3   0  733.13   19.70
   7  -3   0  696.53   25.20
   7  -3   0  716.23   18.70
  -7  -3   0  708.13   26.20
  -7   3   0  714.13   17.20
   7   3   0  728.13   13.00
   7   3   0  715.43   26.30
   7   3   0  740.73   20.20
  -8  -3   0  531.25   17.20
  -8  -3   0  554.14   24.40
   8  -3   0  513.45   22.80
   8  -3   0  555.44   16.70
   8  -3   0  516.95   14.50
   8   3   0  542.65   10.40
  -8   3   0  553.64   15.20
   8   3   0  511.75   23.60
   8   3   0  532.35   17.80
  -9  -3   0  696.43   21.20
  -9  -3   0  727.23   29.70
   9  -3   0  737.73   18.30
   9  -3   0  706.93   28.40
   9  -3   0  699.03   20.70
  -9   3   0  710.53   19.80
  -9   3   0  752.72   18.50
   9   3   0  758.12   22.40
   9   3   0  725.33   29.10
   9   3   0  737.23   13.60
 -10  -3   0  695.53   30.90
  10  -3   0  745.73   22.50
  10  -3   0  755.42   32.00
 -10  -3   0  725.73   25.90
  10  -3   0  721.83   18.80
  10  -3   0  747.53   31.50
 -10   3   0  736.63   21.20
  10   3   0  695.83   30.30
  10   3   0  742.13   23.30
  10   3   0  713.33   13.80
 -10   3   0  709.83   18.90
 -11  -3   0  432.96   18.70
  11  -3   0  453.25   19.10
 -11  -3   0  442.66   28.30
  11  -3   0  453.95   14.90
  11  -3   0  473.45   28.10
  11  -3   0  447.66   26.50
 -11   3   0  452.55   15.30
 -11   3   0  462.35   17.60
  11   3   0  454.25    9.70
  11   3   0  434.76   19.90
  12  -3   0   14.40    5.10
 -12  -3   0   11.80   12.10
  12  -3   0   13.50    8.60
  12  -3   0    5.00   11.50
 -12   3   0    5.90    6.40
 -12   3   0    5.10    5.30
  13  -3   0   99.09   18.10
  13  -3   0  112.29   12.40
  13  -3   0  107.29    9.30
 -13  -3   0  111.49   19.50
  13   3   0  104.09   12.70
 -13   3   0   97.99   10.20
  14  -3   0  103.69   13.10
  14  -3   0   95.59    9.20
  14  -3   0   77.39   16.60
 -14  -3   0  110.59   20.80
  14   3   0   86.49   12.30
 -14   3   0   98.99   10.50
  15  -3   0   19.30   10.40
 -15  -3   0   29.60   17.60
  15  -3   0   38.20   15.40
 -15   3   0   30.50    6.80
  15   3   0   23.20   10.40
   1  -4   0  571.64   14.70
   1  -4   0  567.24   11.70
  -1  -4   0  548.75   16.00
   1  -4   0  549.54   12.30
   1   4   0  534.45   11.30
   1   4   0  536.45   12.30
  -1   4   0  545.25   12.20
   1   4   0  553.94   16.10
  -1   4   0  550.74   14.30
  -2  -4   0 2572.34   48.10
   2  -4   0 2558.74   42.90
   2  -4   0 2541.65   43.90
  -2  -4   0 2511.35   41.90
   2  -4   0 2586.44   47.00
  -2   4   0 2538.85   46.70
  -2   4   0 2525.75   43.80
   2   4   0 2588.74   44.30
   2   4   0 2576.84   48.60
   2   4   0 2517.05   41.90
  -2   4   0 2554.34   42.90
   3  -4   0 3259.37   54.69
   3  -4   0 3266.87   59.79
   3  -4   0 3191.38   55.49
  -3  -4   0 3335.37   61.19
  -3  -4   0 3265.07   56.29
  -3  -4   0 3340.07   52.69
   3   4   0 3248.58   61.19
  -3   4   0 3298.67   55.69
   3   4   0 3319.57   56.39
  -3   4   0 3296.97   54.69
   3   4   0 3247.88   52.69
  -3   4   0 3156.98   59.29
   4  -4   0 3181.78   58.89
   4  -4   0 3073.29   58.09
   4  -4   0 2981.30   52.79
   4  -4   0 3102.49   52.39
  -4  -4   0 3003.20   53.99
  -4  -4   0 3047.70   59.69
  -4   4   0 3126.59   52.19
   4   4   0 3051.19   49.10
   4   4   0 3013.90   59.69
   4   4   0 3028.80   54.09
  -4   4   0 3032.80   52.89
   5  -4   0   18.70    7.10
   5  -4   0   19.30    4.80
  -5  -4   0   14.40    5.50
   5  -4   0   23.70    5.40
   5  -4   0   18.70    7.80
  -5  -4   0   24.70    8.70
   5   4   0   24.20    2.60
   5   4   0   24.20    2.10
   5   4   0   12.80    7.70
  -5   4   0   23.10    5.40
   5   4   0   29.30    6.50
  -5   4   0   29.50    5.00
   6  -4   0  763.92   26.20
   6  -4   0  745.53   25.40
  -6  -4   0  745.73   26.30
   6  -4   0  785.12   18.70
  -6  -4   0  775.12   20.40
   6  -4   0  790.42   19.00
   6   4   0  802.72   20.70
  -6   4   0  765.12   18.40
  -6   4   0  689.33   17.70
   6   4   0  743.23   26.60
   7  -4   0  194.18   15.10
   7  -4   0  175.08    9.10
   7  -4   0  183.18   10.20
  -7  -4   0  173.68   10.60
   7  -4   0  185.08   15.00
  -7  -4   0  187.18   16.00
   7   4   0  174.28   11.10
   7   4   0  204.88   16.10
   8  -4   0  248.18   11.80
  -8  -4   0  222.88   17.70
  -8  -4   0  245.68   12.60
   8  -4   0  256.27   17.20
   8  -4   0  239.28   10.30
   8  -4   0  236.38   17.30
  -8   4   0  244.18   10.50
   8   4   0  214.58   17.30
   8   4   0  237.28   12.90
  -9  -4   0    4.70    5.80
   9  -4   0    1.90    5.60
   9  -4   0    7.40    8.00
   9  -4   0    5.60    4.50
  -9  -4   0    0.70    8.80
   9  -4   0    7.60    7.50
  -9   4   0    1.20    4.70
   9   4   0   11.90    6.60
   9   4   0    6.00    7.90
  10  -4   0  200.08   20.00
  10  -4   0  190.88   13.30
 -10  -4   0  203.48   13.90
 -10  -4   0  191.28   20.80
  10  -4   0  208.18   10.90
  10  -4   0  213.58   20.10
  10   4   0  213.68   20.40
 -10   4   0  211.28   11.20
  10   4   0  194.88   14.50
  11  -4   0  252.57   22.80
  11  -4   0  263.77   22.50
  11  -4   0  268.07   15.80
 -11  -4   0  307.47   29.50
  11  -4   0  254.27   12.30
 -11  -4   0  282.97   18.50
 -11   4   0  265.37   13.00
  11   4   0  279.17   17.00
  12  -4   0   16.70    8.30
  12  -4   0    8.60   11.30
  12  -4   0   21.30    5.60
 -12  -4   0   16.90   12.50
  12   4   0   15.80    8.60
 -12   4   0   19.40    6.20
 -12   4   0    7.60    5.30
  13  -4   0   42.50   10.00
  13  -4   0   37.60   13.50
  13  -4   0   46.30    6.70
 -13  -4   0   32.50   14.20
 -13   4   0   39.60    7.20
  13   4   0   31.60   10.20
 -14  -4   0    0.30   14.30
  14  -4   0   11.60    5.20
  14  -4   0    1.90    9.10
  14  -4   0   10.10   12.10
  14   4   0   19.20   10.50
 -14   4   0   16.10    6.40
  15  -4   0  100.29   19.40
 -15  -4   0  139.19   27.60
  15  -4   0  101.59   10.00
  15  -4   0  100.49   13.80
 -15   4   0   87.49    9.50
  15   4   0   77.69   13.30
   0  -5   0   13.00    5.00
   0  -5   0    7.40    2.50
   0  -5   0    8.50    2.70
   0   5   0    9.20    4.20
   0   5   0   10.20    2.70
   0   5   0    8.00    2.60
   1  -5   0 8862.71  142.39
   2  -5   0  519.25   11.70
   2  -5   0  494.05   12.50
   2  -5   0  506.35   15.40
  -2  -5   0  506.65   10.90
  -2  -5   0  503.35   16.70
  -2   5   0  517.75   12.70
  -2   5   0  496.55   11.60
   2   5   0  495.35   17.00
   2   5   0  525.55   13.00
   2   5   0  506.95   12.90
  -2   5   0  488.35   14.90
   2   5   0  521.65   10.90
  -3  -5   0 1084.89   19.20
   3  -5   0 1069.29   25.60
  -3  -5   0 1047.00   22.40
   3  -5   0 1048.80   21.90
   3  -5   0 1060.39   20.80
  -3  -5   0 1063.89   27.20
   3   5   0 1063.59   22.50
  -3   5   0 1092.59   22.10
  -3   5   0 1039.30   25.30
   3   5   0 1070.19   19.10
  -3   5   0 1062.39   20.90
   3   5   0 1034.00   27.50
   4  -5   0 2240.38   45.80
  -4  -5   0 2184.18   47.40
   4  -5   0 2212.08   39.20
  -4  -5   0 2232.38   36.20
   4  -5   0 2170.38   40.20
   4   5   0 2195.58   36.10
  -4   5   0 2090.99   39.90
  -4   5   0 2202.38   39.00
  -4   5   0 2168.78   45.20
   4   5   0 2151.18   47.50
   4   5   0 2147.09   41.20
  -5  -5   0 1124.19   37.60
   5  -5   0 1171.38   24.90
   5  -5   0 1126.39   30.20
   5  -5   0 1159.48   24.40
  -5  -5   0 1160.38   26.10
   5  -5   0 1145.89   31.00
   5   5   0 1159.28   32.80
   5   5   0 1152.18   19.80
   5   5   0 1186.28   27.00
  -5   5   0 1174.78   24.00
   5   5   0 1151.68   19.80
  -5   5   0 1167.48   24.80
  -6  -5   0  365.46   19.70
  -6  -5   0  352.36   13.90
   6  -5   0  370.16   12.80
   6  -5   0  341.77   17.50
   6  -5   0  362.26   12.60
   6   5   0  362.36   19.50
  -6   5   0  365.56   12.70
  -6   5   0  360.96   11.90
   6   5   0  359.66   14.20
   7  -5   0   35.60    9.00
   7  -5   0   49.99    6.60
  -7  -5   0   41.00    7.00
  -7  -5   0   43.70   10.00
   7  -5   0   25.20    4.90
   7  -5   0   51.99    9.50
   7   5   0   33.50    6.70
  -7   5   0   34.90    5.10
   7   5   0   47.10   10.40
  -7   5   0   30.60    5.20
   8  -5   0   70.69    7.50
  -8  -5   0   65.49   12.00
   8  -5   0   67.59   11.70
  -8  -5   0   68.09    8.50
   8  -5   0   76.79    8.00
   8  -5   0   54.89    9.90
   8   5   0   66.79   11.40
   8   5   0   83.89    9.40
  -8   5   0   67.39    6.80
  -8   5   0   62.49    6.50
   9  -5   0  228.68   19.80
  -9  -5   0  223.48   20.00
  -9  -5   0  187.48   17.00
   9  -5   0  209.18   11.00
   9  -5   0  199.48   17.90
   9  -5   0  243.58   13.30
  -9   5   0  196.88   10.90
   9   5   0  209.28   22.10
   9   5   0  210.88   13.90
  -9   5   0  207.58   11.50
 -10  -5   0  227.18   14.30
  10  -5   0  221.88   11.80
 -10  -5   0  201.68   21.50
  10  -5   0  220.98   20.10
  10  -5   0  208.58   13.80
  10  -5   0  230.38   20.80
 -10   5   0  186.48   11.30
  10   5   0  230.78   15.20
 -10   5   0  232.18   12.40
  10   5   0  212.98   20.80
 -11  -5   0  211.38   27.40
  11  -5   0  249.78   22.20
  11  -5   0  234.28   15.40
  11  -5   0  223.88   12.20
  11  -5   0  229.58   22.40
  11   5   0  231.68   16.20
 -11   5   0  224.18   12.90
  12  -5   0   50.79    9.70
 -12  -5   0   65.79   15.40
  12  -5   0   78.59   15.70
  12  -5   0   51.69    8.30
  12   5   0   64.99   10.90
 -12   5   0   63.99    8.20
  13  -5   0   29.00    6.30
 -13  -5   0   36.20   14.90
  13  -5   0   40.10   14.60
  13  -5   0   27.80    9.30
 -13   5   0   40.60    7.70
  13   5   0   27.40    9.80
  14  -5   0   31.40    6.60
 -14  -5   0    9.40   14.50
  14  -5   0   16.00   12.90
  14  -5   0   14.50    9.30
  14   5   0   23.90   10.10
 -14   5   0   25.40    7.20
 -15  -5   0    3.30   28.80
  15  -5   0   -0.60   12.90
  15  -5   0   18.30   10.20
  15   5   0   17.10   10.00
 -15   5   0   21.20    7.30
   0  -6   0  461.75   11.80
   0  -6   0  495.05   16.50
   0  -6   0  473.05   12.00
   0   6   0  456.15   11.80
   0   6   0  466.85   11.90
   0   6   0  474.95   15.40
   1  -6   0 3564.64   60.69
   1  -6   0 3572.44   59.99
  -1  -6   0 3590.34   66.19
   1  -6   0 3561.64   64.69
  -1   6   0 3608.64   60.69
   1   6   0 3589.74   60.89
   1   6   0 3526.45   65.69
  -1   6   0 3468.55   63.99
   1   6   0 3588.64   59.69
  -2  -6   0 3656.73   60.89
   2  -6   0 3692.33   61.79
   2  -6   0 3764.52   67.19
   2  -6   0 3612.34   62.89
  -2  -6   0 3724.43   68.79
  -2   6   0 3679.93   61.79
   2   6   0 3677.73   60.99
   2   6   0 3683.13   69.39
  -2   6   0 3628.74   66.49
   2   6   0 3672.43   63.39
  -2   6   0 3696.53   62.99
   2   6   0 3637.04   63.29
   3  -6   0   28.90    7.30
  -3  -6   0   42.40    3.90
   3  -6   0   47.80    5.00
  -3  -6   0   28.00    8.20
   3  -6   0   25.40    5.70
   3   6   0   44.10    4.80
  -3   6   0   32.10    6.90
   3   6   0   41.20    5.50
  -3   6   0   28.90    4.90
  -3   6   0   41.10    4.90
   3   6   0   47.10    6.10
   3   6   0   28.80    9.10
  -4  -6   0  139.79   15.10
  -4  -6   0  147.19    6.10
   4  -6   0  149.69   13.40
  -4  -6   0  153.88   10.40
   4  -6   0  138.99    9.60
   4  -6   0  141.79    8.90
  -4   6   0  157.58   12.40
  -4   6   0  154.08    9.60
   4   6   0  126.19   16.10
   4   6   0  147.89   10.40
   4   6   0  143.09    6.00
  -4   6   0  154.58    8.70
   5  -6   0  725.23   17.90
   5  -6   0  733.83   24.30
  -5  -6   0  748.13   14.10
   5  -6   0  724.53   18.80
  -5  -6   0  751.62   26.60
  -5  -6   0  755.82   20.00
   5   6   0  737.13   20.00
   5   6   0  729.63   13.90
  -5   6   0  743.23   19.00
  -5   6   0  752.02   17.60
   5   6   0  723.83   26.70
   6  -6   0  138.89    9.10
   6  -6   0  150.88   13.30
  -6  -6   0  142.29   10.10
   6  -6   0  136.59    9.10
   6  -6   0  139.39   13.50
  -6  -6   0  140.89   14.60
   6   6   0  136.69   15.00
   6   6   0  137.39    4.20
   6   6   0  139.79   10.70
   6   6   0  141.19    4.20
  -6   6   0  127.19    9.10
  -6   6   0  146.19    8.40
   7  -6   0    9.20    7.00
   7  -6   0    3.70    4.80
  -7  -6   0    1.20    6.90
   7  -6   0    0.50    6.80
   7  -6   0    1.00    4.30
  -7  -6   0   -1.70    5.10
   7   6   0    3.40    7.00
  -7   6   0    6.10    4.60
  -7   6   0    4.60    4.00
   7   6   0   -1.40    5.00
  -8  -6   0   21.80    6.40
   8  -6   0   12.10    5.80
   8  -6   0   15.90    9.30
   8  -6   0   23.10    9.00
   8  -6   0   17.10    5.20
  -8  -6   0   21.60    9.60
  -8   6   0   20.70    5.70
   8   6   0    9.20    6.50
  -8   6   0   18.60    5.10
   8   6   0   28.30   10.40
   9  -6   0  597.84   27.80
  -9  -6   0  572.44   28.60
   9  -6   0  602.54   19.20
  -9  -6   0  619.94   21.10
   9  -6   0  593.94   26.40
   9  -6   0  578.04   18.10
  -9   6   0  588.44   17.90
   9   6   0  614.64   21.30
  -9   6   0  606.64   18.60
   9   6   0  620.54   28.80
  10  -6   0   27.80   11.50
 -10  -6   0    9.00    7.40
  10  -6   0   21.50    7.20
  10  -6   0   14.80    6.10
 -10  -6   0   24.80   11.40
  10  -6   0   10.70    9.70
 -10   6   0    5.20    5.60
  10   6   0   25.10   11.90
  10   6   0    5.60    7.30
 -10   6   0    9.50    6.20
  11  -6   0    3.10   10.30
 -11  -6   0   -4.50   10.00
  11  -6   0   -1.70    7.20
  11  -6   0    4.40   10.70
 -11   6   0   -0.50    5.60
 -11   6   0    0.10    5.90
  11   6   0   -0.10    7.80
  12  -6   0    2.20    5.10
  12  -6   0   -2.20    7.50
 -12  -6   0   13.60   13.40
  12  -6   0   -0.50   11.50
 -12   6   0   -1.90    6.00
 -12   6   0    3.00    6.00
  12   6   0    6.20    8.10
  13  -6   0  195.68   12.30
 -13  -6   0  179.28   27.40
  13  -6   0  177.58   16.20
  13  -6   0  157.58   23.40
 -13   6   0  201.28   14.00
  13   6   0  201.18   17.70
  14  -6   0    9.80   12.70
 -14  -6   0   23.60   15.70
  14  -6   0   -5.50    8.20
 -14   6   0    9.20    7.80
  14   6   0  -10.50    8.40
 -15  -6   0   39.20   20.20
  15  -6   0   15.00   14.60
  15  -6   0   25.90   10.70
  15   6   0   21.40   11.00
 -15   6   0   23.10    7.70
   0  -7   0    8.80    7.60
   0  -7   0    5.70    4.00
   0  -7   0    9.00    4.10
   0   7   0    5.20    4.10
   0   7   0    4.50    3.80
   0   7   0    8.50    6.40
   1  -7   0 1492.55   28.80
   1  -7   0 1527.55   29.70
  -1  -7   0 1562.24   36.30
  -1  -7   0 1316.77   28.00
   1  -7   0 1523.25   34.50
  -1   7   0 1546.55   29.60
  -1   7   0 1510.35   33.50
   1   7   0 1525.25   35.50
   1   7   0 1535.85   29.80
   1   7   0 1524.55   28.60
   2  -7   0  502.25   13.90
  -2  -7   0  508.35   20.90
  -2  -7   0  550.54   13.30
   2  -7   0  566.34   19.90
   2  -7   0  538.55   15.40
   2   7   0  551.34   22.50
  -2   7   0  520.15   13.90
   2   7   0  542.25   15.60
   2   7   0  528.95   13.20
  -2   7   0  519.45   18.20
  -2   7   0  498.65   14.90
   2   7   0  535.35   15.30
   3  -7   0  762.62   17.80
  -3  -7   0  780.52   16.50
   3  -7   0  767.52   19.30
   3  -7   0  805.02   24.20
  -3  -7   0  746.03   25.70
   3   7   0  797.82   16.50
   3   7   0  778.82   19.80
  -3   7   0  787.52   18.00
  -3   7   0  772.12   23.00
   3   7   0  756.72   19.80
   3   7   0  747.83   27.00
   4  -7   0   10.80    4.70
  -4  -7   0    9.30    3.10
  -4  -7   0   -2.90    8.30
   4  -7   0   15.60    7.30
   4  -7   0    8.60    5.40
   4   7   0    4.40    4.60
  -4   7   0    9.50    4.30
   4   7   0   14.20    6.10
  -4   7   0    1.40    5.10
   4   7   0   -1.10    8.80
   4   7   0    3.70    3.10
  -4   7   0   10.90    6.00
   5  -7   0   80.19   10.50
  -5  -7   0   49.10    9.50
   5  -7   0   75.39    7.70
   5  -7   0   78.39    7.50
  -5  -7   0   77.69    4.90
  -5  -7   0   76.49    7.90
   5   7   0   64.89    4.50
  -5   7   0   82.49    7.30
   5   7   0   88.79   13.00
   5   7   0   80.39    8.30
  -5   7   0   59.19    6.40
   6  -7   0  245.68   10.70
   6  -7   0  277.87   11.80
   6  -7   0  270.97   16.00
  -6  -7   0  274.37   12.80
  -6  -7   0  257.57   18.00
   6  -7   0  257.27   16.60
   6   7   0  264.17    6.60
  -6   7   0  259.77   11.70
  -6   7   0  258.97   10.50
   6   7   0  256.07   13.10
   6   7   0  243.78   17.80
   6   7   0  271.87    6.70
  -7  -7   0  103.89   10.30
   7  -7   0   93.79    8.70
   7  -7   0   93.39   12.60
  -7  -7   0   94.29   15.10
   7  -7   0   88.19   10.40
   7  -7   0  116.49   14.30
   7   7   0  110.19   10.80
   7   7   0  107.89   15.00
  -7   7   0   94.79    9.00
  -7   7   0   97.19    8.00
   8  -7   0   12.30    5.70
  -8  -7   0    5.50   12.40
   8  -7   0    5.40    8.20
   8  -7   0    2.10    8.30
  -8  -7   0    3.60    9.60
   8  -7   0   12.10    5.50
  -8   7   0   -4.00    5.30
  -8   7   0    6.20    4.80
   8   7   0   11.20    7.10
   8   7   0    9.30    8.70
   9  -7   0   57.39    8.20
  -9  -7   0   59.69    9.50
   9  -7   0   38.30   11.20
   9  -7   0   46.10    7.30
  -9  -7   0   42.30   12.90
   9  -7   0   62.09   12.80
   9   7   0   47.00   11.80
   9   7   0   60.89   10.20
  -9   7   0   46.00    7.60
  -9   7   0   55.99    7.00
  10  -7   0  341.27   15.20
  10  -7   0  336.77   24.30
  10  -7   0  328.97   23.10
  10  -7   0  330.77   16.10
 -10  -7   0  328.07   26.10
  10   7   0  346.77   18.60
 -10   7   0  331.97   14.40
 -10   7   0  378.86   16.10
  11  -7   0   15.50    6.00
  11  -7   0   11.90   10.70
 -11  -7   0    0.00   12.20
  11  -7   0   11.40    7.70
 -11   7   0   10.50    6.80
 -11   7   0   12.60    6.20
  11   7   0    8.10    8.60
  12  -7   0   48.60   15.00
 -12  -7   0   51.39   15.50
  12  -7   0   51.19    7.70
  12  -7   0   48.60    9.50
 -12   7   0   59.49    8.60
  12   7   0   59.19   11.50
 -12   7   0   57.09    8.60
  13  -7   0   12.80    8.50
  13  -7   0   15.70   12.30
 -13  -7   0   23.70   15.70
  13   7   0    3.70    8.40
 -13   7   0   27.60    9.20
 -14  -7   0    4.10   14.50
  14  -7   0    7.90   13.60
  14  -7   0   -5.70    8.00
 -14   7   0    9.30    7.50
  14   7   0    0.80    7.90
   0  -8   0 2666.33   54.89
   0  -8   0 2582.14   49.70
   0  -8   0 2646.94   47.60
   0   8   0 2542.35   52.79
   0   8   0 2659.03   47.60
   0   8   0 2659.53   47.40
  -1  -8   0 1416.16   28.10
   1  -8   0 1419.76   28.50
  -1  -8   0 1446.16   36.50
   1  -8   0 1431.26   35.30
   1  -8   0 1375.56   28.90
   1   8   0 1426.56   29.70
  -1   8   0 1393.66   29.00
   1   8   0 1425.26   28.10
  -1   8   0 1403.36   33.50
   1   8   0 1432.46   35.70
   2  -8   0 5805.62  102.39
  -2  -8   0 5814.82  104.29
   2  -8   0 5653.03   96.59
   2  -8   0 5727.43   95.29
  -2  -8   0 5769.12   94.59
   2   8   0 5764.72   97.09
  -2   8   0 5785.62   96.69
   2   8   0 5613.24   96.79
   2   8   0 5744.63  104.49
  -2   8   0 5664.93   95.29
   2   8   0 5755.42   94.59
  -2   8   0 5663.23  101.39
   3  -8   0   24.70    8.30
   3  -8   0   24.20    6.10
  -3  -8   0   20.00    4.10
  -3  -8   0   17.40    9.40
   3  -8   0   16.60    4.80
   3   8   0   23.00    4.10
  -3   8   0   16.80    5.00
  -3   8   0   34.90    7.70
   3   8   0   19.40    5.40
  -3   8   0   23.30    4.80
   3   8   0   22.20   10.30
   3   8   0   23.20    6.20
   4  -8   0  112.99    9.30
   4  -8   0  127.39    8.30
  -4  -8   0  132.79   15.70
  -4  -8   0  132.59    6.60
   4  -8   0  156.18   14.00
  -4   8   0  125.89    9.20
   4   8   0  125.79    9.60
   4   8   0  125.89    9.90
   4   8   0  127.69   16.00
   4   8   0  127.69    6.40
  -4   8   0  130.99    8.30
  -4   8   0  126.79   13.80
  -5  -8   0  275.67   18.70
  -5  -8   0  272.37    8.30
   5  -8   0  254.87   11.70
   5  -8   0  283.57   10.90
   5  -8   0  271.67   19.60
  -5   8   0  275.37   15.50
   5   8   0  275.27   19.00
  -5   8   0  278.37   12.20
  -5   8   0  273.47   10.60
   5   8   0  283.97   12.70
   5   8   0  286.27    8.10
   5   8   0  275.97   13.00
  -6  -8   0 1031.20   33.60
  -6  -8   0 1029.20   19.20
   6  -8   0 1009.40   23.30
   6  -8   0 1001.50   30.50
   6  -8   0 1028.00   24.90
   6  -8   0 1037.40   31.40
  -6   8   0 1025.70   23.10
   6   8   0  993.30   19.00
   6   8   0 1051.79   34.20
  -6   8   0 1029.00   25.00
   6   8   0 1057.59   26.50
   7  -8   0   84.09    9.10
   7  -8   0   79.29    7.80
  -7  -8   0   64.59    8.10
   7  -8   0   89.29   12.10
   7  -8   0   82.09   11.90
  -7  -8   0   66.59   12.40
   7   8   0   81.69   13.30
   7   8   0   69.99    8.80
  -7   8   0   88.19    8.70
   7   8   0   74.29    3.70
   7   8   0   74.29    3.80
  -7   8   0   64.29    6.90
   8  -8   0  180.38   17.70
  -8  -8   0  183.88   20.00
   8  -8   0  181.18   11.90
   8  -8   0  179.98   18.20
  -8  -8   0  171.08   13.10
   8  -8   0  185.98   11.60
   8   8   0  196.68   14.00
   8   8   0  194.98   20.60
  -8   8   0  186.68   10.60
  -8   8   0  177.28   12.40
   9  -8   0  305.47   14.90
   9  -8   0  315.37   22.70
  -9  -8   0  329.07   25.50
   9  -8   0  327.47   23.00
   9  -8   0  293.87   14.50
  -9  -8   0  293.87   16.60
   9   8   0  346.97   17.80
  -9   8   0  320.77   15.40
  -9   8   0  305.07   13.40
   9   8   0  334.47   24.60
  10  -8   0  293.47   14.70
  10  -8   0  299.77   22.70
  10  -8   0  319.67   15.80
  10  -8   0  297.17   23.80
 -10   8   0  295.97   13.80
 -10   8   0  323.87   15.90
  10   8   0  300.77   19.10
 -11  -8   0    0.60   12.10
  11  -8   0   -4.60    7.00
  11  -8   0   -3.10    6.40
  11  -8   0    1.40   10.50
  11   8   0   -1.20    8.20
 -11   8   0   -0.80    5.40
 -11   8   0   -0.90    6.50
  12  -8   0    3.10   11.20
 -12  -8   0   -2.10   12.40
  12  -8   0   -3.20    7.00
  12   8   0    4.00    8.70
 -12   8   0    3.00    6.00
  13  -8   0   42.90    9.50
 -13  -8   0   25.20   16.60
  13  -8   0   34.00   14.20
 -13   8   0   39.90    8.90
  13   8   0   35.10    9.40
 -14  -8   0   15.40   17.10
  14  -8   0   -0.50   12.40
  14  -8   0    9.60    8.80
 -14   8   0    7.90    7.80
  14   8   0    5.40    7.60
   0  -9   0   -4.80    4.70
   0  -9   0   -1.90    4.10
   0  -9   0    1.10    8.90
   0   9   0    0.40    6.90
   0   9   0   -2.70    5.00
   1  -9   0   32.70    6.00
  -1  -9   0   25.20    9.90
  -1  -9   0   34.30    5.40
   1  -9   0   41.80   10.20
   1  -9   0   24.30    5.30
  -1   9   0   35.20    8.00
   1   9   0   36.70    9.70
   1   9   0   32.50    5.00
  -1   9   0   30.60    5.90
   1   9   0   28.60    5.60
  -2  -9   0   10.00    3.20
   2  -9   0    8.40    4.60
   2  -9   0    7.50    5.30
  -2  -9   0   -3.20    8.80
   2  -9   0   19.10    8.70
  -2   9   0    8.30    4.30
   2   9   0    1.30    3.80
   2   9   0   12.90    9.00
   2   9   0    6.80    4.70
  -2   9   0   15.90    6.60
  -2   9   0    0.70    4.40
   2   9   0   11.60    5.40
   3  -9   0 1764.32   41.60
   3  -9   0 1763.42   34.10
  -3  -9   0 1763.92   43.10
   3  -9   0 1727.23   35.80
  -3  -9   0 1760.42   33.00
  -3   9   0 1760.82   34.10
   3   9   0 1756.12   36.30
   3   9   0 1788.52   36.40
   3   9   0 1766.72   33.00
   3   9   0 1788.62   44.70
  -3   9   0 1700.43   35.60
   4  -9   0  939.91   21.00
   4  -9   0  929.11   28.80
  -4  -9   0  921.41   19.20
   4  -9   0  905.51   22.80
  -4  -9   0  903.21   30.20
   4   9   0  910.11   23.30
   4   9   0  901.21   31.10
   4   9   0  896.11   23.50
  -4   9   0  905.11   27.10
  -4   9   0  893.51   20.90
   4   9   0  894.11   19.10
  -4   9   0  901.21   22.70
   5  -9   0   45.40    9.30
   5  -9   0   60.09    6.40
   5  -9   0   39.60    6.00
  -5  -9   0   44.80    4.20
  -5  -9   0   34.00    9.20
  -5   9   0   39.70    6.30
   5   9   0   44.10    7.50
  -5   9   0   47.50    6.00
   5   9   0   48.40    5.00
   5   9   0   45.50   10.60
   5   9   0   44.70    6.30
  -5   9   0   37.60    7.90
  -6  -9   0  118.29   15.00
  -6  -9   0  136.29    6.20
   6  -9   0  122.59   14.80
   6  -9   0  128.59   10.90
   6  -9   0  129.59   10.30
   6   9   0  133.09   10.80
   6   9   0  135.79    6.00
   6   9   0  147.99   11.90
  -6   9   0  130.59   10.50
   6   9   0  123.79   17.20
  -6   9   0  142.99    9.20
   7  -9   0   34.20    6.80
   7  -9   0   51.69    9.90
   7  -9   0   45.70    6.80
  -7  -9   0   46.30   12.60
   7  -9   0   42.80   10.80
  -7   9   0   44.40    7.20
  -7   9   0   50.89    6.60
   7   9   0   47.40    4.20
   7   9   0   46.10    8.10
   7   9   0   43.60   11.60
   7   9   0   47.90    4.10
   8  -9   0   43.90    7.60
   8  -9   0   64.49   11.60
   8  -9   0   54.39    7.60
  -8  -9   0   63.29   14.20
   8  -9   0   53.19   12.10
   8   9   0   54.59   13.40
   8   9   0   68.79   10.60
  -8   9   0   72.09    9.20
  -8   9   0   49.20    6.90
   9  -9   0  158.08   12.30
  -9  -9   0  156.98   22.90
   9  -9   0  159.38   19.60
   9  -9   0  168.98   12.50
   9  -9   0  183.88   26.30
  -9   9   0  150.68   13.00
  -9   9   0  158.58   11.00
   9   9   0  193.88   25.90
   9   9   0  159.58   14.80
 -10  -9   0   39.50   14.00
  10  -9   0   56.39   13.40
  10  -9   0   43.00    8.10
  10  -9   0   46.10   13.00
  10   9   0   40.90    9.40
 -10   9   0   60.99    9.50
 -10   9   0   48.20    7.40
  11  -9   0  108.39   11.10
 -11  -9   0  150.48   24.70
 -11   9   0  120.59   13.90
  11   9   0  144.59   15.90
 -11   9   0  113.19   11.00
 -12  -9   0   47.30   17.80
  12  -9   0   40.50   14.80
  12  -9   0   35.40    8.80
 -12   9   0   38.10    7.50
 -12   9   0   49.80    9.10
  12   9   0   55.19   11.10
  13  -9   0   -1.20    7.40
 -13  -9   0   -4.20   14.60
  13  -9   0   -6.10   11.10
  13   9   0   -2.80    8.00
 -13   9   0   10.20    8.10
  14  -9   0   -6.20   12.10
  14  -9   0    6.70    8.30
 -14  -9   0   -5.40   27.10
 -14   9   0    0.90    8.00
   0 -10   0  530.35   22.90
   0 -10   0  529.95   18.40
   0 -10   0  532.15   15.60
   0  10   0  535.95   20.90
   0  10   0  527.05   15.70
   0  10   0  525.65   15.80
   1 -10   0 1416.96   37.00
  -1 -10   0 1412.46   29.20
   1 -10   0 1396.36   30.10
  -1 -10   0 1464.05   38.50
   1 -10   0 1386.56   29.60
  -1  10   0 1420.16   35.90
  -1  10   0 1405.26   30.10
   1  10   0 1394.96   36.60
   1  10   0 1383.36   29.20
   1  10   0 1458.05   30.50
   2 -10   0  549.65   16.80
   2 -10   0  548.25   22.50
  -2 -10   0  581.04   24.40
   2 -10   0  570.64   16.30
  -2  10   0  580.04   17.20
  -2  10   0  583.24   16.10
   2  10   0  578.74   17.70
   2  10   0  568.04   17.30
  -2  10   0  579.24   21.20
   2  10   0  592.94   24.10
   2  10   0  598.84   15.60
   3 -10   0  611.24   18.10
   3 -10   0  623.04   16.70
   3 -10   0  589.24   23.80
  -3 -10   0  576.04   24.80
   3  10   0  610.04   15.60
  -3  10   0  637.74   18.30
   3  10   0  613.54   18.70
   3  10   0  582.64   25.40
   3  10   0  637.44   18.60
  -3  10   0  604.74   16.40
  -3  10   0  606.54   21.90
  -4 -10   0  363.26   11.10
   4 -10   0  336.87   13.80
   4 -10   0  365.66   12.70
  -4 -10   0  343.77   20.80
   4 -10   0  353.06   19.10
   4  10   0  364.46   11.10
   4  10   0  365.76   15.00
  -4  10   0  360.46   14.20
   4  10   0  363.16   14.60
  -4  10   0  353.56   17.50
  -4  10   0  344.57   12.50
   4  10   0  370.06   21.90
   5 -10   0  624.04   24.70
  -5 -10   0  627.34   14.90
   5 -10   0  618.64   19.10
   5 -10   0  512.95   20.20
  -5 -10   0  625.14   27.50
   5  10   0  629.94   19.70
   5  10   0  640.94   14.80
  -5  10   0  621.64   17.20
   5  10   0  622.64   28.10
  -5  10   0  628.44   23.60
  -5  10   0  654.73   19.40
   5  10   0  618.04   20.00
  -6 -10   0    3.30    3.30
   6 -10   0    2.90    4.90
   6 -10   0   -1.10    8.30
  -6 -10   0    1.20    9.00
   6 -10   0   -7.60    6.00
   6  10   0   10.40    8.80
   6  10   0    4.00    3.10
  -6  10   0    7.60    4.90
   6  10   0   -2.00    9.20
  -6  10   0    4.90    6.50
  -6  10   0    0.30    5.60
   6  10   0    6.30    6.40
   7 -10   0    6.00    6.60
  -7 -10   0    7.30    3.10
   7 -10   0    1.70    9.10
   7 -10   0   -1.50    5.20
   7 -10   0    9.70    5.40
  -7 -10   0   -0.70   10.10
   7  10   0   12.50   12.70
   7  10   0    9.50    2.90
  -7  10   0    4.50    6.00
   7  10   0    2.70    5.60
  -7  10   0    1.90    4.70
   7  10   0    0.70    6.90
   8 -10   0  701.83   20.60
   8 -10   0  730.23   30.90
   8 -10   0  708.53   29.50
  -8 -10   0  704.03   34.00
   8 -10   0  728.53   22.50
   8  10   0  746.73   24.90
  -8  10   0  731.03   23.00
   8  10   0  709.13   33.70
  -8  10   0  702.93   20.00
   8  10   0  688.23   13.50
   8  10   0  696.73   13.40
   9 -10   0  101.29   11.50
   9 -10   0  120.19   16.40
  -9 -10   0  135.09   19.50
   9 -10   0   95.19   15.00
   9  10   0   98.09   11.40
  -9  10   0  117.09   10.30
  -9  10   0  102.49   10.70
  10 -10   0    6.10   11.30
  10 -10   0   24.80   11.50
 -10 -10   0   36.90   15.10
  10 -10   0   24.90    7.80
  10  10   0   16.70    8.90
 -10  10   0   28.90    8.60
 -10  10   0   16.60    6.30
 -11 -10   0   76.99   17.70
  11 -10   0   59.89    9.50
  11 -10   0   61.59   14.90
 -11  10   0   70.49   10.00
 -11  10   0   49.40    9.20
  11  10   0   49.80   10.00
  12 -10   0    0.10   11.60
 -12 -10   0    2.40   15.00
  12 -10   0    4.50    7.40
  12  10   0   -1.80    7.70
 -12  10   0    1.90    6.10
 -12  10   0    5.50    7.60
  13 -10   0    9.80    7.40
 -13 -10   0   -1.00   15.80
  13 -10   0   -2.90   11.90
 -13  10   0    7.20    7.90
  13  10   0    2.40    7.00
   0 -11   0   -3.30    4.20
   0 -11   0   -8.10    8.00
   0 -11   0    2.00    4.90
   0  11   0    0.10    4.10
   0  11   0   -4.00    6.40
   0  11   0   -4.10    4.30
   1 -11   0  488.85   15.30
  -1 -11   0  482.55   22.80
  -1 -11   0  457.85   14.80
   1 -11   0  513.05   27.00
   1 -11   0  475.85   15.70
  -1  11   0  480.65   15.70
   1  11   0  498.35   15.10
   1  11   0  470.95   21.30
  -1  11   0  488.95   20.10
   1  11   0  499.15   16.00
   1  11   0  502.35   16.10
  -2 -11   0   98.59   13.40
   2 -11   0   87.39   11.80
   2 -11   0   85.29    7.70
   2 -11   0   53.19    6.40
   2  11   0   89.39    9.60
  -2  11   0   75.79    7.70
  -2  11   0   85.59   11.70
   2  11   0   89.19   12.10
  -2  11   0   85.59    9.00
   2  11   0   87.69    8.60
   2  11   0   76.59    7.70
  -3 -11   0 1057.19   24.00
   3 -11   0 1127.79   25.30
   3 -11   0 1073.69   26.60
  -3 -11   0 1135.69   35.00
   3 -11   0 1136.99   33.50
   3  11   0 1130.59   27.30
  -3  11   0 1092.39   31.40
   3  11   0 1116.99   26.60
  -3  11   0 1084.89   24.90
   3  11   0 1078.79   35.00
   3  11   0 1087.99   27.20
  -3  11   0 1111.29   26.80
   4 -11   0  261.17   18.50
   4 -11   0  226.58   12.60
  -4 -11   0  264.47   10.10
  -4 -11   0  243.58   20.80
   4 -11   0  247.88   11.30
   4  11   0  231.68   20.90
  -4  11   0  226.38   11.00
  -4  11   0  256.47   13.10
   4  11   0  255.37   13.70
  -4  11   0  222.88   15.50
   4  11   0  241.58   13.00
   4  11   0  253.17   10.00
   5 -11   0   17.40    9.30
  -5 -11   0   17.00    4.30
  -5 -11   0    1.70   10.00
   5 -11   0   13.80    5.30
   5 -11   0   15.20    6.70
  -5  11   0   25.00    5.60
  -5  11   0    2.50    5.80
   5  11   0    5.40   11.10
   5  11   0   17.60    4.10
   5  11   0    9.20    6.00
  -5  11   0   20.90    8.00
   5  11   0   11.90    6.50
   6 -11   0    3.90    6.00
   6 -11   0    1.10    5.20
  -6 -11   0   -1.80    3.60
   6 -11   0    9.70    9.50
  -6 -11   0   -8.90    9.60
   6  11   0    1.20   11.40
   6  11   0    3.10    6.80
   6  11   0    1.50    5.70
  -6  11   0   -3.90    5.80
  -6  11   0    2.00    5.20
  -6  11   0    7.90    7.50
   6  11   0    0.50    3.60
   7 -11   0  228.28   12.60
  -7 -11   0  219.88   25.10
   7 -11   0  248.98   21.30
  -7 -11   0  241.48    8.80
   7 -11   0  252.57   14.40
   7  11   0  255.67    8.60
   7  11   0  234.98   14.80
   7  11   0  252.67   16.40
  -7  11   0  265.77   15.10
   7  11   0  270.17   24.20
  -7  11   0  256.67   12.50
   8 -11   0  908.41   35.10
  -8 -11   0  907.41   38.90
   8 -11   0  885.71   23.70
  -8  11   0  890.81   23.30
   8  11   0  859.51   17.00
  -8  11   0  907.41   26.80
   8  11   0  855.51   17.10
   8  11   0  903.01   39.40
  -9 -11   0   -7.30   11.60
   9 -11   0   -4.20    6.00
   9 -11   0    0.60   10.70
   9 -11   0   -7.00    8.10
  -9  11   0    3.50    6.90
  -9  11   0   -0.20    5.60
   9  11   0    2.20    8.10
 -10 -11   0   26.60   15.10
  10 -11   0   26.10    7.40
  10 -11   0   30.40   12.60
 -10  11   0   23.80    6.70
  10  11   0   23.50    9.30
 -10  11   0   28.90    8.20
  11 -11   0    6.60    7.00
 -11 -11   0   17.80   14.80
  11 -11   0   -1.50   11.30
 -11  11   0   19.30    8.40
  11  11   0    6.50    7.80
 -11  11   0    2.00    6.70
  12 -11   0   90.59   10.60
 -12 -11   0  125.39   23.30
  12 -11   0   89.09   17.70
 -12  11   0   91.99   10.80
 -12  11   0  101.19   11.90
  13 -11   0   23.10    8.40
  13 -11   0   18.20   13.90
 -13 -11   0   44.80   20.10
 -13  11   0   21.10    9.20
   0 -12   0    3.40    5.30
   0 -12   0    0.90    4.50
   0 -12   0    6.40    9.20
   0  12   0   -0.70    4.50
   0  12   0    3.90    7.30
   0  12   0    4.70    4.80
   1 -12   0  143.99   10.10
  -1 -12   0  120.19   17.30
   1 -12   0  123.89   10.10
   1 -12   0  140.99   17.60
  -1 -12   0  147.39    9.80
   1  12   0  142.79   15.50
  -1  12   0  128.09   10.20
   1  12   0  151.08    9.90
   1  12   0  141.39   10.80
  -1  12   0  133.19   13.70
   1  12   0  132.79   10.20
   2 -12   0  226.48   19.30
   2 -12   0  201.08   12.00
  -2 -12   0  236.28   21.10
   2 -12   0  210.68   11.50
  -2  12   0  222.08   12.30
   2  12   0  234.88   18.90
   2  12   0  221.98   12.40
  -2  12   0  218.28   15.60
   2  12   0  234.58   11.10
   2  12   0  236.68   13.10
  -2  12   0  217.98   11.10
   3 -12   0   39.60    6.90
   3 -12   0   36.90   10.70
   3 -12   0   39.40    6.60
  -3 -12   0   34.30   11.70
  -3 -12   0   31.00    5.50
   3  12   0   28.30   11.40
   3  12   0   36.40    7.60
  -3  12   0   24.50    6.30
   3  12   0   32.30    5.70
   3  12   0   39.80    7.60
  -3  12   0   30.80    8.40
  -3  12   0   33.50    6.10
   4 -12   0   75.79    7.80
  -4 -12   0   69.89    6.80
   4 -12   0   67.09   12.50
   4 -12   0   54.69    7.70
  -4 -12   0   91.59   15.20
  -4  12   0   90.09    9.60
   4  12   0   72.79    8.90
   4  12   0   81.99    8.00
   4  12   0   72.19   13.80
  -4  12   0   74.79   11.20
   4  12   0   97.39   10.10
  -4  12   0   78.59    9.00
   5 -12   0   38.50   11.40
  -5 -12   0   37.70    5.50
  -5 -12   0   39.60   13.00
   5 -12   0   40.60    8.10
   5 -12   0   46.50    7.00
  -5  12   0   23.20    7.20
   5  12   0   43.80    8.50
  -5  12   0   35.10    6.60
   5  12   0   34.60    7.60
   5  12   0   39.90    5.50
   5  12   0   43.40   14.70
  -5  12   0   30.20    9.00
  -6 -12   0  194.78   10.30
  -6 -12   0  175.38   23.50
   6 -12   0  188.28   13.30
   6 -12   0  178.48   11.60
   6 -12   0  194.18   19.90
   6  12   0  219.38   15.80
  -6  12   0  193.08   17.10
  -6  12   0  177.68   11.60
   6  12   0  208.38   14.20
   6  12   0  189.68    9.00
  -6  12   0  190.08   14.00
   6  12   0  187.38   23.10
   7 -12   0  487.55   17.10
  -7 -12   0  478.75   29.90
  -7 -12   0  490.25   13.10
   7 -12   0  484.25   26.50
   7  12   0  485.25   12.80
   7  12   0  514.65   22.00
  -7  12   0  483.35   16.80
  -7  12   0  481.55   20.20
   7  12   0  476.95   30.00
   8 -12   0  116.09   11.20
   8 -12   0  127.19   20.10
  -8 -12   0  163.58   23.90
   8  12   0  122.99   13.10
  -8  12   0  113.39   10.80
  -8  12   0  127.79   13.80
   8  12   0  127.29    6.20
   9 -12   0    4.70    6.30
   9 -12   0    0.30   10.90
  -9 -12   0    1.50   12.40
  -9  12   0   -4.80    5.20
   9  12   0    7.30    8.30
  -9  12   0   -0.30    7.20
  10 -12   0  -17.30   19.10
 -10 -12   0   10.20   14.10
  10 -12   0   19.40    7.20
 -10  12   0    4.50    5.90
  10  12   0    4.20    8.50
 -10  12   0   13.00    8.00
 -11 -12   0   24.00   16.50
  11 -12   0   12.20    6.80
  11 -12   0   -6.50   11.20
 -11  12   0    8.80    8.10
 -11  12   0    9.00    6.30
  11  12   0   22.60    9.40
 -12 -12   0   60.39   21.20
  12 -12   0   41.70   15.10
  12 -12   0   48.20    9.10
 -12  12   0   51.89   10.70
 -12  12   0   55.79    8.30
  12  12   0   35.20    9.30
   0 -13   0    7.50   10.10
   0 -13   0    4.40    5.10
   0  13   0    4.30    5.40
   0  13   0    4.60    5.00
   0  13   0   -5.20    7.70
   1 -13   0  247.48   12.90
  -1 -13   0  238.38   12.30
  -1 -13   0  231.28   21.80
   1 -13   0  228.48   20.80
   1 -13   0  242.38   12.90
   1  13   0  259.07   12.60
   1  13   0  243.98   13.10
  -1  13   0  287.67   13.40
   1  13   0  239.98   13.50
  -1  13   0  223.88   17.00
   1  13   0  233.18   18.70
  -2 -13   0   41.10   13.00
  -2 -13   0   35.60    5.50
   2 -13   0   58.59    7.90
   2 -13   0   52.49   12.50
   2 -13   0   62.29    8.60
   2  13   0   69.49    8.50
  -2  13   0   52.69   10.30
   2  13   0   74.29    9.20
  -2  13   0   67.79    8.90
   2  13   0   60.99   12.60
  -2  13   0   64.09    7.60
   2  13   0   62.89    7.50
   3 -13   0   66.99    8.10
  -3 -13   0   56.29    6.80
   3 -13   0   62.59    7.80
  -3 -13   0   59.49   13.70
   3 -13   0   63.69   13.10
   3  13   0   82.89    9.90
   3  13   0   71.49   14.30
   3  13   0   75.69    9.20
  -3  13   0   60.09    7.70
  -3  13   0   58.89   10.70
   3  13   0   65.09    7.10
  -3  13   0   59.89    8.10
  -4 -13   0   17.30   11.90
   4 -13   0   20.10    6.90
  -4 -13   0   14.90    5.40
   4 -13   0   10.30    6.20
   4 -13   0   19.20   11.60
  -4  13   0   17.80    8.60
  -4  13   0   15.90    6.20
   4  13   0   28.30    8.30
   4  13   0   13.60    6.90
  -4  13   0   13.50    6.70
   4  13   0   16.70   12.40
   4  13   0   12.70    5.10
   5 -13   0  627.24   28.80
  -5 -13   0  592.64   31.50
  -5 -13   0  598.74   16.90
   5 -13   0  598.74   18.90
   5  13   0  632.14   47.10
  -5  13   0  604.34   21.30
   5  13   0  622.94   22.40
   5  13   0  609.34   21.70
   5  13   0  616.64   16.90
  -5  13   0  582.14   25.50
  -5  13   0  593.04   18.80
   6 -13   0   19.90    6.80
  -6 -13   0   16.60    4.90
   6 -13   0    9.50   11.20
  -6 -13   0   20.70   13.30
   6  13   0   21.50   14.40
  -6  13   0   15.70    6.40
   6  13   0   13.40    8.60
  -6  13   0   12.70    8.80
   7 -13   0    6.30   10.90
   7 -13   0    5.80    5.90
  -7 -13   0   -1.10    4.30
  -7 -13   0    9.40   13.30
   7  13   0    5.90    8.40
   7  13   0    0.50    3.80
  -7  13   0   -0.20    5.70
  -7  13   0    4.00    6.90
   8 -13   0   -2.80   10.60
   8 -13   0   -0.20    5.80
  -8 -13   0    4.50   13.60
  -8  13   0    4.20    7.30
  -8  13   0    1.00    5.70
   8  13   0   -3.60    8.50
   8  13   0    2.00    3.20
   9 -13   0   25.80    7.30
   9 -13   0   30.30   13.00
  -9 -13   0   27.80   16.20
   9  13   0   35.90    3.20
   9  13   0   29.40    3.20
   9  13   0   27.40    8.90
  -9  13   0   36.60    9.80
  -9  13   0   26.50    6.80
  10 -13   0   37.80    7.80
  10 -13   0   36.40   13.80
 -10 -13   0   44.80   18.40
 -10  13   0   35.20    9.00
  10  13   0   30.80    9.20
  11 -13   0  150.28   12.90
  11 -13   0  146.19   23.70
 -11 -13   0  200.68   30.30
 -11  13   0  125.39   11.70
 -11  13   0  130.19   13.40
 -12 -13   0   48.40   22.30
  12 -13   0   40.50   15.40
  12 -13   0   60.79    9.20
 -12  13   0   45.70   10.60
  12  13   0   16.30    8.60
 -12  13   0   49.70    9.30
   0 -14   0  667.03   30.50
   0  14   0  668.73   20.70
   0  14   0  700.23   21.20
   0  14   0  643.94   27.00
  -1 -14   0   -1.30    5.60
   1 -14   0   10.50   11.90
  -1 -14   0   -2.20   11.10
   1 -14   0   -7.00    5.80
   1 -14   0    1.70    5.60
  -1  14   0   -0.60    8.00
   1  14   0   -9.80    4.80
   1  14   0    2.80    9.10
  -1  14   0   -1.20    5.40
   1  14   0    8.50    6.40
   1  14   0    7.70    6.30
   2 -14   0    4.00   11.30
  -2 -14   0    3.00    5.30
   2 -14   0    4.20    6.20
  -2 -14   0   10.80   12.30
   2 -14   0    7.40    6.20
   2  14   0    8.10   10.20
  -2  14   0   11.00    6.40
  -2  14   0    7.30    5.70
  -2  14   0    9.20    8.50
   2  14   0    2.80    5.40
   2  14   0   20.00    7.20
  -3 -14   0   14.40    6.00
  -3 -14   0    5.10   12.10
   3 -14   0    7.90    6.30
   3 -14   0   32.30   12.30
   3 -14   0   15.30    6.10
   3  14   0   27.20    7.50
  -3  14   0   19.20    7.20
   3  14   0   15.90    6.00
  -3  14   0   24.70    9.10
   3  14   0   16.80   11.90
  -3  14   0   21.40    6.50
   3  14   0   27.90    8.10
   4 -14   0  117.29   11.50
   4 -14   0  141.09   17.70
  -4 -14   0  140.49   23.50
  -4 -14   0  116.69   10.00
  -4  14   0  115.89   10.80
   4  14   0  134.39   12.60
  -4  14   0  119.99   15.60
   4  14   0  154.18   10.50
  -4  14   0  130.79   13.10
   4  14   0  145.99   13.90
   5 -14   0  233.98   13.40
   5 -14   0  226.68   22.80
  -5 -14   0  231.58   11.50
  -5 -14   0  223.18   25.70
   5  14   0  227.68   11.30
  -5  14   0  238.68   18.70
   5  14   0  231.18   15.90
   5  14   0  232.28   24.90
  -5  14   0  234.68   13.20
  -5  14   0  270.37   16.10
   6 -14   0   17.30    6.70
  -6 -14   0   26.10    5.80
   6 -14   0   39.80   13.10
  -6 -14   0   37.70   15.50
  -6  14   0   20.10    6.90
  -6  14   0   26.70    9.60
  -6  14   0   36.20    8.80
   6  14   0   24.10   14.10
   6  14   0   30.90    5.70
   6  14   0   34.90    9.90
  -7 -14   0  272.67   44.10
   7 -14   0  284.67   24.00
   7 -14   0  292.17   14.60
  -7 -14   0  300.37   11.30
  -7  14   0  316.67   18.20
  -7  14   0  286.47   14.20
   7  14   0  317.97   19.40
  -8 -14   0   44.90    5.00
  -8 -14   0   50.49   17.80
   8 -14   0   47.50    8.00
   8 -14   0   44.90   14.10
   8 -14   0   48.90   12.90
  -8  14   0   41.90    7.60
  -8  14   0   46.70    9.50
   8  14   0   39.20    9.70
   8  14   0   55.29    6.10
  -9 -14   0    1.20   14.90
   9 -14   0   -2.80    5.80
   9 -14   0   -1.90   13.20
  -9  14   0   -7.10    7.20
   9  14   0    0.20    8.10
   9  14   0    0.50    2.60
  -9  14   0   -2.10    5.60
   9  14   0   -0.90    2.80
 -10 -14   0   -2.30   15.60
  10 -14   0   -3.00    6.00
 -10  14   0  -13.30    7.80
  10  14   0    2.80    8.50
 -10  14   0  -10.50    5.40
  11 -14   0    8.30    6.80
  11 -14   0   -7.20   12.80
 -11 -14   0    4.60   18.50
 -11  14   0   -0.70    8.40
  11  14   0    4.20    7.80
 -11  14   0   11.70    6.60
   0 -15   0   -2.70    5.30
   0 -15   0   -8.60   10.80
   0  15   0   -8.90    6.10
   0  15   0   -7.20    8.20
   0  15   0   -2.60    5.80
   0  15   0   -0.90    5.90
  -1 -15   0    9.00    6.20
  -1 -15   0   21.70   13.30
   1 -15   0   15.50    7.10
   1 -15   0   11.00    6.20
   1 -15   0    8.50   12.20
   1  15   0   13.20   10.00
  -1  15   0   14.90    7.20
   1  15   0   27.90    7.70
  -1  15   0   19.30    9.70
   1  15   0   20.60    7.40
   1  15   0    4.80    6.10
  -2 -15   0    0.50    6.40
   2 -15   0   -5.90    5.80
   2 -15   0    5.80   12.10
  -2 -15   0    0.00   12.40
   2  15   0    5.20    6.60
   2  15   0    2.50    6.60
  -2  15   0   -3.80    6.50
  -2  15   0    8.70    5.90
   2  15   0    1.80   10.30
   2  15   0    6.30    5.90
  -2  15   0  -12.10    7.70
   3 -15   0    9.60   12.10
   3 -15   0   21.20    6.90
  -3 -15   0   31.50   14.40
  -3 -15   0   15.10    6.10
   3  15   0   23.70    7.40
   3  15   0   12.00    6.20
  -3  15   0   23.00    9.30
   3  15   0   13.50    7.80
   3  15   0   13.40   13.00
  -3  15   0   14.40    6.30
   4 -15   0   38.40    7.70
  -4 -15   0   24.60    6.30
   4 -15   0   34.00   13.60
  -4 -15   0   40.00   15.00
   4  15   0   22.20   12.90
   4  15   0   35.00    6.90
  -4  15   0   32.00   10.10
   4  15   0   32.50    8.50
  -4  15   0   31.90    7.10
  -4  15   0   23.60    7.80
   5 -15   0    0.20   12.30
  -5 -15   0   17.00   14.80
   5 -15   0   -0.60    6.00
  -5 -15   0   -4.80    4.70
   5  15   0   -1.00    4.90
  -5  15   0   -2.70    5.90
   5  15   0   -4.10   12.40
  -5  15   0   -4.20    7.70
   5  15   0   -3.50    6.80
  -5  15   0   -3.20    7.00
   6 -15   0  348.57   26.60
  -6 -15   0  323.77   13.20
   6 -15   0  338.47   15.60
  -6 -15   0  427.86   37.90
   6  15   0  355.26   19.70
   6  15   0  363.16   13.40
  -6  15   0  367.16   19.10
  -6  15   0  343.17   21.90
  -6  15   0  327.67   15.40
  -7 -15   0   16.70    5.20
  -7 -15   0   75.89   19.70
   7 -15   0   13.00   12.90
   7 -15   0   36.40    7.70
  -7  15   0   23.70    7.00
   7  15   0   18.70    9.90
  -7  15   0   22.40    8.70
   7  15   0   30.20    5.20
   8 -15   0   -3.20   11.20
  -8 -15   0   11.80   15.40
   8 -15   0    9.90    6.30
  -8 -15   0   11.20    4.40
   8  15   0    1.60    3.60
  -8  15   0    7.30    7.80
   8  15   0    9.40    8.60
  -8  15   0   -3.40    5.50
   9 -15   0  -18.70   11.10
   9 -15   0    6.50    6.40
  -9 -15   0   25.10   17.70
  -9  15   0   -2.40    5.80
   9  15   0    3.80    7.40
   9  15   0    0.90    3.10
   9  15   0   -1.50    2.90
  -9  15   0   -7.30    7.20
  10 -15   0   29.10    7.60
 -10 -15   0   40.70   19.60
  10 -15   0   12.80   14.20
 -10  15   0    9.50    6.60
  10  15   0   18.20    8.00
 -10  15   0    3.90    8.80
   0 -16   0    7.70   12.70
   0  16   0    1.30    6.80
   0  16   0    8.60    7.10
   0  16   0    1.10    5.80
   0  16   0   -1.60    9.10
  -1 -16   0   87.89    9.40
  -1 -16   0  164.78   26.30
   1 -16   0  128.99   21.40
   1  16   0  133.79   13.30
   1  16   0  114.59   11.90
  -1  16   0  101.09   16.20
  -1  16   0  144.89   14.60
   1  16   0  113.79   12.20
  -2 -16   0   13.50   14.40
  -2 -16   0    6.00    5.90
   2 -16   0    2.50   11.90
   2 -16   0    6.70    6.90
   2  16   0   11.40    7.50
  -2  16   0    3.40    6.70
   2  16   0    5.60    6.10
   2  16   0   -0.10   10.40
  -2  16   0    7.90    9.00
   2  16   0    4.90    6.90
  -3 -16   0  307.77   29.00
   3 -16   0  241.78   14.40
   3 -16   0  238.58   24.50
  -3 -16   0  260.87   13.70
  -3  16   0  253.97   16.30
  -3  16   0  252.47   14.00
   3  16   0  215.08   22.70
   3  16   0  309.47   28.20
  -3  16   0  237.98   19.20
   3  16   0  260.37   13.80
   4 -16   0    8.10    6.50
  -4 -16   0    6.90    5.50
  -4 -16   0   15.00   14.70
   4 -16   0    3.40   12.30
   4  16   0    8.40    5.80
  -4  16   0    5.40    7.00
  -4  16   0    4.40    5.90
   4  16   0    2.90    7.80
   4  16   0   -7.60   11.90
   5 -16   0   16.40    6.90
  -5 -16   0   17.30    5.90
   5 -16   0    4.10   12.50
  -5 -16   0   36.50   17.60
  -5  16   0    5.00    6.50
  -5  16   0   15.70    8.30
  -5  16   0   11.70    9.00
   5  16   0    5.30    7.80
   5  16   0   23.60    6.20
   6 -16   0    0.80   12.30
  -6 -16   0   36.10   17.80
   6 -16   0   -1.60    6.20
  -6 -16   0    4.40    5.30
  -6  16   0    9.80    7.80
   6  16   0   16.10    5.50
   6  16   0    3.30    8.90
  -6  16   0   13.20    8.50
  -6  16   0   12.30    9.00
   7 -16   0   57.79    8.60
  -7 -16   0   57.09    6.90
   7 -16   0   48.60   15.30
  -7 -16   0  103.69   22.50
  -7  16   0   67.69   11.00
   7  16   0   53.49    6.30
   7  16   0   43.50   10.30
  -7  16   0   61.59   10.30
   8 -16   0   74.49    9.30
  -8 -16   0   58.89    6.20
   8  16   0   58.19    5.90
  -8  16   0   43.90    8.10
   8  16   0   38.00    9.60
  -8  16   0   81.79   12.10
   9 -16   0  109.89   12.00
   9 -16   0   89.19   17.80
  -9 -16   0  165.18   27.40
   9  16   0  101.59    7.50
  -9  16   0  108.29   12.80
   9  16   0   73.79   10.40
   9  16   0  105.79    6.60
  -9  16   0   97.99   11.50
 -10 -16   0   22.50   20.70
  10 -16   0   13.00    6.90
  10 -16   0   -6.60   12.40
 -10  16   0   -2.00    6.30
 -10  16   0    0.90   10.30
  10  16   0   -0.50    6.00
   0 -17   0   11.80   13.90
   0  17   0    0.70    6.80
   0  17   0    0.10    6.50
   0  17   0  -10.10    9.20
   0  17   0    6.30    6.20
   1 -17   0   11.10   12.60
  -1 -17   0   28.10   16.80
   1  17   0    0.80   10.00
   1  17   0    7.60    6.90
  -1  17   0    6.30    7.10
  -1  17   0    7.10    9.40
  -1  17   0    5.40    6.70
   1  17   0    9.20    7.30
  -2 -17   0   22.70    8.90
   2 -17   0   14.40    7.10
  -2 -17   0   18.10   17.00
   2 -17   0   11.10   12.80
  -2  17   0   12.30    8.00
  -2  17   0   11.40    6.50
   2  17   0   11.60    7.90
  -2  17   0   13.70    9.60
   2  17   0    8.20   10.90
   2  17   0    9.70    6.80
  -3 -17   0   19.50    6.60
   3 -17   0   22.00    7.50
  -3 -17   0   39.40   16.60
   3 -17   0   13.90   13.20
  -3  17   0   33.90    7.40
  -3  17   0   11.60    9.20
   3  17   0   10.90   12.00
   3  17   0   16.30    8.30
   3  17   0   14.80    6.60
  -3  17   0   23.60    8.20
   4 -17   0   78.19   16.90
  -4 -17   0   74.79    8.50
   4 -17   0   88.89    9.90
  -4 -17   0  136.49   24.80
  -4  17   0  100.89   11.20
  -4  17   0   70.99   12.70
   4  17   0   66.39   11.00
  -4  17   0   74.79   10.60
   4  17   0   63.99    8.20
  -5 -17   0   28.80   18.70
   5 -17   0    4.40   13.30
   5 -17   0   18.20    7.10
  -5  17   0    4.90    8.60
   5  17   0   17.90    8.40
  -5  17   0   29.30    9.30
   5  17   0   17.90    6.20
  -5  17   0    9.20    6.70
   6 -17   0   82.79   16.90
   6 -17   0   88.89    9.80
  -6 -17   0   98.79   10.10
   6  17   0   84.39    8.30
  -6  17   0   80.59    9.70
  -6  17   0  104.09   12.70
  -6  17   0   90.59   16.10
   6  17   0   76.89   11.80
   7 -17   0  -14.40   22.10
  -7 -17   0   29.40   18.80
  -7 -17   0    3.70    5.00
   7 -17   0   -0.70    6.20
  -7  17   0   -2.60    6.40
   7  17   0    6.80    8.80
   7  17   0    1.70    4.60
  -7  17   0    6.70    8.90
  -8 -17   0   69.79   22.60
   8 -17   0    9.80   13.90
   8 -17   0   35.30    8.00
  -8 -17   0   33.30    5.50
  -8  17   0   11.50    7.00
  -8  17   0   29.10    9.40
   8  17   0   17.90    9.10
   8  17   0   35.40    5.50
   9 -17   0  107.99   10.70
   9 -17   0  110.29   19.50
   9  17   0   58.39   10.50
  -9  17   0   83.49   10.10
   9  17   0  107.89    7.20
  -9  17   0  128.19   14.80
   0 -18   0   27.30   16.60
   0  18   0    2.20    9.90
   0  18   0   13.90    8.50
   0  18   0   37.70    8.80
  -1 -18   0   21.20   17.20
   1 -18   0   11.90   13.20
   1  18   0    1.50    6.60
   1  18   0    5.40    7.20
   1  18   0   -6.40   10.00
  -1  18   0    6.20    7.00
  -1  18   0    1.40    6.80
  -1  18   0   -2.50    9.30
  -2 -18   0   95.69   21.70
   2 -18   0   48.00   15.10
  -2  18   0   39.90   11.60
   2  18   0   40.30    9.70
   2  18   0   49.99    8.50
  -2  18   0   44.80    9.20
   3 -18   0  108.89   18.00
   3 -18   0  101.39   11.00
  -3  18   0   77.79   13.40
  -3  18   0  102.29   11.40
  -3  18   0  119.39   13.10
   3  18   0  116.49   12.60
   3  18   0  113.79   12.20
   4 -18   0    7.80   13.40
  -4 -18   0   28.70   18.70
   4 -18   0   -3.50    6.60
  -4 -18   0   -3.30    5.30
  -4  18   0   -3.10    5.90
   4  18   0    7.70    5.90
  -4  18   0    4.30    8.40
   4  18   0   -1.90    7.90
  -4  18   0  -10.40    7.60
   5 -18   0   26.70   14.60
  -5 -18   0   92.19   22.80
  -5 -18   0   18.60    6.70
   5 -18   0   44.50    8.50
   5  18   0   39.90   10.80
  -5  18   0   35.00    8.10
   5  18   0   47.80    7.60
  -5  18   0   36.70    9.80
  -6 -18   0   22.40   19.60
  -6 -18   0   -6.10    5.30
   6 -18   0   -0.10    6.50
   6  18   0    2.80    5.40
  -6  18   0  -13.80    5.90
   6  18   0   -6.20    8.30
  -6  18   0   -4.50    8.10
   7 -18   0   38.40    8.20
  -7 -18   0   19.00    6.30
   7 -18   0   20.30   15.30
  -7 -18   0  109.79   25.40
   7  18   0   36.80   10.30
   7  18   0   40.70    6.60
  -7  18   0   34.40    8.10
  -7  18   0   38.00   15.30
   0 -19   0   41.30   19.50
   0  19   0    5.90    7.50
   0  19   0   -3.60    6.80
  -1 -19   0   71.09   34.00
   1 -19   0   56.69   17.10
   1  19   0   33.80    8.70
  -1  19   0   29.20    8.40
  -1  19   0   30.80    8.80
   1  19   0   26.90    8.90
   2 -19   0   71.89   16.40
  -2  19   0   57.79   10.30
  -2  19   0   50.49    9.30
   2  19   0   57.19    9.30
   2  19   0   71.49   11.60
   3 -19   0   26.10   14.00
  -3 -19   0   73.09   21.40
  -3  19   0   23.40    9.10
   3  19   0   30.60    7.80
   3  19   0   23.10    9.50
   4 -19   0    7.70    8.00
   4 -19   0    6.30   15.90
  -4 -19   0   54.39   21.20
   4  19   0    9.40    6.60
   4  19   0   -2.70    7.90
  -4  19   0   11.80    8.50
  -5 -19   0   35.10   19.70
   5 -19   0   -2.90    6.80
   5 -19   0   -4.60   13.90
  -5  19   0    7.10    8.10
   5  19   0   -7.30    8.00
   5  19   0    0.60    6.00
   6 -19   0   54.19   10.70
  -6 -19   0   28.40    7.40
   6 -19   0   16.20   15.40
  -6  19   0   62.19   12.20
   6  19   0   45.70    7.40
   6  19   0   51.49   10.60
   0  20   0   67.99   10.70
   0  20   0   60.99   10.90
   1 -20   0  122.69   23.30
   1  20   0   66.09   11.80
   1  20   0   68.29   10.30
  -1  20   0   54.79   10.10
  -1  20   0   58.39   10.50
   2 -20   0   16.80   13.40
  -2  20   0   12.70    8.90
  -2  20   0   -5.60    6.70
   2  20   0    3.10    7.40
   2  20   0    0.90    8.40
   3 -20   0   23.40   13.80
   3  20   0   17.10    9.90
  -3  20   0   24.80    7.80
  -3  20   0   20.90    9.30
   3  20   0   11.20    7.40
   4 -20   0   34.10   15.40
  -4 -20   0   70.69   24.80
   4  20   0   30.60    7.90
   4  20   0   33.80   10.30
 -15   0   1   71.09   20.00
  15   0  -1   66.99   12.50
  15   0  -1   65.99    6.80
 -15   0   1   51.69    6.80
  14   0  -1    5.10    3.90
 -14   0   1   -5.90   13.40
  14   0  -1   12.90    9.50
 -14   0   1   -0.20    3.90
 -13   0   1   76.29    7.20
  13   0  -1   72.49    7.00
  13   0  -1   64.09   11.40
 -13   0   1   46.50   14.60
 -12   0   1    5.60   11.10
  12   0  -1   -2.20    8.00
 -12   0   1   -2.90    6.60
 -12   0   1   -1.30    4.00
 -11   0   1  465.65   12.90
  11   0  -1  435.16   26.30
 -11   0   1  460.45   27.70
 -11   0   1  470.65   18.50
  11   0  -1  479.05   19.80
  11   0  -1  465.25   12.80
 -10   0   1   -3.00    3.30
  10   0  -1    4.60    6.90
  10   0  -1   -4.40    8.20
  10   0  -1   -4.60    3.20
 -10   0   1    3.40    5.40
 -10   0   1   -0.10    8.50
  -9   0   1  194.18   17.80
   9   0  -1  196.48   12.30
   9   0  -1  189.98    7.60
   9   0  -1  203.58   17.00
  -9   0   1  197.38   11.60
  -9   0   1  201.38    7.70
  -8   0   1    1.40    6.50
   8   0  -1    1.30    6.20
  -8   0   1   -1.40    4.70
   8   0  -1    1.60    2.70
  -8   0   1    0.20    2.80
   8   0  -1   -4.50    4.60
   7   0  -1   86.99   13.10
   7   0  -1   88.29    5.60
  -7   0   1   90.79    8.60
   7   0  -1  104.29    9.70
  -7   0   1  100.69    5.70
  -7   0   1   89.69   12.90
   6   0  -1    1.50    3.00
  -6   0   1    0.60    2.90
   6   0  -1    7.60    5.50
  -6   0   1    4.20    5.20
  -6   0   1   -2.10    6.60
   6   0  -1   -4.30    6.60
   5   0  -1 3448.95   65.69
  -5   0   1 3436.06   65.59
   5   0  -1 3469.55   59.79
   5   0  -1 3401.76   56.49
  -5   0   1 3526.25   56.49
  -5   0   1 3460.25   59.59
   4   0  -1    2.90    3.60
  -4   0   1    2.90    1.60
  -4   0   1    1.60    2.40
   4   0  -1    1.20    2.70
  -4   0   1    3.60    3.80
   4   0  -1    4.60    1.70
  -3   0   1 3465.95   57.19
   3   0  -1 3415.26   60.79
  -3   0   1 3469.85   55.19
  -3   0   1 3495.65   60.89
   3   0  -1 3367.96   57.19
   3   0  -1 3458.25   55.29
  -2   0   1    1.60    1.20
   2   0  -1    1.20    2.80
  -2   0   1    2.50    1.70
   2   0  -1    2.40    2.00
  -2   0   1    3.00    2.60
   2   0  -1    1.10    1.10
  -1   0  -1  112.29    3.90
   2   0   1    1.20    2.90
   2   0   1    1.90    1.90
  -2   0  -1   -0.80    0.80
  -2   0  -1    3.10    1.50
  -2   0  -1   -1.60    2.80
   2   0   1    0.30    1.40
   3   0   1  191.98    9.70
   3   0   1  198.58    6.60
   3   0   1  195.48    5.30
  -3   0  -1  201.78    5.30
  -3   0  -1  201.98    9.90
  -3   0  -1  156.08    6.00
   4   0   1    4.00    2.50
   4   0   1    1.50    1.70
   4   0   1    1.90    4.00
  -4   0  -1   -0.50    1.70
  -4   0  -1    1.20    2.40
  -4   0  -1   -0.20    3.60
  -5   0  -1  282.27   14.60
   5   0   1  277.77   14.20
  -5   0  -1  273.07    9.60
   5   0   1  256.97    7.40
  -5   0  -1  261.87    7.50
   5   0   1  268.77    9.80
  -6   0  -1   -4.00    7.50
   6   0   1   -6.60    6.70
   6   0   1   -1.90    4.70
  -6   0  -1   -6.30    4.40
  -6   0  -1    0.80    3.20
   6   0   1   -1.10    3.00
  -7   0  -1  618.44   24.30
  -7   0  -1  646.94   14.30
   7   0   1  633.94   14.20
   7   0   1  631.44   24.00
  -7   0  -1  659.33   17.50
  -8   0  -1   -1.50    4.50
  -8   0  -1    1.70    7.30
  -8   0  -1   -1.70    2.90
   8   0   1   -2.50    6.40
   8   0   1    1.90    3.00
   8   0   1   -2.80    4.50
   9   0   1 1629.34   45.30
  -9   0  -1 1630.14   45.30
   9   0   1 1625.94   30.60
  -9   0  -1 1614.44   35.10
  -9   0  -1 1666.03   30.80
   9   0   1 1654.23   35.80
 -10   0  -1   -6.50    8.40
  10   0   1   -0.30    3.50
  10   0   1   -5.30    6.20
  10   0   1    2.90    8.60
 -10   0  -1   -2.70    3.60
 -10   0  -1   -0.40    5.70
  11   0   1  608.24   21.90
 -11   0  -1  630.14   31.20
  11   0   1  612.74   34.40
 -11   0  -1  614.74   15.80
  11   0   1  573.34   17.00
 -11   0  -1  601.94   21.00
  12   0   1   -7.00    7.40
 -12   0  -1   -3.70   11.50
 -12   0  -1   -0.10    4.30
  12   0   1   -2.10    3.90
 -12   0  -1   -1.10    6.10
  13   0   1  113.99    7.90
 -13   0  -1  110.39    8.40
 -13   0  -1  119.39   19.60
  13   0   1  101.29   12.40
 -14   0  -1   -0.70    4.10
 -14   0  -1    9.10   13.30
  14   0   1   -5.10    8.60
  14   0   1    5.50    4.10
 -15   0  -1    4.20    4.30
  15   0   1   24.90    4.70
  15   0   1    8.20    9.90
  15  -1  -1   10.80    4.40
  15  -1  -1   -8.10    9.20
 -15  -1   1    0.00   15.00
 -15  -1   1   -0.50    3.10
  15   1  -1   -0.80    9.60
  15   1  -1    0.70    3.20
 -15   1   1    7.40    4.70
  14  -1  -1   27.80   10.50
 -14  -1   1   38.80   15.90
  14  -1  -1   41.80    5.60
 -14  -1   1   37.30    4.40
 -14   1   1   31.80    5.40
  14   1  -1   28.10   10.20
  14   1  -1   36.20    4.40
 -14   1   1   45.90   16.60
  13  -1  -1   35.60    5.30
 -13  -1   1   30.90   14.50
 -13  -1   1   37.20    4.50
  13  -1  -1   38.60   12.00
  13   1  -1   37.10    9.80
  13   1  -1   43.80    4.70
 -13   1   1   49.99   15.70
 -13   1   1   37.90    5.70
  12  -1  -1   52.39    9.90
  12  -1  -1   56.59    6.20
 -12  -1   1  100.79   17.60
 -12  -1   1   55.69    6.20
  12   1  -1   74.09   11.00
 -12   1   1   57.49    8.70
 -12   1   1   48.30   14.30
 -12   1   1   55.49    6.30
  12   1  -1   52.19    4.90
  11  -1  -1   49.99    9.20
  11  -1  -1   48.60   12.40
  11  -1  -1   45.10    5.60
 -11  -1   1   43.90    4.70
 -11  -1   1   44.50    8.20
 -11  -1   1   49.10   13.80
 -11   1   1   37.00    5.60
  11   1  -1   48.90    4.70
 -11   1   1   41.00   11.90
 -11   1   1   43.60    8.90
  11   1  -1   51.79    9.60
  11   1  -1   52.39   13.10
 -10  -1   1  660.53   14.30
 -10  -1   1  639.64   20.50
 -10  -1   1  657.13   29.60
  10  -1  -1  626.84   21.00
 -10   1   1  617.64   15.80
 -10   1   1  628.54   28.70
  10   1  -1  637.24   21.30
  10   1  -1  604.94   28.00
 -10   1   1  596.34   19.60
  10   1  -1  644.74   14.20
   9  -1  -1   67.29    7.90
  -9  -1   1   74.69   12.10
  -9  -1   1   65.39    5.00
   9  -1  -1   60.29    5.90
   9  -1  -1   47.40    9.90
  -9  -1   1   66.79    7.70
   9   1  -1   82.49    9.20
  -9   1   1   65.49    7.90
  -9   1   1   57.19    6.10
   9   1  -1   69.09   11.80
  -9   1   1   68.99   11.50
   9   1  -1   65.79    4.90
   8  -1  -1    7.90    3.30
  -8  -1   1   11.50    2.80
  -8  -1   1    8.00    7.00
   8  -1  -1    5.70    5.10
   8  -1  -1    7.30    7.40
  -8  -1   1   -1.10    4.60
   8   1  -1    4.70    2.60
  -8   1   1    8.90    6.80
  -8   1   1    0.40    4.20
   8   1  -1    5.20    6.70
  -8   1   1    7.00    3.30
   8   1  -1    5.30    5.60
  -7  -1   1   79.89    4.70
  -7  -1   1   76.19   12.50
   7  -1  -1   82.79    6.00
   7  -1  -1   76.09   12.80
  -7  -1   1   86.69    8.70
   7   1  -1   82.29    4.80
   7   1  -1   85.29   11.30
  -7   1   1   83.69   12.80
  -7   1   1   87.69    6.20
  -7   1   1   85.69    8.10
   7   1  -1   79.89    9.10
   6  -1  -1   17.80    5.70
   6  -1  -1   12.80    8.20
  -6  -1   1    9.40    7.60
  -6  -1   1   19.30    5.30
  -6  -1   1   18.20    2.80
   6  -1  -1    5.60    3.60
   6   1  -1   11.10    5.30
  -6   1   1   12.20    4.90
   6   1  -1    5.70    7.90
  -6   1   1   20.30    7.80
  -6   1   1   14.30    3.70
   6   1  -1   13.20    2.80
  -5  -1   1  624.54   20.40
   5  -1  -1  601.84   13.10
   5  -1  -1  621.74   15.30
   5  -1  -1  635.34   20.00
  -5  -1   1  630.74   11.60
  -5  -1   1  608.24   15.40
   5   1  -1  637.04   15.80
  -5   1   1  606.44   19.80
  -5   1   1  598.04   14.90
   5   1  -1  609.94   11.60
   5   1  -1  608.04   20.10
  -5   1   1  625.34   13.20
  -4  -1   1 2397.06   46.60
   4  -1  -1 2336.07   39.70
   4  -1  -1 2345.17   41.30
   4  -1  -1 2405.16   45.90
  -4  -1   1 2282.17   41.50
  -4  -1   1 2355.56   38.10
  -4   1   1 2378.16   45.80
  -4   1   1 2445.56   39.70
   4   1  -1 2376.16   41.80
  -4   1   1 2338.77   41.10
   4   1  -1 2335.77   38.10
   4   1  -1 2371.86   46.60
   2  -1  -1  524.25   10.70
  -2  -1   1  504.45   10.80
   2  -1  -1  507.95   10.00
  -2  -1   1  524.25   13.40
  -2   1   1  528.15   10.10
  -2   1   1  526.25   12.50
   2   1  -1  528.05   11.00
   2   1  -1  514.75   13.40
  -2   1   1  503.05   10.50
   1  -1  -1   35.00    1.80
  -1  -1   1   42.20    1.70
  -1   1   1   50.89    2.10
   1  -1   1   61.89    1.70
   1  -1   1   54.69    2.10
   1  -1   1   75.29    3.50
   1   1   1   62.49    1.80
   1   1   1   75.89    2.50
  -1   1  -1   62.09    1.70
   1   1   1   62.89    3.00
  -2  -1  -1 1660.33   28.20
   2  -1   1 1636.64   27.60
   2  -1   1 1685.73   27.40
  -2  -1  -1 1673.43   26.60
  -2  -1  -1 1644.24   31.10
   2  -1   1 1677.63   31.10
   2   1   1 1634.64   31.00
   2   1   1 1673.33   28.30
   2   1   1 1621.34   26.60
  -2   1  -1 1405.86   27.10
  -2   1  -1 1672.13   27.60
   3  -1   1    4.30    2.10
  -3  -1  -1    4.40    1.60
   3  -1   1    2.40    2.30
  -3  -1  -1    2.70    2.80
  -3  -1  -1    2.30    4.20
   3  -1   1    4.40    3.70
   3   1   1    2.30    2.50
  -3   1  -1    6.30    2.20
   3   1   1   -1.30    3.50
  -3   1  -1    5.00    3.70
  -3   1  -1    0.50    1.00
   3   1   1    5.70    1.50
   4  -1   1    5.40    2.10
  -4  -1  -1    6.10    1.70
   4  -1   1    7.20    2.60
  -4  -1  -1    3.30    4.00
   4  -1   1    4.50    3.80
  -4  -1  -1    2.90    2.60
  -4   1  -1    8.30    2.20
   4   1   1    4.20    1.60
  -4   1  -1    2.60    3.80
   4   1   1    2.90    4.00
   4   1   1    6.30    3.10
   5  -1   1  115.19   11.40
   5  -1   1  104.79    5.70
  -5  -1  -1  112.19   11.50
   5  -1   1  106.19    7.10
  -5  -1  -1   97.39    7.30
  -5  -1  -1  116.59    4.90
  -5   1  -1  132.39    6.10
   5   1   1  126.39    7.90
   5   1   1  111.19   11.00
  -5   1  -1  110.99   11.10
   5   1   1  111.89    4.70
   6  -1   1   89.09    6.40
   6  -1   1  109.69    8.70
  -6  -1  -1   97.19    5.50
   6  -1   1   99.79   13.40
   6   1   1   92.49   13.40
   6   1   1   89.59    5.30
  -6   1  -1  109.39   13.60
  -6   1  -1  101.69    8.10
  -6   1  -1   88.79    6.60
   6   1   1   96.19    9.20
   7  -1   1 1135.69   25.40
  -7  -1  -1 1148.59   21.50
  -7  -1  -1 1162.68   33.60
   7  -1   1 1167.68   33.40
  -7  -1  -1 1180.08   26.00
   7  -1   1 1122.19   22.70
  -7   1  -1 1107.69   25.00
  -7   1  -1 1153.08   33.30
  -7   1  -1 1156.88   22.90
   7   1   1 1176.28   26.20
   7   1   1 1136.29   33.20
   7   1   1 1137.99   21.40
   8  -1   1   16.60    7.50
  -8  -1  -1   23.60    8.60
  -8  -1  -1   17.70    3.10
   8  -1   1   20.60    5.50
   8  -1   1   23.50    3.90
  -8  -1  -1   23.50    6.00
   8   1   1   22.10    8.40
   8   1   1   22.70    5.70
  -8   1  -1   23.50    4.00
  -8   1  -1   20.20    5.40
   8   1   1   21.30    3.30
  -8   1  -1    9.60    6.90
   9  -1   1  541.65   15.00
  -9  -1  -1  521.35   12.70
  -9  -1  -1  505.35   17.20
   9  -1   1  496.75   23.90
  -9  -1  -1  542.75   25.30
   9  -1   1  514.75   17.50
  -9   1  -1  506.35   24.70
  -9   1  -1  530.45   17.00
   9   1   1  550.84   18.10
   9   1   1  527.95   24.80
  -9   1  -1  533.05   14.00
   9   1   1  520.55   12.50
  10  -1   1  124.89    8.10
 -10  -1  -1  129.79   18.80
  10  -1   1  140.79   12.20
  10  -1   1  121.49   17.20
 -10  -1  -1  124.69    7.10
 -10  -1  -1  143.49   11.50
 -10   1  -1  121.09    8.30
 -10   1  -1  130.49   18.70
  10   1   1  112.19   16.50
  10   1   1  121.89   12.10
  10   1   1  120.09    6.80
 -10   1  -1  152.68   11.20
  11  -1   1  711.93   17.90
 -11  -1  -1  726.63   16.70
 -11  -1  -1  682.83   22.60
 -11  -1  -1  727.13   33.60
  11  -1   1  754.92   23.80
  11  -1   1  706.93   32.60
  11   1   1  703.03   16.40
 -11   1  -1  758.32   25.10
 -11   1  -1  749.73   18.50
  11   1   1  742.43   24.10
 -11   1  -1  731.73   33.20
 -12  -1  -1  200.18   24.50
 -12  -1  -1  197.58    8.60
  12  -1   1  202.88   15.50
 -12  -1  -1  159.68   14.30
  12  -1   1  194.18    9.80
  12   1   1  186.68   15.70
  12   1   1  189.18    8.30
 -12   1  -1  172.28   13.50
 -12   1  -1  184.08   10.10
 -12   1  -1  198.08   23.80
 -13  -1  -1    4.90    3.90
 -13  -1  -1    7.70   12.40
  13  -1   1    0.70    4.10
  13  -1   1    9.70   10.00
 -13   1  -1   -1.10    4.30
  13   1   1   11.10    4.70
  13   1   1   14.00    9.00
  14  -1   1    7.30    8.80
 -14  -1  -1    0.20    3.90
  14  -1   1    8.10    4.50
 -14  -1  -1    4.90   13.70
 -14   1  -1   -2.90    4.70
  14   1   1   15.80    9.10
  15  -1   1   16.10   13.30
  15  -1   1    4.60    9.40
 -15  -1  -1   22.80   16.90
  15  -1   1   14.80    4.70
  15   1   1   12.20   10.10
 -15   1  -1   13.30    5.10
 -15  -2   1   33.50   18.30
  15  -2  -1   21.40   13.30
  15  -2  -1    3.00    9.30
  15  -2  -1   13.40    5.00
  15   2  -1   -8.20    9.10
 -15   2   1   12.30    5.30
  14  -2  -1   -1.10    4.30
  14  -2  -1   -2.80    9.00
 -14  -2   1   -1.20   13.00
 -14   2   1    3.60    4.90
  14   2  -1   -3.90    9.20
  13  -2  -1   20.70    5.20
 -13  -2   1   22.90   13.50
 -13  -2   1   15.70    3.00
  13   2  -1   18.80    3.20
 -13   2   1   16.90    5.40
  13   2  -1   20.20    9.30
 -12  -2   1  736.03   15.20
  12  -2  -1  775.82   25.60
 -12  -2   1  761.72   36.10
  12  -2  -1  756.22   19.30
  12   2  -1  805.22   26.50
 -12   2   1  761.92   24.00
  12   2  -1  732.73   15.20
 -12   2   1  636.84   39.60
 -12   2   1  743.53   19.40
 -11  -2   1  100.49   15.60
 -11  -2   1   76.09    5.30
  11  -2  -1   78.99    8.00
 -11  -2   1   86.59    9.80
  11  -2  -1  107.49   11.40
  11  -2  -1   85.99   14.10
 -11   2   1   88.69   14.80
 -11   2   1   78.39    8.60
  11   2  -1   79.59   15.10
  11   2  -1   77.79   10.40
  11   2  -1   86.99    5.40
  10  -2  -1 1759.72   38.60
 -10  -2   1 1717.73   30.00
  10  -2  -1 1732.33   33.70
 -10  -2   1 1762.42   39.40
 -10  -2   1 1665.23   48.90
  10   2  -1 1796.82   39.70
 -10   2   1 1698.93   48.30
  10   2  -1 1681.53   49.00
  10   2  -1 1695.63   30.00
 -10   2   1 1728.13   37.60
  -9  -2   1   48.70   10.30
  -9  -2   1   66.59    8.10
  -9  -2   1   48.60    4.10
   9  -2  -1   51.59    7.40
   9  -2  -1   45.50    5.20
   9  -2  -1   65.19   11.60
   9   2  -1   69.39   11.70
  -9   2   1   49.10    5.40
  -9   2   1   51.29    6.60
  -9   2   1   43.50    9.60
   9   2  -1   49.20    4.00
   9   2  -1   63.89    8.60
  -8  -2   1   47.40    6.30
   8  -2  -1   54.29    9.90
  -8  -2   1   69.09   11.30
   8  -2  -1   54.89    6.00
   8  -2  -1   56.09    7.30
  -8  -2   1   60.39    3.80
  -8   2   1   56.09    6.20
   8   2  -1   58.59   10.80
  -8   2   1   61.39   10.10
   8   2  -1   61.69    3.80
  -8   2   1   69.99    7.30
   8   2  -1   49.90    7.10
  -7  -2   1   42.50    6.10
   7  -2  -1   58.49    6.90
   7  -2  -1   43.80    4.90
   7  -2  -1   43.50    8.90
  -7  -2   1   55.19   10.00
  -7  -2   1   51.99    3.50
  -7   2   1   39.70    8.30
   7   2  -1   47.40    3.50
  -7   2   1   44.10    5.70
  -7   2   1   46.30    4.80
   7   2  -1   49.20   10.00
   7   2  -1   56.39    7.50
   6  -2  -1 1107.59   24.10
   6  -2  -1 1115.79   30.30
   6  -2  -1 1060.39   21.70
  -6  -2   1 1085.49   18.50
  -6  -2   1 1062.49   24.30
  -6   2   1 1098.79   21.90
   6   2  -1 1054.19   31.00
   6   2  -1 1051.89   18.40
   6   2  -1 1065.79   24.70
  -6   2   1 1066.19   23.40
  -6   2   1 1056.09   30.00
   5  -2  -1 2362.86   48.80
   5  -2  -1 2453.95   43.40
   5  -2  -1 2364.96   41.80
  -5  -2   1 2375.86   43.90
  -5  -2   1 2422.16   50.29
  -5  -2   1 2446.96   38.70
   5   2  -1 2373.66   50.09
  -5   2   1 2399.76   43.00
  -5   2   1 2450.25   49.20
   5   2  -1 2418.46   38.70
   5   2  -1 2455.65   44.30
  -5   2   1 2413.56   41.80
  -4  -2   1  361.76   14.00
  -4  -2   1  350.56   10.30
   4  -2  -1  347.87    9.90
   4  -2  -1  369.16   13.30
   4  -2  -1  357.16    9.10
  -4   2   1  365.26   13.10
  -4   2   1  357.66    9.70
  -4   2   1  360.96    9.10
   4   2  -1  367.96   10.70
   4   2  -1  351.36   13.90
  -3  -2   1  765.42   19.70
   3  -2  -1  764.92   15.00
   3  -2  -1  747.93   15.40
  -3  -2   1  733.13   15.80
   3  -2  -1  752.72   18.30
   3   2  -1  748.13   19.60
  -3   2   1  752.72   14.90
  -3   2   1  752.82   18.20
   3   2  -1  771.82   16.10
  -2  -2   1 1076.19   23.10
  -2  -2   1 1045.80   17.00
   2  -2  -1 1078.69   19.40
  -2  -2   1 1053.39   19.80
   2  -2  -1 1092.99   21.40
   2  -2  -1 1030.30   19.10
  -2   2   1 1051.29   19.10
   2   2  -1 1070.39   19.80
   2   2  -1 1049.99   17.00
   2   2  -1 1042.60   22.90
  -1  -2   1 2189.78   37.90
   1  -2  -1 2034.60   34.60
   1  -2  -1 2137.99   35.40
   1  -2  -1 2087.29   34.60
  -1  -2   1 2076.89   33.70
  -1  -2   1 2046.60   34.70
  -1   2   1 2088.89   35.30
   1   2  -1 2120.59   37.80
   1   2  -1 2075.89   34.70
   1   2  -1 2078.89   33.60
  -1   2   1 2088.19   34.70
   0  -2   1  744.73   14.10
   0  -2  -1  841.92   14.60
   0  -2   1  842.02   16.40
   0  -2  -1  772.42   14.20
   0  -2   1  769.22   13.80
   0  -2  -1  867.41   15.20
   0   2   1  844.92   14.30
   0   2  -1  762.62   16.10
   0   2  -1  826.42   14.20
   0   2   1  812.42   14.50
   0   2   1  809.72   15.00
   1  -2   1   88.39    5.50
  -1  -2  -1   76.69    5.30
   1  -2   1   79.79    2.80
  -1  -2  -1   82.89    2.90
   1  -2   1   85.89    3.70
  -1   2  -1   80.29    2.90
  -1   2  -1   88.39    3.80
   1   2   1   86.79    3.00
   1   2   1   81.89    4.00
  -1   2  -1   83.99    5.30
   1   2   1   82.49    5.30
   2  -2   1  808.62   18.90
   2  -2   1  832.92   15.70
  -2  -2  -1  819.72   14.10
   2  -2   1  841.72   14.90
  -2  -2  -1  819.82   18.80
  -2  -2  -1  799.82   16.10
   2   2   1  804.92   18.80
  -2   2  -1  828.92   14.80
   2   2   1  832.62   14.10
   2   2   1  794.12   16.10
  -2   2  -1  804.02   18.60
  -2   2  -1  824.82   15.70
   3  -2   1   44.80    3.90
  -3  -2  -1   47.10    4.70
   3  -2   1   48.80    3.90
   3  -2   1   44.50    6.40
  -3  -2  -1   35.10    5.00
   3  -2   1   48.30    6.60
   3   2   1   38.60    5.30
  -3   2  -1   50.69    3.70
   3   2   1   46.80    4.80
   3   2   1   42.00    2.50
  -3   2  -1   40.90    3.90
   3   2   1   46.10    2.40
   4  -2   1  127.29    9.30
  -4  -2  -1  140.49    6.70
   4  -2   1  140.49    6.00
  -4  -2  -1  122.29    9.50
  -4  -2  -1  147.29    4.10
   4  -2   1  124.19    5.60
   4  -2   1  133.09    9.30
   4   2   1  146.09    6.90
   4   2   1  135.69    9.70
   4   2   1  135.19    3.90
  -4   2  -1  136.69    5.80
  -4   2  -1  119.19    5.50
  -5  -2  -1   76.69    4.00
  -5  -2  -1   66.29    7.40
   5  -2   1   69.79    6.70
   5  -2   1   66.69   10.60
  -5  -2  -1   67.69   11.30
   5  -2   1   61.49    5.80
  -5   2  -1   71.29    6.10
   5   2   1   75.89    9.80
   5   2   1   74.79    7.70
   5   2   1   65.89    3.70
   6  -2   1 2384.66   43.50
  -6  -2  -1 2389.06   39.60
  -6  -2  -1 2336.77   52.89
   6  -2   1 2406.16   51.79
  -6  -2  -1 2368.96   44.60
   6  -2   1 2358.36   42.20
   6   2   1 2380.66   52.49
  -6   2  -1 2401.76   53.09
   6   2   1 2354.86   39.50
  -6   2  -1 2405.66   42.30
   6   2   1 2382.06   44.90
   7  -2   1  246.88   16.20
  -7  -2  -1  234.78   16.80
  -7  -2  -1  251.07    7.10
  -7  -2  -1  231.88   11.20
   7  -2   1  258.47   11.10
   7  -2   1  237.08    9.10
   7   2   1  234.78   12.00
  -7   2  -1  246.78   16.60
   7   2   1  234.58   16.40
   7   2   1  240.68    6.90
  -7   2  -1  269.97    9.60
  -8  -2  -1  424.76    9.90
   8  -2   1  416.96   20.80
   8  -2   1  421.26   14.40
  -8  -2  -1  392.26   20.80
  -8  -2  -1  385.96   14.60
  -8   2  -1  440.06   21.50
  -8   2  -1  341.67   12.80
  -8   2  -1  406.66   12.20
   8   2   1  410.46   15.20
   8   2   1  407.46   20.70
   8   2   1  407.56    9.60
   9  -2   1   41.90    7.00
  -9  -2  -1   56.99   11.60
   9  -2   1   48.80   11.00
  -9  -2  -1   64.79    8.20
   9  -2   1   44.60    5.30
  -9  -2  -1   48.70    4.70
  -9   2  -1   49.99   10.90
   9   2   1   63.09    8.70
   9   2   1   42.20    4.50
   9   2   1   46.40   10.50
  -9   2  -1   49.40    6.50
  -9   2  -1   59.49    7.20
 -10  -2  -1  568.24   19.50
  10  -2   1  572.34   19.70
  10  -2   1  554.24   15.70
  10  -2   1  545.35   27.00
 -10  -2  -1  583.94   13.20
 -10  -2  -1  569.44   28.20
  10   2   1  599.34   20.70
  10   2   1  563.24   13.00
 -10   2  -1  579.54   16.10
  10   2   1  555.54   27.60
 -10   2  -1  564.34   18.50
 -11  -2  -1  108.59   12.10
 -11  -2  -1  105.59    6.60
  11  -2   1  109.39    8.60
 -11  -2  -1   93.29   15.40
  11  -2   1  107.09   17.90
  11  -2   1  108.59   11.30
  11   2   1   91.99    6.00
 -11   2  -1  100.69    9.10
  11   2   1  105.89   12.00
 -11   2  -1   93.99   11.00
 -12  -2  -1   46.60    4.70
 -12  -2  -1   34.90   12.90
  12  -2   1   38.60    6.00
  12  -2   1   46.80    9.60
 -12   2  -1   44.30    6.40
  12   2   1   55.89   10.90
  12   2   1   48.30    4.50
 -12   2  -1   44.90    8.00
  13  -2   1    5.90    4.60
  13  -2   1   -9.80    7.70
  13  -2   1    7.80   12.60
 -13  -2  -1   -4.10    3.10
 -13  -2  -1   -1.50   11.20
  13   2   1    1.60    8.70
  13   2   1    3.10    3.10
 -13   2  -1   -2.40    4.80
  14  -2   1    8.80    4.70
 -14  -2  -1   15.00   14.40
  14  -2   1    2.50   11.40
  14  -2   1   -1.00    8.70
  14   2   1   15.60   10.00
 -14   2  -1   -0.70    5.00
  15  -2   1   48.30   11.40
 -15  -2  -1   89.49   21.60
  15  -2   1   61.79   17.40
  15  -2   1   59.89    6.80
 -15   2  -1   65.19    7.60
  15   2   1   53.29   12.00
  15  -3  -1  136.39   15.40
  15  -3  -1  151.58   10.30
  15  -3  -1  127.09   20.90
 -15  -3   1  182.78   29.00
 -15   3   1  149.69   11.20
  15   3  -1  107.99   14.00
  14  -3  -1   95.19   18.30
  14  -3  -1  111.09   13.20
  14  -3  -1  110.39    9.40
 -14  -3   1  113.09   20.20
  14   3  -1  101.09   13.20
 -14   3   1  106.19   10.40
  13  -3  -1    2.70    4.60
 -13  -3   1    1.60   12.00
  13  -3  -1    1.50   11.00
  13  -3  -1  -12.30    8.30
 -13   3   1    0.50    5.30
  13   3  -1    9.40    9.50
 -12  -3   1   -6.00   10.90
  12  -3  -1    7.70    4.90
  12  -3  -1    9.60    8.30
  12  -3  -1    2.20   11.80
 -12   3   1   -1.80    6.00
  12   3  -1    3.00   10.30
 -12   3   1    2.40    5.20
  11  -3  -1  391.66   13.80
 -11  -3   1  403.16   17.70
  11  -3  -1  410.96   26.00
  11  -3  -1  396.56   18.20
 -11  -3   1  390.96   26.80
 -11   3   1  400.66   14.30
 -11   3   1  396.56   17.00
  11   3  -1  377.16   18.70
 -10  -3   1   41.60   11.20
 -10  -3   1   33.60    8.00
  10  -3  -1   45.70    8.60
  10  -3  -1   41.90    5.80
  10   3  -1   45.80    8.50
  10   3  -1   47.70   12.60
 -10   3   1   45.40    7.50
 -10   3   1   46.90    6.20
  -9  -3   1  227.28   18.80
  -9  -3   1  218.38   12.50
   9  -3  -1  229.68   10.00
   9  -3  -1  211.78   17.70
   9  -3  -1  217.98   12.60
  -9   3   1  220.28   10.10
  -9   3   1  218.18   11.60
   9   3  -1  236.48   18.50
   9   3  -1  225.08   13.20
   8  -3  -1   82.49    8.30
  -8  -3   1   80.19   12.20
  -8  -3   1   63.49    7.20
   8  -3  -1   71.99    6.90
   8  -3  -1   78.39   12.80
   8   3  -1   90.49   12.80
   8   3  -1   61.79    7.40
  -8   3   1   72.99    7.90
  -8   3   1   61.29    6.80
  -8   3   1   64.49    9.90
   7  -3  -1  154.98   13.80
  -7  -3   1  146.19   14.90
   7  -3  -1  161.58   10.20
  -7  -3   1  142.49    9.90
   7  -3  -1  133.89    8.10
  -7   3   1  136.89    8.00
  -7   3   1  142.89    8.80
   7   3  -1  153.08   10.90
  -7   3   1  164.88   14.60
   7   3  -1  132.79   14.80
   6  -3  -1   69.89    7.30
  -6  -3   1   68.89   10.40
   6  -3  -1   78.49   12.20
  -6  -3   1   66.39    7.20
   6  -3  -1   82.39    9.10
   6   3  -1   73.79    8.10
  -6   3   1   71.79    7.30
  -6   3   1   72.09    7.50
   6   3  -1   63.39    9.80
   5  -3  -1 2533.15   45.50
  -5  -3   1 2574.64   47.80
  -5  -3   1 2596.44   54.09
   5  -3  -1 2604.64   52.29
   5  -3  -1 2643.44   46.50
  -5   3   1 2554.44   45.50
   5   3  -1 2715.03   58.89
   5   3  -1 2575.34   47.60
   4  -3  -1 1039.50   24.90
  -4  -3   1 1044.00   26.60
   4  -3  -1 1047.00   25.20
   4  -3  -1 1066.59   20.90
  -4  -3   1 1005.70   21.50
   4  -3  -1 1013.00   20.40
   4   3  -1 1020.80   21.70
   4   3  -1  994.30   26.20
  -4   3   1 1060.29   20.60
   3  -3  -1  545.45   12.40
   3  -3  -1  577.04   12.70
  -3  -3   1  557.44   13.20
   3  -3  -1  569.64   15.50
  -3  -3   1  558.44   17.00
  -3  -3   1  582.74    9.60
  -3   3   1  551.64   12.50
   3   3  -1  558.44   13.30
   3   3  -1  546.15   16.80
   3   3  -1  558.54    9.50
  -2  -3   1 1094.09   21.10
   2  -3  -1 1116.19   22.80
   2  -3  -1 1126.79   20.60
  -2  -3   1 1119.39   18.70
   2  -3  -1 1109.79   20.80
  -2  -3   1 1120.19   24.90
  -2   3   1 1124.89   20.80
   2   3  -1 1119.39   21.20
   2   3  -1 1082.99   25.10
   2   3  -1 1120.19   18.70
  -2   3   1 1100.39   22.50
  -1  -3   1 1218.58   21.10
   1  -3  -1 1211.38   22.00
   1  -3  -1 1206.28   22.10
   1  -3  -1 1245.48   23.30
  -1  -3   1 1278.77   26.30
  -1  -3   1 1218.38   22.10
   1   3  -1 1223.18   22.10
   1   3  -1 1217.78   26.10
   1   3  -1 1239.08   21.10
  -1   3   1 1250.57   23.20
  -1   3   1 1253.57   22.20
   0  -3  -1 3019.00   50.39
   0  -3   1 3085.29   50.09
   0  -3   1 3113.79   53.59
   0  -3  -1 3150.78   52.29
   0  -3  -1 3095.39   50.79
   0  -3   1 3060.49   50.29
   0   3   1 3161.78   50.79
   0   3   1 3065.39   51.99
   0   3  -1 2935.21   53.19
   0   3  -1 3134.09   50.39
   0   3   1 3056.89   50.39
   3  -3   1 5582.94   89.09
  -3  -3  -1 5437.96   90.69
   3  -3   1 5505.45   89.99
  -3  -3  -1 5546.84   95.19
  -3   3  -1 5557.94   88.89
  -3   3  -1 5470.65   94.79
  -3   3  -1 5488.15   89.99
   3   3   1 5456.85   95.09
   3   3   1 5537.35   87.59
   3   3   1 5586.44   90.89
  -4  -3  -1 2759.02   53.99
   4  -3   1 2702.53   47.40
  -4  -3  -1 2779.92   48.80
   4  -3   1 2801.72   53.59
   4  -3   1 2790.62   47.00
   4  -3   1 2854.51   54.09
   4   3   1 2730.93   48.80
  -4   3  -1 2743.93   47.50
   4   3   1 2784.22   44.60
   4   3   1 2731.73   53.99
   4   3   1 2645.94   44.40
  -4   3  -1 2736.13   46.80
   5  -3   1    4.00    6.40
  -5  -3  -1   13.90    8.20
  -5  -3  -1   29.10    6.10
   5  -3   1   13.10    6.90
   5  -3   1    7.20    4.00
   5  -3   1   15.30    4.60
   5   3   1   14.70    2.30
   5   3   1   12.50    5.50
  -5   3  -1   16.30    4.60
  -5   3  -1   15.80    4.20
   5   3   1   17.90    2.50
   6  -3   1 3967.60   76.49
  -6  -3  -1 3985.90   69.39
  -6  -3  -1 3900.51   77.29
   6  -3   1 3891.01   66.89
   6  -3   1 3983.20   67.59
  -6   3  -1 3691.93   66.79
   6   3   1 3924.41   63.29
   6   3   1 3974.20   77.69
  -6   3  -1 3952.40   67.09
   6   3   1 3991.90   72.99
   6   3   1 3912.71   63.09
  -7  -3  -1   81.39    8.20
   7  -3   1   68.69    6.80
  -7  -3  -1   69.59   10.60
   7  -3   1   81.09    8.30
   7  -3   1   69.69   11.00
   7  -3   1   79.79   10.80
   7   3   1   74.09    3.90
   7   3   1   62.39    9.90
  -7   3  -1   64.09    7.00
   7   3   1   59.09    7.20
  -8  -3  -1   19.50    6.00
   8  -3   1   15.30    7.20
   8  -3   1   13.60    8.10
  -8  -3  -1   21.50    8.60
   8  -3   1   23.40    4.50
   8  -3   1   31.30    5.90
   8   3   1   18.70    5.80
   8   3   1   23.00    2.60
   8   3   1   18.00    8.10
   9  -3   1  194.28   11.90
  -9  -3  -1  176.28   12.10
   9  -3   1  199.28    9.70
   9  -3   1  181.98   17.60
  -9  -3  -1  187.48   18.10
   9  -3   1  192.28   18.30
   9   3   1  174.78   17.00
  -9   3  -1  191.58    9.90
   9   3   1  202.38   13.00
   9   3   1  191.48    6.00
 -10  -3  -1    1.20    9.20
 -10  -3  -1    6.90    7.60
  10  -3   1   11.30    9.20
  10  -3   1   10.80    4.80
  10  -3   1    1.70    6.40
  10  -3   1    3.70    9.70
 -10   3  -1   -3.50    2.20
  10   3   1    0.50    2.50
  10   3   1    4.80    9.40
 -10   3  -1    0.80    4.80
  10   3   1   14.30    7.70
  11  -3   1   -4.40   10.10
  11  -3   1   12.70    7.60
  11  -3   1    2.10   10.00
 -11  -3  -1   -1.60    6.60
 -11  -3  -1    0.10   10.60
  11  -3   1   -3.50    4.40
 -11   3  -1   -0.10    4.20
  11   3   1   -0.10    2.60
 -11   3  -1    3.50    4.90
  11   3   1    3.30    7.50
 -12  -3  -1   84.69   15.90
  12  -3   1   84.99   17.00
  12  -3   1   86.19   10.80
  12  -3   1   81.59    7.80
 -12   3  -1  100.79   10.00
 -12   3  -1   72.19    8.60
  12   3   1   87.89    5.10
  12   3   1   89.59    5.00
  13  -3   1   16.60    8.60
  13  -3   1   18.30    5.40
  13  -3   1   27.50   13.30
 -13  -3  -1   25.70   14.80
 -13   3  -1   19.40    6.20
  13   3   1   12.60    8.90
  14  -3   1  149.79   10.30
  14  -3   1  133.29   21.30
 -14  -3  -1  155.88   25.90
  14  -3   1  153.08   16.10
  14   3   1  113.39   13.40
 -14   3  -1  115.49   10.90
 -15  -3  -1   35.90   18.70
  15  -3   1   10.20   13.20
  15  -3   1   31.80    6.10
  15  -3   1   16.60    9.70
 -15   3  -1   16.50    6.30
  15   3   1   18.00   10.60
 -15  -4   1   86.79   22.20
  15  -4  -1   58.49    7.50
  15  -4  -1   42.30   11.70
  15  -4  -1   62.79   16.20
  15   4  -1   74.99   12.70
 -15   4   1   58.39    8.50
  14  -4  -1   41.90   14.90
 -14  -4   1   43.40   16.40
  14  -4  -1   34.40   10.40
  14  -4  -1   39.50    6.70
 -14   4   1   42.00    7.60
  14   4  -1   42.10   11.90
  13  -4  -1    5.70    4.80
  13  -4  -1    3.50    8.50
  13  -4  -1   -4.00   11.20
 -13  -4   1    5.90   12.00
 -13   4   1    1.90    5.50
  13   4  -1    4.10    9.70
  12  -4  -1  119.89    9.80
  12  -4  -1  123.79   18.30
 -12  -4   1  100.39   16.80
  12  -4  -1  137.89   14.70
 -12   4   1  112.09   11.80
  12   4  -1  136.79   14.50
 -12   4   1  112.99   10.50
  11  -4  -1   43.60   12.90
  11  -4  -1   53.79    7.00
  11  -4  -1   35.80   11.30
  11  -4  -1   58.89    9.60
 -11  -4   1   37.30   13.20
 -11  -4   1   53.99   10.50
  11   4  -1   39.60    9.20
 -11   4   1   50.59    7.10
 -11   4   1   42.20    7.50
 -10  -4   1   52.99   11.90
  10  -4  -1   65.89    9.00
  10  -4  -1   66.99   13.00
 -10  -4   1   73.59    9.80
  10  -4  -1   59.19    6.80
  10   4  -1   67.59    9.20
  10   4  -1   56.99   12.00
 -10   4   1   74.39    8.20
 -10   4   1   69.89    7.40
   9  -4  -1  964.50   33.70
  -9  -4   1  935.51   34.00
   9  -4  -1  901.31   32.20
   9  -4  -1  925.51   24.40
   9  -4  -1  930.71   22.10
  -9  -4   1  948.81   25.60
  -9   4   1  867.41   23.00
   9   4  -1  939.11   33.80
   9   4  -1  957.00   26.10
  -9   4   1  916.31   22.10
  -8  -4   1   43.70    7.40
   8  -4  -1   40.00    8.70
   8  -4  -1   41.50    5.60
   8  -4  -1   42.20    6.50
   8  -4  -1   28.30    8.50
  -8  -4   1   45.30   10.20
  -8   4   1   28.80    5.00
   8   4  -1   46.70    7.50
  -8   4   1   37.90    5.50
   8   4  -1   45.60    9.90
   7  -4  -1  171.28    8.90
   7  -4  -1  181.08   10.30
   7  -4  -1  195.18   14.90
   7  -4  -1  181.98   14.40
  -7  -4   1  172.98   15.90
  -7  -4   1  182.98   10.80
   7   4  -1  188.08   15.60
   7   4  -1  170.18   11.20
  -7   4   1  173.68   10.60
  -6  -4   1 1891.31   45.40
  -6  -4   1 1847.72   37.80
   6  -4  -1 1894.01   36.70
   6  -4  -1 1905.41   43.90
   6  -4  -1 1893.41   43.30
  -6   4   1 1885.81   35.90
   6   4  -1 1871.61   45.60
   6   4  -1 1928.51   38.30
   5  -4  -1  133.39    9.20
   5  -4  -1  107.69    8.10
  -5  -4   1  114.09   14.60
   5  -4  -1  120.19   13.20
  -5  -4   1  107.79    9.50
   5  -4  -1  108.79   12.30
   5   4  -1  107.79    9.60
  -5   4   1  113.29    8.20
   5   4  -1  106.39   14.60
  -4  -4   1  524.25   14.40
   4  -4  -1  557.74   13.70
   4  -4  -1  536.15   17.30
  -4  -4   1  546.05    9.50
   4  -4  -1  534.35   13.50
  -4  -4   1  541.75   19.30
   4   4  -1  536.65    9.40
  -4   4   1  555.14   13.60
   4   4  -1  533.95   14.60
   4   4  -1  511.25   18.80
   3  -4  -1 3509.45   62.19
  -3  -4   1 3785.32   68.49
   3  -4  -1 3714.93   61.99
  -3  -4   1 3750.82   59.39
   3  -4  -1 3783.92   66.09
  -3  -4   1 3618.94   62.99
   3   4  -1 3782.22   63.29
  -3   4   1 3710.03   65.89
   3   4  -1 3795.52   68.89
   3   4  -1 3685.33   59.29
  -3   4   1 3693.63   62.39
   2  -4  -1  268.27    9.70
   2  -4  -1  246.18    7.80
  -2  -4   1  252.97   11.80
  -2  -4   1  250.17    8.00
   2  -4  -1  261.07    7.60
  -2  -4   1  249.48    6.10
   2   4  -1  247.38    6.10
  -2   4   1  267.37    9.40
   2   4  -1  234.68    7.90
  -2   4   1  259.37    7.90
   2   4  -1  244.48   11.90
   1  -4  -1   16.10    3.10
  -1  -4   1   18.20    5.90
   1  -4  -1   23.30    4.00
   1  -4  -1   14.20    2.90
   1   4  -1    9.60    2.60
   1   4  -1   16.50    2.30
   1   4  -1   15.20    5.20
  -1   4   1   17.80    3.70
  -1   4   1    8.60    2.50
  -1   4   1    9.00    2.30
   1   4  -1   17.00    3.00
   1  -4   1 6847.91  110.29
   2  -4   1  727.43   15.90
   2  -4   1  783.32   19.50
  -2  -4  -1  767.32   14.40
  -2  -4  -1  781.52   19.50
   2  -4   1  757.92   14.70
  -2   4  -1  757.22   14.70
  -2   4  -1  764.22   16.00
   2   4   1  780.02   16.60
   2   4   1  751.02   19.50
  -2   4  -1  772.42   19.10
   2   4   1  768.02   14.40
   2   4   1  783.52   16.60
   3  -4   1 4067.89   67.09
  -3  -4  -1 4203.58   65.89
  -3  -4  -1 4183.18   73.89
   3  -4   1 4128.19   73.49
  -3  -4  -1 3985.40   69.09
   3  -4   1 4022.60   68.39
   3   4   1 4121.79   65.79
  -3   4  -1 4091.09   68.49
  -3   4  -1 4113.19   66.99
   3   4   1 4132.99   69.29
   3   4   1 3980.70   73.49
  -3   4  -1 4020.30   73.09
   4  -4   1  376.76   11.30
  -4  -4  -1  363.26   12.00
   4  -4   1  394.46   10.60
  -4  -4  -1  378.86   16.30
   4  -4   1  389.26   15.80
   4   4   1  377.26    8.10
   4   4   1  384.06    8.20
  -4   4  -1  396.16   10.30
   4   4   1  360.66   16.10
  -4   4  -1  385.06   11.30
   4   4   1  386.26   12.40
  -5  -4  -1 1684.73   34.30
   5  -4   1 1717.73   39.70
   5  -4   1 1744.43   32.40
   5  -4   1 1745.33   32.90
  -5  -4  -1 1677.73   40.60
   5  -4   1 1719.63   40.40
   5   4   1 1740.13   34.70
  -5   4  -1 1698.33   31.90
   5   4   1 1674.63   28.60
  -5   4  -1 1707.83   32.90
   5   4   1 1775.22   28.80
   5   4   1 1716.33   41.20
   6  -4   1 1742.83   41.90
  -6  -4  -1 1741.73   35.60
   6  -4   1 1743.53   33.60
   6  -4   1 1756.12   43.30
  -6  -4  -1 1715.53   42.70
   6  -4   1 1745.03   33.70
  -6   4  -1 1718.23   33.70
   6   4   1 1770.82   29.10
   6   4   1 1722.53   28.90
  -6   4  -1 1701.33   33.00
   6   4   1 1739.63   35.80
   6   4   1 1779.52   43.30
  -7  -4  -1   44.60    9.30
   7  -4   1   66.29    6.20
   7  -4   1   47.20    9.30
   7  -4   1   66.39    6.70
   7  -4   1   73.59   10.50
  -7  -4  -1   63.09    7.50
  -7   4  -1   62.59    6.20
   7   4   1   61.79    9.90
   7   4   1   63.59    3.60
   7   4   1   65.19    7.40
   7   4   1   60.09    3.20
  -8  -4  -1    1.50    5.50
   8  -4   1    6.60    4.10
  -8  -4  -1   -2.00    6.90
   8  -4   1    0.10    4.60
   8  -4   1    3.20    7.30
   8  -4   1   -2.60    5.80
   8   4   1    2.40    1.90
   8   4   1    2.40    1.70
  -8   4  -1    4.00    4.30
  -8   4  -1    0.10    3.90
   8   4   1   -2.30    6.50
   8   4   1    1.40    5.60
  -9  -4  -1   72.29   12.80
  -9  -4  -1  104.69   10.30
   9  -4   1   80.09    8.30
   9  -4   1   87.49   13.00
   9  -4   1   87.69   13.60
   9  -4   1   86.39    8.70
   9   4   1   82.89   14.20
  -9   4  -1   65.49    6.90
   9   4   1   84.49    4.00
  -9   4  -1   74.19    8.30
   9   4   1   91.39    9.90
   9   4   1   80.49    3.70
  10  -4   1   16.70   10.60
  10  -4   1   -6.40    6.20
  10  -4   1    3.40    4.70
 -10  -4  -1   -2.10    8.70
  10  -4   1   -4.20    8.50
 -10  -4  -1    6.20    6.40
 -10   4  -1    1.10    4.60
 -10   4  -1    4.90    5.00
  10   4   1   -7.60    6.70
  10   4   1    6.80    8.70
  11  -4   1   21.00   11.50
  11  -4   1   25.00    5.90
 -11  -4  -1   16.90    8.20
  11  -4   1   21.60    7.90
  11  -4   1    9.50   13.40
 -11  -4  -1   16.10   20.10
 -11   4  -1   14.20    5.90
  11   4   1   29.90    8.60
 -11   4  -1   11.70    4.80
  12  -4   1    0.00    7.40
 -12  -4  -1    4.10   11.70
  12  -4   1    1.40   10.40
  12  -4   1    7.80    5.10
 -12   4  -1   -2.00    5.30
  12   4   1   -2.70    8.40
 -12   4  -1    2.90    3.40
  13  -4   1   64.49   10.60
  13  -4   1   71.09   16.50
 -13  -4  -1   73.09   17.20
  13   4   1   53.99   10.70
 -13   4  -1   55.09    8.00
  14  -4   1   39.90   14.90
  14  -4   1   37.10   10.10
  14  -4   1   46.70    6.80
 -14  -4  -1   76.29   19.30
  14   4   1   40.50   11.50
 -14   4  -1   55.49    8.00
  15  -4   1   17.30    5.50
  15  -4   1   10.10    9.60
 -15  -4  -1   -3.00   21.90
  15  -4   1    5.60   13.30
 -15   4  -1   11.80    6.70
  15   4   1    4.50    9.50
  15  -5  -1   19.90   10.60
  15  -5  -1   49.40   16.60
 -15  -5   1   46.60   31.40
 -15   5   1   50.49    8.60
  15   5  -1   33.50   10.70
 -14  -5   1   39.20   17.10
  14  -5  -1   25.10    6.00
  14  -5  -1   19.80    9.80
  14  -5  -1   26.80   14.20
 -14   5   1   29.50    7.30
  14   5  -1   23.70   10.10
 -13  -5   1  150.48   24.40
  13  -5  -1  137.79   14.00
  13  -5  -1  123.39   18.70
  13  -5  -1  143.19   11.00
 -13   5   1  144.89   12.20
  13   5  -1  112.29   12.60
  12  -5  -1   54.79    7.30
  12  -5  -1   59.19   14.50
  12  -5  -1   43.50    9.80
 -12  -5   1   49.80   14.40
 -12   5   1   54.79    7.70
  12   5  -1   60.29   11.10
  11  -5  -1   65.69   13.60
 -11  -5   1   58.69   22.90
  11  -5  -1   93.89   15.80
  11  -5  -1   73.89    8.30
  11  -5  -1   78.59   10.30
 -11   5   1   76.29    8.40
  11   5  -1   85.99   11.70
 -10  -5   1    2.80   10.70
  10  -5  -1   -4.60    4.70
  10  -5  -1    4.10   10.80
  10  -5  -1    6.60    9.80
  10  -5  -1    7.80    7.10
 -10  -5   1    4.50    7.00
 -10   5   1    1.80    5.50
  10   5  -1   10.80    9.80
 -10   5   1    0.70    1.90
  10   5  -1   13.50    7.90
   9  -5  -1    0.80    4.60
  -9  -5   1    2.60    9.10
   9  -5  -1    1.20    8.30
   9  -5  -1    1.50    7.90
  -9  -5   1    5.50   10.30
   9  -5  -1    4.60    6.10
   9   5  -1   -1.30    9.60
  -9   5   1    3.40    4.90
   9   5  -1    9.60    6.70
  -8  -5   1  471.15   23.60
  -8  -5   1  473.85   17.00
   8  -5  -1  473.35   14.80
   8  -5  -1  469.85   21.70
   8  -5  -1  498.35   16.30
   8  -5  -1  475.45   22.50
  -8   5   1  452.75   14.90
   8   5  -1  518.85   18.10
   8   5  -1  444.36   23.10
   7  -5  -1  825.72   20.10
  -7  -5   1  791.72   28.80
  -7  -5   1  836.32   22.10
   7  -5  -1  843.82   28.00
   7  -5  -1  808.82   27.00
   7  -5  -1  846.92   21.30
  -7   5   1  823.32   20.10
   7   5  -1  837.82   22.40
   7   5  -1  785.62   28.60
  -6  -5   1  121.39   14.40
   6  -5  -1  147.49   14.30
   6  -5  -1  140.19    9.70
  -6  -5   1  139.79   10.30
   6  -5  -1  158.98   13.70
   6  -5  -1  155.58    9.00
   6   5  -1  130.09   15.30
  -6   5   1  152.18   10.80
   6   5  -1  132.69   10.40
   5  -5  -1  967.70   22.10
   5  -5  -1  986.10   22.20
   5  -5  -1 1003.50   27.40
   5  -5  -1 1045.90   28.30
  -5  -5   1 1000.60   23.60
  -5  -5   1  916.21   41.60
  -5   5   1  997.30   22.20
   5   5  -1  988.70   16.60
   5   5  -1 1024.70   30.70
   5   5  -1  976.20   26.00
   4  -5  -1 6165.98  101.89
  -4  -5   1 6204.38  110.39
   4  -5  -1 6260.47  102.49
  -4  -5   1 6200.18  106.39
  -4  -5   1 6215.78   98.19
   4  -5  -1 6245.38  107.69
   4   5  -1 6144.69  110.79
   4   5  -1 6133.59  103.49
   4   5  -1 6191.88   98.19
  -4   5   1 6135.39  102.39
  -3  -5   1   11.10    6.40
  -3  -5   1    4.30    2.20
   3  -5  -1    8.10    4.60
   3  -5  -1    5.40    3.30
  -3  -5   1   10.80    3.70
   3  -5  -1    0.30    3.50
  -3   5   1    8.80    4.20
   3   5  -1    1.50    6.50
   3   5  -1    4.30    3.30
   3   5  -1    7.10    2.10
  -3   5   1    2.50    3.10
  -3   5   1    2.20    2.10
  -2  -5   1   25.50    5.80
   2  -5  -1   30.70    3.60
   2  -5  -1   28.50    3.90
   2  -5  -1   33.50    5.00
  -2  -5   1   32.60    2.90
   2   5  -1   29.80    3.70
   2   5  -1   38.40    7.20
  -2   5   1   22.10    3.40
   2   5  -1   34.80    3.40
  -2   5   1   26.50    4.40
   1  -5  -1  310.67    9.00
  -1  -5   1  302.37   13.30
   1  -5  -1  320.77    8.90
   1  -5  -1  312.97   11.10
   1   5  -1  321.67   13.10
  -1   5   1  309.77    9.00
   1   5  -1  333.77    9.10
  -1   5   1  298.27   10.40
   1   5  -1  330.07    8.30
   1   5  -1  328.57    9.00
  -1   5   1  262.77    8.30
   0  -5  -1  295.37    8.40
   0  -5   1  295.67   12.30
   0  -5  -1  307.07   11.50
   0  -5   1  291.77    8.30
   0  -5  -1  299.87    8.90
   0  -5   1  299.17    8.20
   0   5  -1  307.37    8.40
   0   5  -1  285.47   11.50
   0   5   1  280.37   10.50
   0   5   1  298.17    8.80
   0   5   1  292.27    8.30
  -1  -5  -1    2.50    3.00
  -1  -5  -1    4.80    4.30
   1  -5   1   -1.60    2.30
   1  -5   1    7.80    4.40
   1  -5   1    0.50    2.20
   1   5   1    5.20    4.60
   1   5   1    3.50    2.80
  -1   5  -1    4.50    2.30
  -1   5  -1   -1.70    2.30
  -1   5  -1    5.90    4.00
   1   5   1    7.80    2.30
  -2  -5  -1 4177.98   74.19
  -2  -5  -1 4134.69   67.89
   2  -5   1 4206.78   74.19
   2  -5   1 4152.98   69.79
   2  -5   1 4212.08   68.29
   2   5   1 4171.28   70.39
  -2   5  -1 4187.58   69.89
   2   5   1 4175.38   67.99
   2   5   1 4153.48   70.29
  -2   5  -1 4166.78   68.29
  -2   5  -1 4072.29   73.79
   2   5   1 4165.58   74.79
   3  -5   1 2789.92   49.20
  -3  -5  -1 2834.02   46.60
   3  -5   1 2861.81   54.39
   3  -5   1 2858.41   47.60
  -3  -5  -1 2785.42   54.49
  -3   5  -1 2774.22   53.89
   3   5   1 2804.42   49.99
  -3   5  -1 2846.42   47.60
   3   5   1 2715.13   49.80
   3   5   1 2771.52   54.89
  -3   5  -1 2813.62   49.30
   3   5   1 2826.52   46.50
   4  -5   1   -3.60    4.30
  -4  -5  -1    7.00    5.70
  -4  -5  -1    3.40    2.70
   4  -5   1    3.60    4.00
  -4  -5  -1    1.20    7.10
   4  -5   1    2.20    6.50
   4   5   1   -0.10    4.60
  -4   5  -1   -0.50    4.30
   4   5   1   -5.00    6.80
  -4   5  -1    6.60    6.20
   4   5   1    4.70    2.70
  -4   5  -1    5.60    3.80
   5  -5   1   90.09    8.30
   5  -5   1   94.09   13.10
   5  -5   1   84.69    8.40
  -5  -5  -1   82.59   12.10
   5  -5   1   96.09   16.00
  -5  -5  -1   92.69    9.50
  -5   5  -1   91.69    7.20
   5   5   1   88.49    4.60
   5   5   1   88.49    4.50
  -5   5  -1   86.69    8.60
   5   5   1   90.69    9.60
   5   5   1   81.39   10.90
   6  -5   1   40.70    5.70
   6  -5   1   35.90    9.10
  -6  -5  -1   35.80    6.20
   6  -5   1   38.50    5.60
   6  -5   1   40.00    8.50
  -6  -5  -1   28.30    8.20
   6   5   1   31.20    2.70
  -6   5  -1   34.90    5.50
   6   5   1   38.80    6.70
  -6   5  -1   40.10    5.10
   6   5   1   36.80    9.70
   6   5   1   31.50    3.10
   7  -5   1 1288.07   27.50
  -7  -5  -1 1271.57   37.00
   7  -5   1 1264.17   27.20
   7  -5   1 1319.27   36.80
  -7  -5  -1 1303.27   29.70
   7  -5   1 1257.57   35.60
   7   5   1 1261.57   21.50
  -7   5  -1 1292.37   27.60
   7   5   1 1282.87   21.60
   7   5   1 1258.17   37.00
   7   5   1 1254.97   29.60
   8  -5   1  638.64   26.10
  -8  -5  -1  613.44   26.80
   8  -5   1  623.54   17.50
  -8  -5  -1  645.74   20.00
   8  -5   1  636.74   26.40
   8  -5   1  654.53   18.30
  -8   5  -1  628.24   17.20
   8   5   1  647.64   20.40
  -8   5  -1  632.24   17.80
   8   5   1  607.24   26.50
   9  -5   1   15.30    8.50
   9  -5   1    9.30    5.40
   9  -5   1    5.40    9.10
   9  -5   1   15.70    6.40
  -9  -5  -1    3.50    9.40
  -9  -5  -1   20.60   11.90
   9   5   1    6.20    6.30
   9   5   1   17.80   10.30
  -9   5  -1    5.40    5.20
  -9   5  -1   15.40    5.30
  10  -5   1   35.10    7.80
 -10  -5  -1   49.60   13.40
 -10  -5  -1   32.50    7.80
  10  -5   1   39.40    6.60
  10  -5   1   40.50   11.10
  10  -5   1   36.10   12.00
 -10   5  -1   32.50    6.50
  10   5   1   47.50    9.70
 -10   5  -1   31.90    6.50
  10   5   1   33.30   11.40
  11  -5   1  193.08   14.30
  11  -5   1  182.08   21.90
 -11  -5  -1  195.18   22.70
  11  -5   1  188.58   11.60
  11   5   1  228.38   16.30
 -11   5  -1  193.98   12.40
  12  -5   1    3.20    6.00
 -12  -5  -1    4.70   12.50
  12  -5   1   -4.70    7.40
  12  -5   1   13.60   12.00
  12   5   1   -0.70    8.00
 -12   5  -1   -4.60    5.50
 -12   5  -1   -4.70    5.80
  13  -5   1   39.30    9.80
  13  -5   1   35.20    6.50
 -13  -5  -1   55.49   16.80
  13  -5   1   34.30   14.30
  13   5   1   39.30   11.10
 -13   5  -1   30.40    7.40
 -13   5  -1   33.00    7.80
 -14  -5  -1   -5.20   14.00
  14  -5   1   12.10    5.40
  14  -5   1    4.40   12.20
  14  -5   1    3.80    8.80
  14   5   1    6.70    9.30
 -14   5  -1    9.10    6.60
 -15  -5  -1    2.20   20.40
  15  -5   1   -7.50    8.90
  15  -5   1    7.20   14.00
  15   5   1    7.50   10.90
 -15   5  -1   22.00   12.60
  15  -6  -1    0.10   13.10
 -15  -6   1    0.40   16.80
  15  -6  -1    5.10    9.20
  15   6  -1   -0.20    9.20
 -15   6   1    4.80    7.00
 -14  -6   1   55.39   17.70
  14  -6  -1   47.20   15.30
  14  -6  -1   52.49   10.80
  14   6  -1   43.80   10.60
 -14   6   1   83.09    9.80
 -13  -6   1   -2.60   12.40
  13  -6  -1    1.50    8.10
  13  -6  -1   -1.30   11.20
  13  -6  -1    2.60    5.40
  13   6  -1    0.60    8.40
 -13   6   1    2.00    6.30
  12  -6  -1   12.20   11.40
  12  -6  -1   18.20    6.00
 -12  -6   1    4.80   11.70
  12  -6  -1   26.70    8.90
 -12   6   1   13.90    6.70
 -12   6   1   10.10    4.60
  12   6  -1   13.20    9.30
 -11  -6   1   48.90   14.70
  11  -6  -1   59.49   14.00
  11  -6  -1   59.09   13.40
  11  -6  -1   49.90    8.40
  11  -6  -1   54.19    9.60
  11   6  -1   42.20    9.60
 -11   6   1   55.79    8.00
 -11   6   1   30.20    6.10
  10  -6  -1    6.50    8.70
  10  -6  -1   -3.70    4.90
  10  -6  -1    0.70    9.30
  10  -6  -1    5.40    7.10
 -10  -6   1   -3.30    9.80
 -10  -6   1   -1.60    7.10
 -10   6   1    4.60    5.60
  10   6  -1    4.60    7.50
  10   6  -1    8.30    9.40
 -10   6   1    5.60    4.90
   9  -6  -1   -5.50    7.70
   9  -6  -1   -2.90    5.10
  -9  -6   1   11.40    6.70
  -9  -6   1   -2.30    9.60
   9  -6  -1    2.70    6.30
   9  -6  -1    1.70    8.90
  -9   6   1    1.70    4.60
   9   6  -1    4.70    6.60
  -9   6   1    6.90    5.40
   9   6  -1   -1.20    8.40
   8  -6  -1 1135.29   34.90
   8  -6  -1 1087.19   26.30
   8  -6  -1 1084.39   25.60
  -8  -6   1 1097.29   36.50
  -8  -6   1 1120.49   28.20
   8  -6  -1 1108.69   34.00
  -8   6   1 1122.79   26.10
  -8   6   1 1011.20   25.00
   8   6  -1 1149.08   28.80
   8   6  -1 1072.69   36.20
  -7  -6   1   35.90    9.80
   7  -6  -1   32.90    5.30
  -7  -6   1   31.80    6.10
   7  -6  -1   41.30    9.00
   7  -6  -1   31.80    9.10
  -7   6   1   29.50    5.30
   7   6  -1   28.60    7.00
   7   6  -1   37.10   10.50
  -7   6   1   45.10    5.70
   6  -6  -1  374.46   13.00
   6  -6  -1  344.47   12.60
   6  -6  -1  350.16   17.00
  -6  -6   1  364.46   14.10
  -6  -6   1  348.37   19.80
  -6   6   1  359.26   12.90
   6   6  -1  345.97   20.10
   6   6  -1  376.76   14.30
  -5  -6   1  604.94   11.50
   5  -6  -1  585.14   16.50
  -5  -6   1  588.84   23.80
   5  -6  -1  592.34   16.20
  -5  -6   1  591.14   17.50
   5  -6  -1  600.44   21.40
   5   6  -1  600.04   18.00
   5   6  -1  595.84   11.30
  -5   6   1  594.94   15.70
  -5   6   1  594.04   16.40
   5   6  -1  558.54   24.30
  -4  -6   1 1677.13   28.80
   4  -6  -1 1702.23   37.70
   4  -6  -1 1700.13   32.20
  -4  -6   1 1667.43   40.90
  -4  -6   1 1668.43   33.80
   4  -6  -1 1625.84   32.80
   4   6  -1 1655.53   41.60
  -4   6   1 1646.64   37.10
   4   6  -1 1663.93   28.70
  -4   6   1 1616.14   31.80
   4   6  -1 1697.43   34.00
  -4   6   1 1690.93   33.00
   3  -6  -1  598.44   17.60
  -3  -6   1  589.54   12.60
   3  -6  -1  607.84   19.20
  -3  -6   1  556.14   21.80
   3  -6  -1  591.54   14.80
  -3   6   1  583.04   18.10
   3   6  -1  585.24   16.00
  -3   6   1  571.64   15.40
   3   6  -1  575.24   22.80
   3   6  -1  589.24   12.50
   2  -6  -1 1825.02   37.40
  -2  -6   1 1851.81   40.80
  -2  -6   1 1867.01   32.50
   2  -6  -1 1810.92   34.30
   2  -6  -1 1811.02   33.60
  -2   6   1 1827.52   37.00
   2   6  -1 1867.11   32.50
   2   6  -1 1880.61   34.70
  -2   6   1 1825.72   34.30
   2   6  -1 1889.71   34.70
   2   6  -1 1859.31   41.00
   1  -6  -1 2618.24   45.50
   1  -6  -1 2638.64   49.00
   1  -6  -1 2588.84   45.80
  -1  -6   1 2701.73   52.19
  -1   6   1 2396.86   45.20
  -1   6   1 2570.64   48.30
   1   6  -1 2636.44   45.80
   1   6  -1 2640.84   51.39
   1   6  -1 2627.24   45.80
   1   6  -1 2642.24   44.90
  -1   6   1 2653.13   45.90
   0  -6  -1  411.16   10.90
   0  -6   1  404.06   10.70
   0  -6   1  408.06   10.80
   0  -6   1  390.66   15.60
   0  -6  -1  390.76   14.40
   0  -6  -1  406.16   11.20
   0   6  -1  408.46   10.80
   0   6   1  380.66   13.50
   0   6   1  417.46   11.30
   0   6   1  385.56   10.70
   0   6  -1  394.36   14.70
  -1  -6  -1   12.50    4.20
   1  -6   1   20.70    4.00
   1  -6   1   24.30    6.20
   1  -6   1   15.70    3.30
  -1  -6  -1   12.50    5.70
  -1  -6  -1   12.70    2.80
  -1   6  -1   26.50    4.30
  -1   6  -1   22.80    5.60
   1   6   1   22.40    6.20
  -1   6  -1   20.50    3.40
   1   6   1   29.60    3.60
   1   6   1   12.10    3.70
   2  -6   1   46.50    7.20
  -2  -6  -1   49.99    5.00
   2  -6   1   41.40    4.20
   2  -6   1   41.20    4.80
  -2  -6  -1   55.39    8.30
   2   6   1   48.50    4.90
   2   6   1   36.60    7.60
  -2   6  -1   47.60    4.30
  -2   6  -1   33.20    4.30
   2   6   1   56.49    5.90
   2   6   1   44.50    5.00
  -2   6  -1   53.69    8.60
  -3  -6  -1 3678.33   69.79
   3  -6   1 3737.93   69.19
  -3  -6  -1 3686.73   60.79
   3  -6   1 3645.84   61.49
  -3   6  -1 3657.03   68.69
   3   6   1 3618.34   64.19
   3   6   1 3745.93   67.59
  -3   6  -1 3717.03   61.69
   3   6   1 3666.03   60.69
   3   6   1 3564.84   70.09
  -3   6  -1 3660.63   63.49
  -4  -6  -1  726.53   14.80
   4  -6   1  707.73   16.70
  -4  -6  -1  693.03   24.40
   4  -6   1  748.23   23.90
   4  -6   1  702.73   18.20
  -4   6  -1  726.43   23.20
  -4   6  -1  719.03   18.80
  -4   6  -1  742.43   16.70
   4   6   1  726.93   14.70
   5  -6   1  103.59   13.00
   5  -6   1  103.19    7.90
  -5  -6  -1  104.09    5.20
  -5  -6  -1  116.29    9.60
   5  -6   1  109.69    8.90
  -5  -6  -1   94.49   13.80
   5   6   1   91.39    9.60
  -5   6  -1  100.19    8.60
   5   6   1  100.69    5.00
  -5   6  -1  104.29    7.40
   5   6   1  103.19   14.40
   6  -6   1   17.90    5.20
   6  -6   1   11.30    6.90
  -6  -6  -1    3.30    7.20
  -6  -6  -1    6.00    5.40
   6  -6   1    7.30    4.60
   6  -6   1   -0.40    5.80
   6   6   1    2.90    5.70
   6   6   1    3.30    6.80
  -6   6  -1    6.00    3.80
   6   6   1    5.60    2.10
   6   6   1    5.50    2.10
  -6   6  -1    1.90    4.40
   7  -6   1   45.00    6.10
  -7  -6  -1   35.70    7.00
   7  -6   1   38.20    6.00
   7  -6   1   44.50    9.10
  -7  -6  -1   38.70   10.20
   7  -6   1   37.70    9.00
   7   6   1   30.10    2.80
   7   6   1   31.20    9.20
   7   6   1   33.80    2.80
  -7   6  -1   39.10    6.20
  -7   6  -1   36.30    6.00
   7   6   1   36.90    6.90
   8  -6   1   20.20    5.70
   8  -6   1   15.50    8.90
  -8  -6  -1    9.60    9.60
  -8  -6  -1   14.20    6.50
   8  -6   1   10.60    5.50
   8  -6   1   14.20    8.50
   8   6   1   20.10    9.30
  -8   6  -1   18.20    5.90
   8   6   1   17.20    6.50
  -8   6  -1   18.80    4.90
   9  -6   1  116.59   16.90
  -9  -6  -1  104.99   11.60
   9  -6   1  102.79   10.70
   9  -6   1  115.49   10.10
   9  -6   1  107.29   16.70
  -9  -6  -1  113.59   18.80
  -9   6  -1  122.69   10.50
   9   6   1  129.49   13.00
  -9   6  -1  113.99    9.20
   9   6   1  109.19   16.70
  10  -6   1  177.88   20.60
 -10  -6  -1  196.18   22.90
  10  -6   1  188.28   13.40
 -10  -6  -1  216.08   14.30
  10  -6   1  207.98   20.30
  10  -6   1  202.48   11.90
  10   6   1  185.88   22.10
 -10   6  -1  205.68   12.70
 -10   6  -1  196.88   11.70
  10   6   1  211.68   15.60
  11  -6   1    7.50    7.40
  11  -6   1    5.40    5.60
 -11  -6  -1    1.30   10.90
  11  -6   1   -1.00   10.50
  11   6   1    3.30    8.40
 -11   6  -1    6.80    5.70
 -11   6  -1    8.10    6.20
 -12  -6  -1   59.19   15.00
  12  -6   1   64.09   15.90
  12  -6   1   66.99   10.40
  12  -6   1   70.99    8.40
 -12   6  -1   51.89    8.40
  12   6   1   69.59   11.50
 -12   6  -1   59.99    8.40
  13  -6   1   11.40   12.60
 -13  -6  -1   22.30   13.80
  13  -6   1   18.40    6.90
  13  -6   1    5.40    7.80
 -13   6  -1   13.70    7.00
 -13   6  -1   24.30    7.10
  13   6   1    7.00    9.80
 -14  -6  -1   15.80   15.80
  14  -6   1  -10.30    7.80
  14  -6   1   17.40   13.80
  14   6   1    0.50    9.00
  15  -6   1  156.18   26.30
 -15  -6  -1  182.78   30.10
  15  -6   1  144.49   14.70
 -15   6  -1  171.28   14.70
 -14  -7   1   11.00   15.20
  14  -7  -1   -5.50   11.80
  14  -7  -1    1.00    8.90
 -14   7   1   -3.10    6.70
  14   7  -1   -7.40    7.60
 -13  -7   1   24.10   15.20
  13  -7  -1   20.10   12.70
  13  -7  -1   28.00    9.50
  13   7  -1   30.10   10.00
 -13   7   1   34.20    8.70
  12  -7  -1  133.89   12.90
  12  -7  -1  143.19   11.40
  12  -7  -1  109.99   18.30
 -12  -7   1  117.99   19.50
 -12   7   1  105.29   11.40
  12   7  -1  114.29   13.10
 -12   7   1  111.59   12.50
  11  -7  -1   -0.30    7.50
  11  -7  -1    0.30   10.10
  11  -7  -1   -0.50    5.00
 -11  -7   1    4.20   11.70
  11  -7  -1   -4.00    9.30
  11   7  -1  -15.50    7.20
 -11   7   1    0.40    5.60
 -11   7   1   -0.40    6.10
  10  -7  -1  102.29   15.10
 -10  -7   1  116.09   18.10
  10  -7  -1   83.69   14.10
  10  -7  -1   97.89   10.50
 -10   7   1  114.69   11.30
 -10   7   1  105.39   10.30
  10   7  -1   93.69   11.10
   9  -7  -1   80.29    8.20
  -9  -7   1  101.59   16.10
  -9  -7   1  101.09   11.20
   9  -7  -1   80.39    9.00
   9  -7  -1   92.99   13.70
   9  -7  -1   69.09   12.60
  -9   7   1   81.79    9.40
   9   7  -1   82.69   14.70
  -9   7   1   83.39    8.70
   9   7  -1   71.89    9.80
   8  -7  -1  252.87   12.50
   8  -7  -1  267.17   13.10
  -8  -7   1  260.97   20.90
   8  -7  -1  247.48   18.70
  -8  -7   1  273.57   16.70
   8  -7  -1  270.87   19.50
   8   7  -1  269.47   21.10
   8   7  -1  270.67   14.80
  -8   7   1  261.47   11.90
  -8   7   1  257.07   12.90
   7  -7  -1  132.19    9.70
  -7  -7   1  133.59   16.00
   7  -7  -1  139.49   10.10
  -7  -7   1  115.49   10.60
   7  -7  -1  131.69   14.30
   7  -7  -1  140.49   14.00
   7   7  -1  137.39   11.50
   7   7  -1  157.98   16.40
  -7   7   1  144.89    9.20
  -7   7   1  147.09   10.10
  -6  -7   1  249.18   12.40
   6  -7  -1  246.38   11.30
   6  -7  -1  238.78   10.90
  -6  -7   1  225.18   17.80
   6  -7  -1  230.78   15.60
  -6   7   1  236.48   10.30
  -6   7   1  247.28   11.20
   6   7  -1  241.78    5.80
   6   7  -1  245.58   12.60
   6   7  -1  220.88   18.20
   5  -7  -1  182.78   13.90
   5  -7  -1  180.48    9.80
  -5  -7   1  190.48    6.20
   5  -7  -1  170.08   10.00
  -5  -7   1  174.68   16.30
  -5  -7   1  204.78   11.20
   5   7  -1  194.28   11.10
   5   7  -1  167.88   16.80
  -5   7   1  193.18    9.30
   5   7  -1  185.68    5.90
  -5   7   1  185.78   10.00
  -4  -7   1  239.68    7.60
   4  -7  -1  221.48   10.90
   4  -7  -1  225.48   10.20
   4  -7  -1  230.38   14.60
  -4   7   1  220.18   13.20
   4   7  -1  210.58   18.30
  -4   7   1  247.78   10.40
   4   7  -1  233.78    7.40
   4   7  -1  220.28   11.70
  -4   7   1  237.68   10.90
   3  -7  -1   19.00    7.40
   3  -7  -1   17.20    5.40
  -3  -7   1    4.70    9.10
  -3  -7   1   15.40    3.70
   3  -7  -1    7.20    4.90
   3   7  -1   11.60    5.40
  -3   7   1    5.10    6.10
   3   7  -1   15.40    3.60
  -3   7   1   19.40    6.40
   3   7  -1   20.00    5.90
  -3   7   1    8.50    4.10
  -2  -7   1 5026.90   92.09
   2  -7  -1 4873.21   84.79
   2  -7  -1 4974.40   83.69
   2  -7  -1 5076.49   88.49
  -2  -7   1 5022.70   82.39
  -2   7   1 4899.01   87.59
   2   7  -1 4999.30   84.69
   2   7  -1 5060.29   82.49
   2   7  -1 5007.30   84.59
   2   7  -1 5051.29   92.49
  -2   7   1 5055.19   84.59
   1  -7  -1  182.08    9.00
   1  -7  -1  191.98    9.20
   1  -7  -1  207.08   13.60
  -1  -7   1  195.58   16.20
  -1   7   1  189.18    8.90
   1   7  -1  188.08    9.30
   1   7  -1  203.88    9.20
   1   7  -1  194.58    8.50
  -1   7   1  193.78   11.70
   1   7  -1  197.58   15.10
  -1   7   1  187.08    9.30
   0  -7   1   23.30    8.40
   0  -7  -1   12.50    4.50
   0  -7   1    7.60    3.90
   0  -7  -1   12.20    7.60
   0  -7  -1   14.40    4.30
   0  -7   1   12.30    4.20
   0   7   1   14.80    4.50
   0   7   1   14.20    4.50
   0   7   1   15.70    6.30
   0   7  -1   17.00    4.50
   0   7  -1   22.50    7.30
   1  -7   1  405.36   18.10
  -1  -7  -1  377.86   12.70
  -1  -7  -1  378.06   11.30
  -1  -7  -1  369.06   17.60
   1  -7   1  389.46   11.40
   1  -7   1  366.06   12.00
   1   7   1  374.66   11.30
   1   7   1  367.26   12.50
  -1   7  -1  369.56   11.10
   1   7   1  391.26   17.50
  -1   7  -1  382.26   12.20
  -1   7  -1  402.06   16.40
  -2  -7  -1  100.69   14.60
   2  -7   1  123.09    7.70
   2  -7   1  117.59    8.80
   2  -7   1  139.59   14.20
  -2  -7  -1  126.89    7.60
   2   7   1  113.39   15.40
  -2   7  -1  124.49    7.70
  -2   7  -1  134.09   12.10
  -2   7  -1  122.49    8.80
   2   7   1  138.69   11.10
   2   7   1  125.89    7.40
   2   7   1  126.69    9.30
  -3  -7  -1 3312.37   65.59
   3  -7   1 3321.17   56.89
  -3  -7  -1 3319.37   56.09
   3  -7   1 3335.37   64.99
   3  -7   1 3270.17   58.99
   3   7   1 3387.96   59.89
  -3   7  -1 3327.67   64.49
   3   7   1 3248.07   60.09
   3   7   1 3345.17   66.89
   3   7   1 3367.56   56.09
  -3   7  -1 3330.67   56.89
   4  -7   1   32.20    8.50
  -4  -7  -1   25.10    3.90
   4  -7   1   21.70    5.50
   4  -7   1   20.50    4.70
  -4  -7  -1   11.80    8.00
  -4   7  -1   20.20    5.40
   4   7   1   18.50    3.50
   4   7   1   14.90    9.10
  -4   7  -1   33.80    4.90
   4   7   1   17.30    5.80
   4   7   1   22.80    5.70
   5  -7   1  836.42   19.00
   5  -7   1  811.42   20.70
  -5  -7  -1  845.22   28.00
  -5  -7  -1  833.12   16.40
  -5   7  -1  821.22   20.70
   5   7   1  825.62   21.70
   5   7   1  832.32   28.40
   5   7   1  829.92   16.30
  -5   7  -1  837.62   18.80
  -5   7  -1  825.32   26.20
   5   7   1  801.42   21.80
  -6  -7  -1  171.88   15.90
   6  -7   1  193.58    9.40
   6  -7   1  181.98   14.70
  -6  -7  -1  184.08   11.20
   6  -7   1  176.38   15.30
   6  -7   1  183.58   10.10
  -6   7  -1  172.88   10.30
   6   7   1  186.98    5.90
   6   7   1  191.98    6.00
   6   7   1  175.18   11.50
   6   7   1  180.78   16.00
  -6   7  -1  182.78    8.80
   7  -7   1   21.60    8.00
  -7  -7  -1   15.60    8.60
  -7  -7  -1   24.90    6.30
   7  -7   1   19.00    5.00
   7  -7   1   18.50    8.90
   7  -7   1   26.10    5.60
  -7   7  -1   24.70    4.90
   7   7   1   28.20    6.60
   7   7   1   24.60    2.40
   7   7   1   22.10    8.80
  -7   7  -1   18.10    5.50
   7   7   1   20.70    2.40
  -8  -7  -1  179.38   18.90
   8  -7   1  192.98   11.30
   8  -7   1  182.48   11.20
   8  -7   1  218.88   18.70
   8  -7   1  211.58   18.00
   8   7   1  201.28   18.40
   8   7   1  204.48   13.80
  -8   7  -1  196.68   10.20
  -8   7  -1  182.18   11.70
  -9  -7  -1   91.19   14.90
   9  -7   1  101.69   10.80
   9  -7   1  114.39   17.30
  -9  -7  -1   97.59   10.70
   9  -7   1   91.79    9.90
   9  -7   1  109.59   17.20
   9   7   1  117.09   17.60
   9   7   1  112.09   12.10
  -9   7  -1   96.59   10.80
  -9   7  -1   97.19    9.20
  10  -7   1   11.10    8.80
  10  -7   1   16.20    7.30
  10  -7   1   12.70   10.90
 -10  -7  -1    7.90   11.50
  10  -7   1   11.90    6.00
 -10   7  -1   13.60    6.80
  10   7   1    9.50    8.00
 -10   7  -1    9.00    5.70
 -11  -7  -1   34.00   12.90
  11  -7   1   47.90    9.10
  11  -7   1   46.50   13.70
  11  -7   1   43.40    7.30
 -11   7  -1   46.00    7.60
  11   7   1   39.70    9.80
 -11   7  -1   37.60    7.90
  12  -7   1    6.90    7.50
 -12  -7  -1    1.70   12.90
  12  -7   1   12.50   12.20
  12   7   1   -5.40    8.10
 -12   7  -1   17.80    6.50
 -12   7  -1   14.10    7.00
  13  -7   1   23.00   13.70
 -13  -7  -1   44.90   16.70
  13  -7   1   22.50    8.60
  13   7   1   21.80    9.30
 -13   7  -1   21.00    7.00
 -13   7  -1   21.10    8.30
  14  -7   1   20.00    9.30
 -14  -7  -1   22.30   17.20
  14  -7   1   20.20   14.50
  14   7   1   13.90    8.90
 -14   7  -1   14.10    7.70
 -14  -8   1  -11.90   15.00
  14  -8  -1   -6.70   12.30
  14  -8  -1    2.20    8.60
 -14   8   1   -5.40    7.30
  14   8  -1   10.40    7.90
 -13  -8   1    0.30   13.80
  13  -8  -1   -5.70    7.70
  13  -8  -1   -7.60   10.70
  13   8  -1    3.70    8.60
 -13   8   1    4.40    7.00
  12  -8  -1    0.60   11.00
 -12  -8   1   17.60   14.20
  12  -8  -1    2.20    7.90
 -12   8   1    1.00    5.80
 -12   8   1   12.10   13.10
  12   8  -1   -2.00    8.70
 -11  -8   1   -7.50   11.50
  11  -8  -1    3.10    5.80
  11  -8  -1    8.50   10.60
  11  -8  -1   -8.00    6.90
 -11   8   1    3.90    6.50
  11   8  -1    8.40    8.60
 -11   8   1   -4.50    5.90
  10  -8  -1    2.50    8.90
  10  -8  -1    9.50   10.40
  10  -8  -1    7.20    7.20
  10  -8  -1    3.90    5.90
 -10   8   1    5.80    6.40
 -10   8   1    0.00    5.60
  10   8  -1   -7.20    8.50
   9  -8  -1    0.20    9.60
   9  -8  -1    1.60    5.40
   9  -8  -1   10.10    9.40
  -9  -8   1    8.00   10.50
   9  -8  -1    2.90    6.70
  -9  -8   1   -0.10    7.40
   9   8  -1   15.00    8.40
   9   8  -1   22.60   11.90
  -9   8   1    8.70    5.60
  -9   8   1   12.10    6.90
   8  -8  -1   10.10    6.10
   8  -8  -1    2.20    5.20
  -8  -8   1   10.40    6.40
   8  -8  -1    1.30    8.80
  -8  -8   1   10.90   10.00
   8  -8  -1   15.00    9.20
   8   8  -1    8.80    7.10
  -8   8   1    6.90    6.00
   8   8  -1   24.40   11.20
  -8   8   1    9.10    5.40
   7  -8  -1   79.89    8.30
  -7  -8   1   60.59    7.70
   7  -8  -1   64.39   10.10
   7  -8  -1   60.89   10.60
  -7  -8   1   55.49   11.90
   7  -8  -1   66.49    7.40
   7   8  -1   74.69   12.70
  -7   8   1   68.89    7.90
  -7   8   1   72.49    7.20
   7   8  -1   97.99   10.20
  -6  -8   1  104.39    4.90
   6  -8  -1  109.99    9.10
   6  -8  -1  124.09    9.10
  -6  -8   1   93.29   12.60
  -6  -8   1  115.19   10.00
   6  -8  -1  102.59   13.00
   6   8  -1   96.09   10.50
  -6   8   1  103.59    9.30
   6   8  -1  100.99    4.60
  -6   8   1   99.19    8.20
   6   8  -1  113.99   15.70
   5  -8  -1   50.79    8.80
  -5  -8   1   37.00    9.90
   5  -8  -1   41.90    5.80
   5  -8  -1   39.60    6.40
  -5  -8   1   45.60    3.80
  -5   8   1   35.70    5.60
   5   8  -1   41.70    7.20
   5   8  -1   40.80    4.20
  -5   8   1   45.50    7.80
   5   8  -1   36.50    9.50
  -4  -8   1   25.20    3.70
  -4  -8   1   13.80    9.00
   4  -8  -1   24.80    6.10
   4  -8  -1   28.40    8.00
   4  -8  -1   19.50    5.00
  -4   8   1   25.70    5.00
   4   8  -1   36.10    6.60
  -4   8   1   21.90    6.50
   4   8  -1   10.30    9.20
   4   8  -1   29.10    3.70
   4   8  -1   23.10    5.80
  -4   8   1   25.30    5.60
   3  -8  -1  315.07   11.60
   3  -8  -1  358.86   17.00
  -3  -8   1  296.47   19.40
   3  -8  -1  304.77   12.30
  -3  -8   1  308.37    9.80
  -3   8   1  298.97   12.30
   3   8  -1  317.97   20.70
  -3   8   1  264.87   10.50
   3   8  -1  305.77   12.40
   3   8  -1  296.27   12.70
  -3   8   1  322.67   14.90
   3   8  -1  318.97    9.80
  -2  -8   1  289.87   10.20
   2  -8  -1  308.87   16.70
  -2  -8   1  264.47   19.00
   2  -8  -1  279.57   11.90
   2  -8  -1  285.97   11.40
   2   8  -1  296.57   10.30
  -2   8   1  287.87   12.00
   2   8  -1  299.67   12.10
   2   8  -1  258.17   11.90
  -2   8   1  291.97   14.50
   1  -8  -1 1553.34   36.90
   1  -8  -1 1598.44   31.90
  -1  -8   1 1618.74   30.90
   1  -8  -1 1572.94   31.60
  -1  -8   1 1592.44   40.00
  -1   8   1 1613.14   32.00
   1   8  -1 1613.44   30.90
  -1   8   1 1603.34   31.60
   1   8  -1 1661.63   32.00
   1   8  -1 1634.14   32.00
  -1   8   1 1535.75   35.40
   1   8  -1 1615.54   39.00
   0  -8   1  164.48    9.50
   0  -8  -1  155.18    9.90
   0  -8   1  175.98   17.80
   0  -8   1  160.78   10.90
   0  -8  -1  162.38   16.10
   0   8   1  178.78   14.00
   0   8   1  141.69    9.30
   0   8   1  161.08    9.90
   0   8  -1  138.99    9.20
   0   8  -1  172.38   14.70
  -1  -8  -1  171.48   16.60
  -1  -8  -1  179.48   11.10
  -1  -8  -1  204.88    9.70
   1  -8   1  210.08    9.80
   1  -8   1  206.68   10.50
   1  -8   1  229.68   17.40
   1   8   1  209.08    9.70
   1   8   1  200.88   16.20
   1   8   1  191.18   12.10
  -1   8  -1  206.08   10.30
  -1   8  -1  227.18   14.70
  -1   8  -1  213.18    9.60
   2  -8   1  138.29    8.20
  -2  -8  -1   99.49   15.50
   2  -8   1  132.39    9.60
  -2  -8  -1  130.89    7.50
   2  -8   1  156.18   15.40
  -2   8  -1  138.69    9.60
   2   8   1  127.79   11.60
  -2   8  -1  160.18   13.20
   2   8   1  135.89    9.70
   2   8   1  156.08   16.90
  -2   8  -1  126.39    8.10
   2   8   1  126.29    8.00
   3  -8   1   14.30    4.60
  -3  -8  -1    7.50    7.90
   3  -8   1   14.90    5.30
  -3  -8  -1   11.20    3.90
   3  -8   1   20.70    8.20
  -3   8  -1   18.50    7.30
  -3   8  -1   23.20    5.20
   3   8   1   15.40    3.90
   3   8   1    9.50    4.90
   3   8   1    6.40    9.40
  -3   8  -1   22.90    4.80
   3   8   1    9.10    5.70
   4  -8   1    6.10    7.30
  -4  -8  -1    5.90    3.30
   4  -8   1    2.20    3.80
  -4  -8  -1    4.30    7.60
   4  -8   1   -0.20    4.50
  -4   8  -1    4.50    4.80
   4   8   1    5.40    5.00
   4   8   1    4.90    3.20
   4   8   1    8.20    4.60
   4   8   1   -2.70    7.70
  -4   8  -1    8.10    4.20
  -4   8  -1    6.30    6.10
   5  -8   1   17.70    4.90
   5  -8   1   17.60    4.60
  -5  -8  -1   18.70    3.30
  -5  -8  -1   14.90    8.10
   5  -8   1   14.80    8.10
   5   8   1   12.40    5.30
   5   8   1   15.90    8.70
   5   8   1   23.70    3.50
  -5   8  -1   13.60    5.00
   5   8   1   15.70    4.90
  -5   8  -1   20.40    4.40
  -5   8  -1   19.50    7.30
  -6  -8  -1  146.19   16.40
   6  -8   1  135.89   15.00
  -6  -8  -1  130.49    5.90
   6  -8   1  143.89   10.10
   6  -8   1  152.78    8.90
   6   8   1  144.89   10.60
  -6   8  -1  147.19    8.50
   6   8   1  135.79    5.80
   6   8   1  137.19   16.50
  -6   8  -1  131.89    9.80
   6   8   1  125.79   11.00
  -7  -8  -1  312.47   21.50
   7  -8   1  332.37   13.90
   7  -8   1  313.27   19.80
   7  -8   1  306.07   19.10
   7  -8   1  326.87   12.60
   7   8   1  329.07    8.00
   7   8   1  347.87   16.00
  -7   8  -1  317.67   11.90
   7   8   1  320.27    7.90
  -7   8  -1  297.57   14.00
   7   8   1  334.37   21.20
  -8  -8  -1   34.10    8.30
   8  -8   1   33.60   10.20
  -8  -8  -1   43.70   12.70
   8  -8   1   43.20    7.00
   8  -8   1   28.00    9.00
   8  -8   1   44.90    7.50
   8   8   1   33.30   12.20
   8   8   1   23.80    7.60
  -8   8  -1   28.30    6.60
  -8   8  -1   40.90    6.20
   9  -8   1   27.10    7.10
  -9  -8  -1   16.90   12.40
   9  -8   1   22.10    6.70
   9  -8   1   34.60   11.30
  -9  -8  -1   14.50    7.40
   9  -8   1   29.20   12.70
   9   8   1   23.00    8.20
  -9   8  -1   33.30    7.90
   9   8   1   25.00   11.20
  -9   8  -1   31.50    6.10
  10  -8   1  237.78   22.30
  10  -8   1  252.07   14.00
  10  -8   1  242.78   22.20
  10  -8   1  237.08   14.20
 -10   8  -1  252.57   12.60
  10   8   1  263.07   17.50
 -10   8  -1  244.18   14.60
  11  -8   1  133.79   12.90
 -11  -8  -1  145.29   20.00
 -11   8  -1  164.58   11.50
  11   8   1  147.09   15.70
 -11   8  -1  157.28   13.60
  12  -8   1   19.70    8.10
 -12  -8  -1   28.20   15.40
  12  -8   1   15.80   12.20
 -12   8  -1   22.20    6.60
 -12   8  -1   25.10    8.20
  12   8   1   18.30    9.30
  13  -8   1   -4.10   12.00
 -13  -8  -1   -6.30   12.80
  13  -8   1   11.60    7.60
 -13   8  -1    6.60    7.20
  13   8   1   -1.90    7.80
 -13   8  -1   -1.40    5.50
  14  -8   1   -0.60   12.30
  14  -8   1   11.90    8.20
 -14  -8  -1    5.10   17.20
 -14   8  -1   -0.40    7.60
  14   8   1   -0.90    7.10
  14  -9  -1   10.10    8.80
 -14  -9   1    0.60   29.10
  14  -9  -1   -1.30   12.60
 -14   9   1    6.20    7.90
  13  -9  -1  -15.80   10.70
 -13  -9   1   -1.40   14.90
  13  -9  -1    2.10    7.70
  13   9  -1    8.50    9.10
 -13   9   1   -0.20    7.30
  12  -9  -1   -1.20   11.20
  12  -9  -1   18.10    8.40
 -12  -9   1   15.50   14.80
 -12   9   1   16.20    6.60
 -12   9   1    9.00    7.30
  12   9  -1   13.50    8.70
 -11  -9   1   77.39   17.20
  11  -9  -1   70.59   10.00
  11  -9  -1   89.99   15.50
  11   9  -1   51.19   10.40
  10  -9  -1   30.90    8.00
  10  -9  -1   35.20    7.80
  10  -9  -1   45.00   11.50
  10  -9  -1   45.80   13.20
 -10  -9   1   29.20   13.70
 -10   9   1   31.90    6.80
  10   9  -1   36.60    9.50
 -10   9   1   36.00    8.50
   9  -9  -1   13.70    6.00
   9  -9  -1    6.40    6.70
   9  -9  -1   10.30    9.90
   9  -9  -1   11.40   10.30
  -9  -9   1    3.40   10.70
   9   9  -1   18.60   18.60
  -9   9   1   -2.90    5.20
   9   9  -1    8.90    8.30
  -9   9   1   -0.30    6.60
   8  -9  -1  124.49   17.30
   8  -9  -1  126.19   11.40
   8  -9  -1  124.69   16.10
  -8  -9   1  126.79   12.80
  -8  -9   1  126.79   19.90
   8  -9  -1  150.78   11.80
   8   9  -1  126.49   19.70
  -8   9   1  147.39   12.20
   8   9  -1  136.59   13.50
  -8   9   1  126.09   10.10
   7  -9  -1   18.90    6.00
   7  -9  -1   21.20    9.20
   7  -9  -1   35.80    6.70
  -7  -9   1   26.90   10.80
   7   9  -1   32.10    7.80
  -7   9   1   27.50    6.70
   7   9  -1   41.50   12.70
  -7   9   1   23.70    5.80
   7   9  -1   28.10    2.80
   6  -9  -1   19.60    5.70
   6  -9  -1   37.20    6.10
  -6  -9   1   30.30    3.60
   6  -9  -1   31.40    9.10
  -6  -9   1   27.90   10.10
  -6   9   1   31.20    5.70
   6   9  -1   31.90   11.10
  -6   9   1   35.80    6.30
   6   9  -1   33.90    3.40
   6   9  -1   29.60    6.90
   5  -9  -1  117.29    9.40
  -5  -9   1  120.29    6.20
   5  -9  -1  122.39    8.80
  -5  -9   1  115.09   16.10
   5  -9  -1  135.69   13.90
   5   9  -1  113.69    9.90
  -5   9   1  109.99   11.50
  -5   9   1  127.19    9.70
   5   9  -1  112.99   16.60
   5   9  -1  113.79   10.50
   5   9  -1  122.99    6.00
  -5   9   1  128.89    8.80
  -4  -9   1  488.45   23.20
   4  -9  -1  524.05   20.50
  -4  -9   1  504.25   12.80
   4  -9  -1  504.65   16.10
   4  -9  -1  512.75   15.10
  -4   9   1  521.45   19.90
   4   9  -1  489.95   24.30
   4   9  -1  496.55   16.70
   4   9  -1  519.95   12.80
   4   9  -1  521.55   16.60
  -4   9   1  522.75   15.10
  -4   9   1  506.25   16.30
  -3  -9   1  253.37    9.50
   3  -9  -1  252.77   10.90
   3  -9  -1  251.57   11.70
  -3  -9   1  255.27   18.70
   3  -9  -1  281.07   16.00
  -3   9   1  257.07   11.70
  -3   9   1  265.27   14.30
   3   9  -1  263.27   12.00
   3   9  -1  264.97    9.50
   3   9  -1  263.67   19.30
   3   9  -1  264.37   11.90
   2  -9  -1   21.30    5.10
   2  -9  -1   25.60    5.20
  -2  -9   1   24.40   10.00
   2  -9  -1   37.10    8.90
  -2  -9   1   25.30    4.20
   2   9  -1   24.80    5.80
   2   9  -1   38.00   10.00
   2   9  -1   25.70    4.50
  -2   9   1   24.10    5.80
   2   9  -1   33.20    6.00
  -2   9   1   35.10    7.30
   1  -9  -1 1564.64   32.40
  -1  -9   1 1630.74   41.40
   1  -9  -1 1643.44   38.60
   1  -9  -1 1604.14   32.70
  -1  -9   1 1607.94   31.70
  -1   9   1 1584.74   36.70
  -1   9   1 1649.93   35.20
   1   9  -1 1588.14   40.00
  -1   9   1 1602.64   32.70
   1   9  -1 1657.13   32.80
   1   9  -1 1607.64   31.70
   1   9  -1 1604.54   32.60
   0  -9   1 2065.59   47.80
   0  -9  -1 2018.30   39.10
   0  -9  -1 2072.39   46.30
   0  -9   1 2027.00   39.10
   0  -9  -1 2040.50   39.70
   0  -9   1 2061.19   39.10
   0   9  -1 2095.19   51.19
   0   9   1 2034.60   44.50
   0   9   1 2112.29   39.90
  -1  -9  -1  210.08    9.90
   1  -9   1  223.08   17.30
  -1  -9  -1  214.28   13.10
  -1  -9  -1  198.88   16.60
   1  -9   1  199.28   10.00
   1  -9   1  216.98   10.50
   1   9   1  207.98    9.80
  -1   9  -1  213.98   16.00
   1   9   1  236.28   16.40
  -1   9  -1  196.98    9.60
   1   9   1  203.28   10.60
  -1   9  -1  225.88   10.70
   2  -9   1  728.73   17.70
   2  -9   1  744.13   25.60
   2  -9   1  714.33   19.20
  -2  -9  -1  758.42   26.10
   2   9   1  736.33   19.60
   2   9   1  720.03   29.50
  -2   9  -1  726.93   19.20
   2   9   1  738.13   19.70
  -2   9  -1  737.23   17.70
   2   9   1  729.43   17.50
   3  -9   1    2.40    4.60
   3  -9   1   -0.70    3.90
  -3  -9  -1   11.60    3.90
  -3  -9  -1   -4.30   13.20
   3  -9   1    9.10    7.70
   3   9   1    9.60    9.30
  -3   9  -1   11.10    6.40
   3   9   1    7.20    5.70
  -3   9  -1    8.70    4.20
   3   9   1   12.70    4.00
  -3   9  -1   13.00    5.50
   3   9   1    5.50    4.80
  -4  -9  -1    0.00    8.10
   4  -9   1   12.10    7.80
  -4  -9  -1    3.30    3.30
   4  -9   1    6.90    4.10
   4  -9   1    8.60    5.10
  -4   9  -1    0.80    5.20
  -4   9  -1    5.60    6.30
  -4   9  -1    0.70    3.90
   4   9   1    0.50    8.10
   4   9   1    5.90    4.70
   4   9   1    6.20    5.70
   4   9   1    1.40    3.30
  -5  -9  -1  275.27   19.20
   5  -9   1  262.47   10.50
   5  -9   1  257.37   17.60
   5  -9   1  287.77   12.50
  -5  -9  -1  278.67    9.00
  -5   9  -1  259.87   10.60
   5   9   1  280.07    8.90
   5   9   1  245.18   18.60
   5   9   1  268.77   12.80
  -5   9  -1  274.57   12.50
  -5   9  -1  265.47   16.00
   5   9   1  257.87   13.10
   6  -9   1    4.30    5.20
  -6  -9  -1    5.60    3.10
  -6  -9  -1    3.50    8.40
   6  -9   1   11.40    8.40
   6  -9   1   -0.30    4.40
  -6   9  -1    5.80    4.20
   6   9   1    9.20    9.60
   6   9   1    1.60    2.80
   6   9   1    4.40    4.90
   6   9   1    9.90    6.30
  -6   9  -1    6.10    5.20
   7  -9   1   66.49   11.90
   7  -9   1   62.39   12.30
  -7  -9  -1   69.09   13.70
   7  -9   1   59.09    8.10
   7  -9   1   61.89    8.30
  -7   9  -1   61.59    6.70
   7   9   1   41.50    7.20
   7   9   1   56.69    4.70
   7   9   1   68.89   13.50
   7   9   1   67.29    9.80
  -7   9  -1   43.50    7.30
   7   9   1   61.29    4.70
   8  -9   1  250.37   20.60
   8  -9   1  211.98   19.10
   8  -9   1  231.98   13.20
   8  -9   1  238.08   12.50
  -8  -9  -1  224.98   22.70
   8   9   1  225.48    6.20
   8   9   1  226.28    6.10
   8   9   1  237.48   22.00
   8   9   1  230.58   14.20
  -8   9  -1  239.48   11.50
  -8   9  -1  219.28   13.70
   8   9   1  239.88   15.50
   9  -9   1   12.40    6.30
  -9  -9  -1   26.40   13.00
   9  -9   1   31.90    6.90
   9  -9   1   19.50   11.00
   9  -9   1   24.30   11.10
  -9   9  -1   23.70    5.90
   9   9   1   24.10   12.80
  -9   9  -1   23.00    7.30
   9   9   1   22.00    9.40
  10  -9   1    7.20    6.30
  10  -9   1    3.60   10.80
 -10  -9  -1   -5.20   11.20
  10  -9   1    6.00    9.60
  10   9   1   -8.30    7.70
 -10   9  -1   18.90    6.00
 -10   9  -1    7.00    7.20
  11  -9   1  140.09   21.60
 -11  -9  -1  130.99   19.80
  11  -9   1  147.59   13.10
 -11   9  -1  133.69   11.20
  11   9   1  153.98   16.40
 -11   9  -1  178.28   14.40
  12  -9   1   56.49   15.00
 -12  -9  -1   74.09   17.70
  12  -9   1   70.69    9.90
  12   9   1   46.70   10.20
 -12   9  -1   60.79    9.50
 -12   9  -1   72.39    8.70
 -13  -9  -1   19.40   17.80
  13  -9   1    1.30    7.60
  13  -9   1   -0.40   12.00
  13   9   1    7.40    7.90
 -13   9  -1    8.70    6.30
 -13   9  -1    4.70    7.60
 -14  -9  -1   25.30   22.60
  14  -9   1   36.20    9.30
  14  -9   1   25.30   15.10
 -14   9  -1    9.50    8.70
  13 -10  -1   59.69   16.40
 -13 -10   1   80.99   20.90
 -13  10   1   66.29   10.70
 -12 -10   1   13.60   14.80
  12 -10  -1   -0.20   11.60
  12 -10  -1   10.50    7.90
 -12  10   1    9.20    6.20
  12  10  -1   10.60    8.80
 -12  10   1    8.90    7.90
 -11 -10   1   43.10   16.60
  11 -10  -1   33.20    8.30
 -11  10   1   36.00    9.20
 -11  10   1   28.60    7.20
  11  10  -1   37.00   10.80
  10 -10  -1   68.19   14.40
  10 -10  -1   51.89    8.90
  10 -10  -1   60.09   13.90
 -10 -10   1   67.49   16.00
 -10  10   1   62.89    8.20
 -10  10   1   56.29   10.80
  10  10  -1   67.59   11.70
  -9 -10   1  359.26   28.40
   9 -10  -1  302.07   23.10
   9 -10  -1  310.47   40.50
   9 -10  -1  353.86   16.20
  -9  10   1  360.06   15.00
   9  10  -1  348.97   19.00
  -9  10   1  377.96   17.70
   8 -10  -1    4.40    9.90
   8 -10  -1    3.90    6.20
  -8 -10   1  -12.30   10.20
   8 -10  -1   -1.00    6.00
  -8  10   1   -3.20    5.20
   8  10  -1    5.30    8.00
   8  10  -1   13.10   11.60
  -8  10   1    4.00    6.40
  -7 -10   1  230.58   22.60
  -7 -10   1  235.08    7.50
   7 -10  -1  214.38   13.20
   7 -10  -1  239.68   19.10
   7 -10  -1  236.38   12.60
   7 -10  -1  197.38   11.30
   7  10  -1  233.38   13.80
  -7  10   1  217.58   13.50
   7  10  -1  235.48    7.20
   7  10  -1  212.68   14.60
  -7  10   1  211.58   11.60
   7  10  -1  229.58   22.00
  -6 -10   1   42.50    4.40
   6 -10  -1   36.90    9.90
   6 -10  -1   39.20    7.60
  -6 -10   1   21.40   10.30
   6 -10  -1   43.70    6.80
   6  10  -1   36.70   11.90
   6  10  -1   34.70    4.00
   6  10  -1   31.60    7.30
  -6  10   1   49.80    8.00
   6  10  -1   38.10    7.70
  -6  10   1   35.70    6.10
  -5 -10   1  157.08   18.20
   5 -10  -1  158.88   10.00
   5 -10  -1  153.68   10.90
  -5 -10   1  163.18    7.60
   5 -10  -1  167.98   15.30
   5  10  -1  178.28   11.40
   5  10  -1  173.38   12.20
  -5  10   1  173.18   10.10
   5  10  -1  160.58    7.40
  -5  10   1  170.08   13.70
   5  10  -1  180.58   19.20
  -5  10   1  166.58   10.90
   4 -10  -1  251.97   13.00
   4 -10  -1  247.28   12.20
  -4 -10   1  236.48   19.00
   4 -10  -1  233.48   27.10
  -4 -10   1  241.58    9.20
  -4  10   1  246.58   12.00
   4  10  -1  242.38    9.20
  -4  10   1  247.28   11.00
   4  10  -1  259.17   20.10
   4  10  -1  263.97   12.40
  -4  10   1  255.47   14.90
   4  10  -1  246.38   12.70
   3 -10  -1  367.66   15.40
   3 -10  -1  427.06   14.90
   3 -10  -1  415.26   19.30
  -3 -10   1  412.96   22.00
  -3 -10   1  387.56   15.40
  -3  10   1  394.36   14.60
   3  10  -1  407.26   14.80
  -3  10   1  390.86   13.20
   3  10  -1  392.56   21.70
  -3  10   1  414.66   17.60
   3  10  -1  417.86   12.40
   3  10  -1  413.46   15.20
   2 -10  -1  410.96   19.20
   2 -10  -1  348.37   15.30
  -2 -10   1  406.06   21.50
   2 -10  -1  389.96   14.00
  -2  10   1  408.96   20.30
  -2  10   1  397.36   14.30
   2  10  -1  414.46   14.50
   2  10  -1  397.36   14.10
   2  10  -1  420.06   21.30
   2  10  -1  414.86   12.80
   1 -10  -1   27.40    9.10
  -1 -10   1   16.10   10.80
   1 -10  -1   25.20    6.40
   1 -10  -1   25.70    5.00
  -1 -10   1   27.80    4.90
   1  10  -1   23.70    4.80
   1  10  -1   30.80    8.90
  -1  10   1   33.00    7.50
   1  10  -1   23.50    5.20
  -1  10   1   34.40    5.90
  -1  10   1   25.70    5.70
   1  10  -1   34.90    5.90
   0 -10   1  316.57   12.20
   0 -10  -1  322.17   12.10
   0 -10   1  326.57   20.30
   0 -10   1  316.87   12.30
   0 -10  -1  307.27   12.60
   0 -10  -1  274.27   17.90
   0  10  -1  310.77   12.00
   0  10   1  309.77   12.10
   0  10   1  317.27   12.70
   0  10  -1  307.17   17.10
   0  10   1  317.47   19.30
  -1 -10  -1   -0.80    8.00
  -1 -10  -1    5.00    5.40
  -1 -10  -1    2.10    4.00
   1 -10   1    5.10    4.50
   1 -10   1    5.90    8.80
   1 -10   1   11.20    4.60
   1  10   1   10.10    5.10
   1  10   1    1.50    7.20
  -1  10  -1    4.70    4.80
  -1  10  -1    2.20    3.90
   1  10   1    3.10    4.20
  -1  10  -1    4.40    6.80
   2 -10   1  127.69    9.50
   2 -10   1  111.39   21.20
   2 -10   1  127.09    8.60
   2  10   1  125.79   10.00
  -2  10  -1  124.99   12.70
  -2  10  -1  126.69    9.50
   2  10   1  130.99   15.30
   2  10   1  134.09    9.70
   2  10   1  127.19    8.30
   3 -10   1 1721.83   36.30
  -3 -10  -1 1757.02   43.70
  -3 -10  -1 1719.23   33.80
   3 -10   1 1819.22   43.60
   3 -10   1 1714.83   34.00
   3  10   1 1728.03   44.70
   3  10   1 1761.72   33.60
  -3  10  -1 1739.93   36.40
   3  10   1 1727.73   37.00
  -3  10  -1 1749.92   42.00
   3  10   1 1806.42   37.20
  -3  10  -1 1709.23   36.60
   4 -10   1  657.13   19.40
  -4 -10  -1  690.83   27.30
   4 -10   1  670.83   25.60
   4 -10   1  678.83   17.30
  -4 -10  -1  685.63   16.40
   4  10   1  678.73   27.50
  -4  10  -1  655.03   19.50
  -4  10  -1  654.93   24.00
   4  10   1  676.83   20.30
   4  10   1  683.13   20.20
   4  10   1  676.23   16.30
  -5 -10  -1   -1.20    8.50
   5 -10   1    9.40    8.10
   5 -10   1    4.90    5.50
   5 -10   1    5.90    4.40
  -5 -10  -1    8.80    3.70
   5  10   1    6.30    9.10
  -5  10  -1    7.00    6.70
  -5  10  -1    8.30    5.50
   5  10   1    9.40    5.70
   5  10   1   16.40    5.50
   5  10   1    5.30    3.50
  -5  10  -1    6.60    4.50
   6 -10   1   20.30    6.20
  -6 -10  -1    4.70    9.70
  -6 -10  -1   24.30    4.10
   6 -10   1   19.30    9.60
  -6  10  -1   11.00    5.80
  -6  10  -1   13.20    5.00
   6  10   1   18.90    3.70
   6  10   1   14.00   10.60
   6  10   1   13.10    9.50
   6  10   1   23.50    7.60
  -6  10  -1   19.80    8.00
   7 -10   1  701.13   29.60
   7 -10   1  701.23   21.90
   7 -10   1  723.63   29.30
  -7 -10  -1  700.23   31.70
   7 -10   1  721.53   19.60
  -7  10  -1  697.53   19.10
   7  10   1  736.83   23.80
   7  10   1  728.13   15.30
   7  10   1  715.33   22.90
  -7  10  -1  738.03   22.50
   8 -10   1   67.49    8.10
   8 -10   1   66.89   12.70
  -8 -10  -1   68.39   15.10
   8 -10   1   53.29    8.90
   8 -10   1   57.39   13.40
   8  10   1   69.29    4.60
   8  10   1   55.79    9.80
  -8  10  -1   61.09    8.80
   8  10   1   65.99    4.50
  -8  10  -1   71.69    7.60
   8  10   1   61.59   14.00
   9 -10   1   31.90   12.80
   9 -10   1   32.00    7.30
  -9 -10  -1   28.50   13.50
   9 -10   1   26.40   10.40
  -9  10  -1   32.30    6.40
   9  10   1   25.30    9.10
  -9  10  -1   25.70    7.80
  10 -10   1    8.20   11.20
  10 -10   1   21.70    7.20
 -10 -10  -1   16.90   14.10
  10  10   1   13.70    8.30
 -10  10  -1   12.20    5.80
 -10  10  -1   22.30    7.80
  11 -10   1   48.80   14.50
 -11 -10  -1   69.39   18.00
  11 -10   1   71.29    9.60
  11  10   1   86.09   12.90
 -11  10  -1   84.19   10.80
 -11  10  -1   72.39    8.50
  12 -10   1   46.10   15.30
  12 -10   1   43.50    8.70
 -12 -10  -1   51.29   18.80
 -12  10  -1   35.70    8.70
 -12  10  -1   39.70    7.40
  12  10   1   27.50    8.90
 -13 -10  -1    7.50   17.00
  13 -10   1    4.10    7.20
  13 -10   1  -10.00   12.10
 -13  10  -1    6.30    8.10
  13  10   1  -10.30    6.90
 -13  10  -1   -6.60    5.40
 -13 -11   1  105.19   23.80
  13 -11  -1   99.79   11.90
  13 -11  -1   69.09   16.80
  13  11  -1   38.10   10.10
 -13  11   1   67.19   11.30
 -12 -11   1    1.20   15.40
  12 -11  -1   -7.20   11.40
  12 -11  -1    2.90    7.30
  12  11  -1    1.80    7.90
 -12  11   1   -3.90    7.40
 -12  11   1   -3.90    5.30
  11 -11  -1   -9.90   10.10
 -11 -11   1   -7.90   13.30
  11 -11  -1   -6.50    6.80
 -11  11   1   -0.40    5.60
 -11  11   1    1.70    7.10
  11  11  -1    9.70    9.20
  10 -11  -1   96.29   16.10
  10 -11  -1  108.69   10.90
  10 -11  -1  106.89   16.00
 -10 -11   1   84.79   17.40
 -10  11   1  117.89   12.30
 -10  11   1   82.19    9.20
  10  11  -1  115.79   13.80
   9 -11  -1    0.30    6.40
  -9 -11   1    6.90   12.80
   9 -11  -1    1.00   10.20
  -9  11   1    6.00    5.60
  -9  11   1    3.10    7.10
   9  11  -1   21.00    8.30
   8 -11  -1   86.89    9.20
   8 -11  -1   62.39   13.30
  -8 -11   1   62.09   14.90
   8  11  -1   80.29   18.70
   8  11  -1   71.29    4.60
   8  11  -1   65.99    4.30
  -8  11   1   67.49    8.30
   8  11  -1  110.49   17.20
  -8  11   1   61.49    9.20
  -7 -11   1  214.38   23.80
  -7 -11   1  215.48    8.10
   7 -11  -1  210.48   12.70
   7 -11  -1  214.08   13.50
   7 -11  -1  225.38   20.10
   7 -11  -1  228.38   19.80
   7  11  -1  219.18    7.80
   7  11  -1  199.68   13.80
   7  11  -1  218.48   23.30
   7  11  -1  240.98   16.10
  -7  11   1  214.88   12.30
  -7  11   1  220.58   14.20
  -6 -11   1  201.68   22.60
  -6 -11   1  234.28    9.00
   6 -11  -1  224.88   18.70
   6 -11  -1  228.68   12.30
   6 -11  -1  219.28   13.30
   6  11  -1  216.68   23.20
   6  11  -1  252.07   14.80
   6  11  -1  217.98    8.60
  -6  11   1  222.68   12.10
   6  11  -1  200.68   13.30
  -6  11   1  232.38   14.00
  -5 -11   1    1.40    9.60
   5 -11  -1    1.90    5.10
   5 -11  -1    9.30    8.40
  -5 -11   1    2.70    3.60
   5 -11  -1   -3.20    5.90
  -5  11   1    5.60    6.60
   5  11  -1    4.00   11.30
  -5  11   1    9.80    5.30
   5  11  -1    2.40    5.90
   5  11  -1    4.50    3.60
   5  11  -1   -1.20    5.30
  -5  11   1    1.80    5.50
  -4 -11   1  250.57   10.00
   4 -11  -1  227.58   12.40
  -4 -11   1  237.48   20.60
   4 -11  -1  258.97   18.00
   4 -11  -1  245.18   11.80
   4  11  -1  249.68    9.90
   4  11  -1  240.58   13.20
  -4  11   1  232.58   12.70
  -4  11   1  259.77   11.70
   4  11  -1  235.98   12.70
   4  11  -1  244.78   21.10
  -4  11   1  253.67   15.70
   3 -11  -1  248.48   11.60
   3 -11  -1  243.48   12.30
  -3 -11   1  252.37   10.40
  -3 -11   1  253.87   20.40
   3  11  -1  236.08   19.70
  -3  11   1  230.38   10.90
  -3  11   1  249.38   15.10
   3  11  -1  264.67   12.90
  -3  11   1  249.48   12.50
   3  11  -1  239.48   12.30
  -2 -11   1    2.80    0.90
   2 -11  -1   11.60    8.60
   2 -11  -1    0.60    4.90
   2 -11  -1    1.30    5.00
  -2 -11   1    4.20    9.00
  -2  11   1    3.70    1.10
   2  11  -1    7.10    8.90
   2  11  -1    6.50    4.80
  -2  11   1    8.90    6.50
  -2  11   1    7.80    5.40
   2  11  -1    9.00    4.20
   2  11  -1    7.10    5.20
   1 -11  -1   33.40    6.10
   1 -11  -1   44.00    6.60
   1 -11  -1   45.50   10.10
  -1 -11   1   46.40   10.70
  -1 -11   1   39.00    5.80
  -1  11   1   41.80    6.60
  -1  11   1   36.20    8.20
  -1  11   1   36.10    5.90
   1  11  -1   33.50    5.90
   1  11  -1   38.00    5.70
   1  11  -1   33.90    9.30
   1  11  -1   43.80    6.30
   0 -11  -1   -2.50    7.90
   0 -11  -1   -2.00    4.60
   0 -11   1   -4.00    4.10
   0 -11   1   -3.60    8.70
   0 -11  -1   -4.60    4.00
   0 -11   1    4.10    4.80
   0  11  -1    3.30    3.30
   0  11   1    0.60    6.40
   0  11   1   -1.90    4.20
   0  11  -1   -3.10    4.30
   0  11   1   -5.60    3.90
   0  11  -1    2.30    6.70
   1 -11   1  338.57   13.30
  -1 -11  -1  343.67   20.30
   1 -11   1  338.37   20.40
   1 -11   1  318.67   12.40
  -1 -11  -1  316.77   12.30
   1  11   1  335.37   13.40
  -1  11  -1  331.37   17.60
  -1  11  -1  341.37   13.20
   1  11   1  337.47   12.50
  -1  11  -1  318.07   12.00
   1  11   1  324.87   18.10
  -2 -11  -1  103.09   15.40
   2 -11   1  106.39   15.30
   2 -11   1  106.69    9.20
   2  11   1   98.99    9.20
  -2  11  -1   97.99    9.20
  -2  11  -1  104.19    8.20
   2  11   1   95.39   14.60
  -2  11  -1  105.99   12.60
   2  11   1  109.69    8.40
   2  11   1  104.69    9.70
  -3 -11  -1   27.70   10.00
   3 -11   1   34.60    5.80
  -3 -11  -1   26.90    5.10
   3 -11   1   31.00    9.70
   3 -11   1   37.90    7.00
   3  11   1   29.40    5.10
  -3  11  -1   31.60    8.20
   3  11   1   36.40    7.00
   3  11   1   25.00   10.50
  -3  11  -1   31.00    5.30
   3  11   1   25.30    6.50
  -3  11  -1   27.70    6.70
   4 -11   1  328.87   14.40
  -4 -11  -1  336.97   22.00
  -4 -11  -1  322.37   11.40
   4 -11   1  313.77   14.00
   4 -11   1  319.17   20.30
   4  11   1  343.77   14.90
   4  11   1  328.77   11.50
   4  11   1  335.47   15.10
   4  11   1  309.87   21.80
  -4  11  -1  325.17   14.30
  -4  11  -1  321.07   12.20
  -4  11  -1  315.57   18.00
   5 -11   1   14.10    6.00
  -5 -11  -1   14.10   10.60
   5 -11   1    9.50    5.80
  -5 -11  -1   12.70    4.90
   5 -11   1   13.90    9.70
  -5  11  -1   22.40    7.00
   5  11   1   12.90   10.20
   5  11   1   13.20    6.60
   5  11   1   17.20    4.30
  -5  11  -1   10.50    5.00
  -5  11  -1   14.50    7.50
   6 -11   1  150.78   12.40
   6 -11   1  168.38   18.70
  -6 -11  -1  155.68    8.30
  -6 -11  -1  158.08   22.20
   6 -11   1  180.68   10.60
   6  11   1  176.38   13.90
   6  11   1  159.68   12.70
  -6  11  -1  169.98   10.40
   6  11   1  158.88    8.10
  -6  11  -1  148.59   15.80
  -6  11  -1  177.38   13.00
   6  11   1  146.29   20.40
  -7 -11  -1 1161.48   23.50
  -7 -11  -1 1190.08   41.40
   7 -11   1 1221.78   39.90
   7 -11   1 1165.98   30.40
   7 -11   1 1190.68   27.40
   7 -11   1 1195.58   37.90
  -7  11  -1 1182.58   27.10
   7  11   1 1139.09   41.80
   7  11   1 1181.28   32.30
  -7  11  -1 1253.27   31.20
   7  11   1 1192.58   23.40
   7  11   1 1191.08   32.10
   8 -11   1  249.08   22.60
   8 -11   1  235.58   12.50
   8 -11   1  260.87   21.60
  -8 -11  -1  241.88   24.70
   8  11   1  243.48    7.90
  -8  11  -1  257.27   12.30
  -8  11  -1  233.28   15.60
   8  11   1  237.48   24.00
   8  11   1  246.78    7.70
   8  11   1  225.48   18.90
   9 -11   1   72.39    8.70
   9 -11   1   73.19   14.30
   9 -11   1   55.89   12.60
  -9 -11  -1   59.39   16.20
  -9  11  -1   56.09    7.40
   9  11   1   64.49   11.10
  -9  11  -1   46.60    9.20
  10 -11   1    1.30   14.30
 -10 -11  -1    1.80   13.00
  10 -11   1   13.40    6.70
  10  11   1    9.00    8.40
 -10  11  -1   -1.10    7.50
  11 -11   1   -7.70   10.90
 -11 -11  -1   29.10   16.30
  11 -11   1   10.40    6.60
 -11  11  -1    8.60    5.70
 -11  11  -1    4.00    7.60
  11  11   1    6.50    7.90
 -12 -11  -1   14.70   17.00
  12 -11   1    4.70    6.70
  12 -11   1  -12.90   11.20
 -12  11  -1   -0.90    5.30
 -12  11  -1   -6.70    7.60
  12  11   1   -1.30    7.20
  13 -11   1   41.20   16.00
 -13 -11  -1   62.49   22.30
  13 -11   1   53.89    9.50
 -13  11  -1   52.19   11.10
  12 -12  -1   26.10    8.10
 -12 -12   1   28.30   20.20
  12 -12  -1    0.80   12.40
  12  12  -1    3.30    6.90
 -12  12   1   17.20    9.20
  11 -12  -1   14.80    7.30
  11 -12  -1   17.30   12.90
 -11 -12   1   18.50   15.60
  11  12  -1    8.80    7.80
 -11  12   1   11.40    8.30
 -11  12   1    4.20    6.30
 -10 -12   1  366.36   31.10
  10 -12  -1  303.57   25.70
  10 -12  -1  312.27   16.20
  10  12  -1  344.37   20.10
 -10  12   1  353.56   18.60
  -9 -12   1   -0.20   12.80
   9 -12  -1    1.60    6.30
   9 -12  -1   -0.50   10.60
  -9  12   1    4.10    7.90
   9  12  -1    5.40    8.30
  -9  12   1    8.20    5.80
  -8 -12   1  182.88   26.80
   8 -12  -1  156.68   19.10
   8 -12  -1  122.89   11.70
   8 -12  -1  161.88   20.20
   8  12  -1  132.39   15.00
  -8  12   1  144.79   14.20
  -8  12   1  134.99   11.30
   8  12  -1  127.39    5.90
   7 -12  -1   26.80    7.10
   7 -12  -1   27.40   11.00
  -7 -12   1   29.90    4.60
   7 -12  -1   29.40   11.00
  -7 -12   1   26.10   13.30
   7  12  -1   33.20    4.50
  -7  12   1   19.70    6.60
  -7  12   1   22.10    7.60
   7  12  -1   42.70   14.80
   7  12  -1   33.30    9.70
   6 -12  -1   57.09   12.50
  -6 -12   1   55.79   14.10
   6 -12  -1   45.10    7.30
   6 -12  -1   71.79    8.30
  -6 -12   1   53.39    5.60
   6  12  -1   60.69   10.30
  -6  12   1   73.39    8.50
   6  12  -1   39.60   14.90
  -6  12   1   56.89    8.80
   6  12  -1   59.59    5.60
  -6  12   1   50.19   10.20
   6  12  -1   58.39    9.30
   5 -12  -1  821.02   30.10
   5 -12  -1  772.02   23.40
  -5 -12   1  818.52   34.70
   5 -12  -1  788.02   21.70
  -5 -12   1  795.42   18.90
   5  12  -1  765.32   34.00
  -5  12   1  766.42   21.50
   5  12  -1  786.72   23.90
   5  12  -1  788.02   18.80
   5  12  -1  784.92   24.50
  -5  12   1  792.02   23.70
  -5  12   1  762.62   27.50
   4 -12  -1   18.10    6.00
   4 -12  -1   24.00    7.00
  -4 -12   1   25.10    5.20
  -4 -12   1   16.10   11.10
   4 -12  -1   15.60   10.20
  -4  12   1   16.90    6.00
   4  12  -1   15.40    6.60
  -4  12   1   18.30    6.30
   4  12  -1    9.10   11.30
   4  12  -1   25.90    6.80
  -4  12   1   12.10    7.50
   4  12  -1   14.70    4.60
   3 -12  -1    5.80    5.50
  -3 -12   1    4.20   10.60
   3 -12  -1    7.40    5.40
   3 -12  -1    5.10    9.00
  -3 -12   1   11.90    4.80
   3  12  -1    5.90   10.30
  -3  12   1    2.70    6.70
   3  12  -1    8.30    6.10
   3  12  -1   10.40    4.60
   3  12  -1    1.70    5.70
  -3  12   1   -0.30    4.90
  -3  12   1    4.90    5.70
  -2 -12   1  534.95   26.80
   2 -12  -1  525.95   24.00
   2 -12  -1  518.25   17.00
   2 -12  -1  515.15   17.50
  -2  12   1  514.45   21.20
   2  12  -1  509.25   24.30
   2  12  -1  522.55   17.80
   2  12  -1  551.94   17.80
  -2  12   1  558.14   18.00
   2  12  -1  523.45   16.00
   1 -12  -1    5.30    4.80
  -1 -12   1    1.00    9.70
   1 -12  -1   -1.30    5.00
  -1 -12   1    3.90    4.70
   1 -12  -1    1.30    9.00
   1  12  -1    8.40    5.00
   1  12  -1   -0.90    4.40
   1  12  -1    6.70    8.00
  -1  12   1   -3.90    5.10
  -1  12   1    5.90    5.10
   1  12  -1   -2.00    5.00
  -1  12   1    2.30    6.70
   0 -12   1    4.60    9.80
   0 -12  -1   -0.30    5.40
   0 -12   1   -1.90    4.10
   0 -12  -1   -8.30    8.00
   0 -12  -1    1.00    4.50
   0  12   1    4.30    4.90
   0  12   1    1.80    4.50
   0  12  -1    2.00    7.40
   0  12  -1    1.40    4.70
   0  12  -1   -3.60    3.30
   0  12   1   -1.20    7.00
   1 -12   1   70.09   13.00
  -1 -12  -1   57.09    7.00
   1 -12   1   74.49    7.70
  -1 -12  -1   63.29   11.70
   1 -12   1   64.59    7.80
   1  12   1   57.39   10.40
  -1  12  -1   53.29    7.10
  -1  12  -1   62.39    6.90
   1  12   1   64.59    7.80
   1  12   1   77.39    7.80
  -1  12  -1   68.39   10.70
   2 -12   1   10.00    5.90
   2 -12   1   13.50   10.30
  -2 -12  -1   10.90    9.70
  -2 -12  -1    6.40    3.30
   2 -12   1   15.30    5.40
  -2  12  -1   11.70    4.90
  -2  12  -1    8.80    6.00
   2  12   1   13.30    5.90
   2  12   1   17.70    5.40
  -2  12  -1   15.50    7.80
   2  12   1   19.10    9.50
   2  12   1    5.40    5.20
   3 -12   1  171.48   10.40
   3 -12   1  163.98   12.90
  -3 -12  -1  178.98    9.90
  -3 -12  -1  163.28   19.30
   3 -12   1  190.08   18.90
   3  12   1  189.68   12.50
   3  12   1  178.98    9.90
  -3  12  -1  179.98   15.40
   3  12   1  178.88   19.00
  -3  12  -1  170.58   12.10
   3  12   1  199.68   12.30
  -3  12  -1  176.48   10.20
   4 -12   1  227.68   19.80
   4 -12   1  197.88   12.80
   4 -12   1  208.38   11.10
  -4 -12  -1  196.58   10.00
  -4 -12  -1  217.08   21.60
   4  12   1  177.68   20.60
   4  12   1  210.38   13.70
  -4  12  -1  195.08   13.10
   4  12   1  216.88   22.20
  -4  12  -1  204.08   16.40
   4  12   1  221.38   10.30
  -4  12  -1  214.58   11.10
   5 -12   1  390.16   23.60
   5 -12   1  399.66   14.60
  -5 -12  -1  402.36   13.10
  -5 -12  -1  396.76   26.30
   5 -12   1  374.56   16.60
  -5  12  -1  403.16   17.20
   5  12   1  383.46   26.00
  -5  12  -1  387.36   21.30
  -5  12  -1  396.46   14.60
   5  12   1  450.15   18.80
   5  12   1  407.66   17.50
  -6 -12  -1  136.09   18.70
   6 -12   1  102.09   10.00
   6 -12   1  131.59   12.80
  -6 -12  -1  116.39   12.40
   6 -12   1   99.99   14.90
   6  12   1  117.79   12.30
  -6  12  -1  108.29    9.90
  -6  12  -1   90.19    9.70
  -6  12  -1  102.99   15.30
   6  12   1  117.99    8.00
   6  12   1  113.69   17.40
   6  12   1  114.99   11.80
  -7 -12  -1   30.90   13.80
   7 -12   1   32.00   12.50
  -7 -12  -1   35.70    4.90
   7 -12   1   41.20    7.00
  -7  12  -1   37.70   10.10
  -7  12  -1   27.40    6.40
   7  12   1   36.70    4.80
   7  12   1   38.20   14.10
   8 -12   1  264.47   21.60
   8 -12   1  262.77   23.40
   8 -12   1  268.47   13.40
  -8 -12  -1  273.17   26.50
  -8  12  -1  269.57   16.60
  -8  12  -1  240.38   12.40
   8  12   1  245.18    8.60
   8  12   1  254.77   17.90
   8  12   1  257.07    8.50
   9 -12   1   22.20   10.30
   9 -12   1   24.40   12.40
  -9 -12  -1    5.80   13.00
   9 -12   1   16.00    6.40
  -9  12  -1   10.30    5.80
   9  12   1   11.30    2.50
  -9  12  -1    3.50    8.00
   9  12   1   10.10    2.60
   9  12   1    6.00    8.40
 -10 -12  -1   20.60   15.30
  10 -12   1   -0.10   11.80
  10 -12   1   19.70    6.80
 -10  12  -1   26.40    8.40
 -10  12  -1    9.90    6.00
  10  12   1   15.10    8.50
  11 -12   1   84.59    9.60
  11 -12   1   81.89   17.10
 -11 -12  -1  109.49   21.80
 -11  12  -1   54.69   10.30
  11  12   1   58.79   10.10
  12 -12   1   -2.40   12.50
  12 -12   1   -2.70    6.50
 -12 -12  -1    5.00   17.10
 -12  12  -1   -1.80    8.00
  12  12   1   -0.70    7.60
 -12  12  -1   -5.90    5.50
 -12 -13   1   89.09   23.70
  12 -13  -1   60.49    9.80
  12 -13  -1   64.59   17.10
 -12  13   1   79.79   11.80
  12  13  -1   83.39   22.00
  11 -13  -1   11.30    7.10
  11 -13  -1    8.50   12.80
 -11 -13   1   11.60   16.50
 -11  13   1    5.30    8.00
  11  13  -1   -9.30    6.30
 -11  13   1    0.10    6.20
  10 -13  -1   87.89   10.20
 -10 -13   1   97.19   19.20
 -10  13   1   96.09   10.10
  10  13  -1   81.19   11.30
 -10  13   1   96.39   11.30
  -9 -13   1   22.90   15.40
   9 -13  -1   31.10    7.70
   9 -13  -1   41.00   11.60
   9 -13  -1   24.40   12.50
  -9  13   1   35.20    9.00
  -9  13   1   28.10    7.00
   9  13  -1   38.90    9.80
  -8 -13   1   32.40   15.50
  -8 -13   1   34.90    4.40
   8 -13  -1   28.20   11.90
   8 -13  -1   35.00   11.50
   8 -13  -1   24.10    7.30
   8  13  -1   30.30    3.90
  -8  13   1   45.20    9.40
  -8  13   1   34.20    7.20
   8  13  -1   38.80   10.30
  -7 -13   1  265.27   10.10
  -7 -13   1  295.07   27.90
   7 -13  -1  241.08   21.90
   7 -13  -1  253.07   14.00
   7 -13  -1  261.67   22.10
  -7  13   1  259.87   16.10
  -7  13   1  235.78   13.40
   7  13  -1  260.87   17.50
   7  13  -1  257.27    9.70
   6 -13  -1 1337.77   41.30
  -6 -13   1 1314.97   27.50
  -6 -13   1 1373.06   46.00
   6 -13  -1 1340.27   31.30
   6  13  -1 1358.96   35.20
   6  13  -1 1332.87   27.60
   6  13  -1 1320.17   46.70
  -6  13   1 1321.47   31.10
  -6  13   1 1306.67   39.40
  -5 -13   1   58.89   15.10
  -5 -13   1   43.80    6.10
   5 -13  -1   44.50   12.40
   5 -13  -1   45.20    7.80
   5  13  -1   59.79    6.50
   5  13  -1   39.70   14.10
  -5  13   1   54.69    7.90
   5  13  -1   59.59    9.30
  -5  13   1   59.29    9.50
   5  13  -1   42.60    8.80
  -5  13   1   66.39   10.90
  -4 -13   1 2029.40   39.30
  -4 -13   1 2061.79   54.99
   4 -13  -1 1944.31   50.29
   4 -13  -1 1949.01   43.10
   4 -13  -1 2036.90   41.40
   4  13  -1 1959.50   54.39
   4  13  -1 1941.41   43.30
  -4  13   1 1941.61   41.00
  -4  13   1 1992.60   43.20
   4  13  -1 2057.99   44.20
   4  13  -1 1985.30   39.00
  -4  13   1 1987.90   48.70
  -3 -13   1   65.99   14.40
   3 -13  -1   53.19    7.90
   3 -13  -1   44.90    7.30
  -3 -13   1   48.90    6.50
   3 -13  -1   56.89   12.40
  -3  13   1   55.39   10.20
  -3  13   1   44.60    7.60
   3  13  -1   62.69    7.10
   3  13  -1   51.99    8.30
  -3  13   1   56.69    7.80
   3  13  -1   47.60    7.70
   3  13  -1   51.09   13.00
  -2 -13   1   21.30   12.50
   2 -13  -1   19.30   10.80
   2 -13  -1   26.70    6.70
   2 -13  -1   41.20    7.50
   2  13  -1   35.10    6.50
  -2  13   1   26.90    8.70
   2  13  -1   30.00   11.40
   2  13  -1   29.90    6.90
   2  13  -1   39.30    7.20
  -2  13   1   32.30    6.80
   1 -13  -1  180.48   12.20
   1 -13  -1  194.98   19.40
  -1 -13   1  174.38   20.70
   1 -13  -1  207.58   12.10
  -1 -13   1  182.78   11.10
   1  13  -1  189.98   17.90
   1  13  -1  190.08   11.90
  -1  13   1  183.18   11.70
  -1  13   1  188.28   15.90
  -1  13   1  198.18   12.20
   1  13  -1  183.58   11.40
   1  13  -1  197.88   12.30
   0 -13   1  543.45   17.80
   0 -13  -1  546.95   26.10
   0 -13  -1  545.85   17.80
   0 -13   1  548.05   27.70
   0 -13  -1  542.45   18.60
   0  13  -1  519.85   17.70
   0  13  -1  518.25   24.30
   0  13   1  551.24   18.30
   0  13   1  542.35   17.80
   0  13   1  540.65   23.40
   1 -13   1   54.99    7.10
  -1 -13  -1   74.19    7.80
   1 -13   1   80.79   14.30
   1 -13   1   76.29    8.60
  -1 -13  -1   77.29   13.60
   1  13   1   82.49    8.20
  -1  13  -1   73.49   11.80
  -1  13  -1   68.59    7.50
  -1  13  -1   73.09    8.40
   1  13   1   70.29   11.60
   1  13   1   86.09    9.30
   1  13   1   89.49    9.10
   2 -13   1   67.39    8.00
   2 -13   1  113.89   15.60
   2 -13   1   85.09    9.60
  -2 -13  -1   79.49    7.90
  -2 -13  -1   92.99   14.90
  -2  13  -1   93.29   12.60
   2  13   1   98.79   13.70
  -2  13  -1   82.39    8.70
   2  13   1   99.09   10.20
  -2  13  -1   89.19    9.30
   2  13   1   99.09   10.90
   2  13   1   95.39    9.60
   3 -13   1   81.69    8.30
   3 -13   1   63.19   13.50
  -3 -13  -1   79.79   14.40
   3 -13   1   72.79    8.80
  -3 -13  -1   66.89    7.30
   3  13   1   77.99   13.80
  -3  13  -1   79.29   11.80
  -3  13  -1   87.39    9.90
  -3  13  -1   91.59    8.50
   3  13   1   79.59    7.80
   3  13   1   96.29   10.80
  -4 -13  -1    3.40   11.50
  -4 -13  -1   10.90    5.20
   4 -13   1   13.20    6.10
   4 -13   1    6.60   11.40
   4 -13   1    2.60    6.60
   4  13   1    8.30   11.90
  -4  13  -1   14.90    7.10
  -4  13  -1   10.10    5.60
   4  13   1    4.80    6.90
  -4  13  -1    5.00    7.90
   4  13   1   10.20    7.30
   4  13   1    7.90    5.10
  -5 -13  -1  154.98    9.80
  -5 -13  -1  171.88   23.00
   5 -13   1  170.08   20.80
   5 -13   1  165.18   11.30
   5  13   1  142.69   13.40
   5  13   1  176.28   23.90
  -5  13  -1  150.58   11.10
  -5  13  -1  161.18   13.50
   5  13   1  152.48    9.70
  -5  13  -1  152.68   16.60
   5  13   1  175.18   14.90
  -6 -13  -1   62.79   15.90
   6 -13   1   55.49   13.60
   6 -13   1   50.99    7.50
  -6 -13  -1   57.69    6.40
   6  13   1   41.60   14.90
  -6  13  -1   54.39   11.10
  -6  13  -1   49.50    7.50
   6  13   1   70.19    6.80
  -6  13  -1   60.59   11.90
   6  13   1   77.79   11.80
  -7 -13  -1   -6.30    6.40
   7 -13   1   -1.80   11.10
  -7 -13  -1   -2.50   12.40
   7 -13   1    3.30    5.50
  -7  13  -1    3.10    7.90
  -7  13  -1    3.50    5.40
   7  13   1    4.20   16.10
   7  13   1   -2.00    7.90
   7  13   1    5.90    4.00
   8 -13   1   -0.20   11.00
   8 -13   1    5.20    5.60
  -8 -13  -1   -2.10   13.80
  -8  13  -1   -0.60    7.70
   8  13   1   10.20    3.50
  -8  13  -1    0.40    5.40
   8  13   1    5.70    8.50
   9 -13   1   -5.70   11.60
  -9 -13  -1    5.90   14.50
   9 -13   1    1.50    5.60
   9  13   1    1.30    8.50
  -9  13  -1   -4.50    5.20
   9  13   1    1.70    2.70
   9  13   1    2.10    2.50
  -9  13  -1   -8.00    7.10
 -10 -13  -1   73.89   19.70
  10 -13   1   46.30   14.60
  10 -13   1   67.89    8.70
  10  13   1   43.50    9.30
 -10  13  -1   53.19   10.00
 -10  13  -1   45.00    7.40
  11 -13   1   -4.40   12.30
  11 -13   1    3.50    6.30
 -11 -13  -1   18.10   18.00
  11  13   1   -2.40    6.80
 -11  13  -1    0.80    5.40
 -11  13  -1   -4.90    7.80
  12 -13   1   23.90    7.40
 -12 -13  -1   29.40   20.90
  12 -13   1   10.00   13.80
 -12  13  -1    8.40    8.90
 -12  13  -1   13.60    6.30
  12  13   1    5.90    6.80
  11 -14  -1   41.20   15.20
 -11 -14   1   64.59   22.30
  11 -14  -1   38.80    8.30
 -11  14   1   39.60    9.30
 -11  14   1   40.80   10.60
  11  14  -1   29.40    7.70
  10 -14  -1   91.59   17.20
 -10 -14   1  105.59   21.90
  10 -14  -1   92.79   10.40
  10  14  -1   64.69   10.20
 -10  14   1  119.09   13.50
 -10  14   1   86.49    9.80
  -9 -14   1   16.00   15.70
   9 -14  -1   -7.00   10.70
   9 -14  -1    1.80    6.10
   9  14  -1   -3.10    7.70
  -9  14   1   -5.20    7.30
  -9  14   1   -4.60    5.60
   9  14  -1   -5.10    2.40
   9  14  -1   -2.50    2.40
   8 -14  -1  227.18   23.00
   8 -14  -1  208.08   21.40
  -8 -14   1  207.48    8.70
  -8 -14   1  255.17   27.60
   8 -14  -1  210.18   13.70
   8  14  -1  215.88    8.50
   8  14  -1  199.28   17.20
  -8  14   1  199.88   13.10
  -8  14   1  222.58   16.70
   7 -14  -1  108.49   16.00
   7 -14  -1  110.59   16.60
   7 -14  -1  114.49   11.80
  -7 -14   1  151.08   22.30
  -7 -14   1  113.69    8.40
   7  14  -1  123.69   13.90
  -7  14   1  105.29   11.30
  -7  14   1  130.89   14.00
   7  14  -1  109.99    7.90
  -6 -14   1  187.78   10.10
  -6 -14   1  178.68   25.80
   6 -14  -1  200.38   21.50
   6 -14  -1  174.78   12.80
  -6  14   1  181.08   15.10
   6  14  -1  215.68   16.20
   6  14  -1  182.58    9.90
  -6  14   1  181.58   12.60
  -6  14   1  177.78   17.10
  -5 -14   1    7.70    5.00
   5 -14  -1    6.80   11.50
  -5 -14   1   10.70   13.10
   5 -14  -1   13.60    6.60
   5  14  -1   10.40    5.10
  -5  14   1   15.20    8.20
  -5  14   1   13.90    6.40
  -5  14   1   20.30    7.80
   5  14  -1    8.40   12.90
   5  14  -1   10.70    7.40
   4 -14  -1    1.50    6.20
   4 -14  -1    9.10   11.30
  -4 -14   1    6.80   12.10
  -4 -14   1   -0.20    5.00
   4  14  -1    6.50   12.50
   4  14  -1    3.80    6.90
  -4  14   1    8.10    6.70
   4  14  -1    3.40    6.40
  -4  14   1   -0.90    5.60
   4  14  -1    6.30    5.00
  -4  14   1    9.40    8.00
  -3 -14   1  534.75   17.20
   3 -14  -1  511.25   19.50
   3 -14  -1  499.95   18.30
  -3 -14   1  590.44   31.60
   3 -14  -1  523.75   27.20
  -3  14   1  540.15   19.80
   3  14  -1  541.65   19.60
  -3  14   1  511.05   18.00
   3  14  -1  497.75   27.70
   3  14  -1  542.55   20.10
  -3  14   1  543.25   23.80
   3  14  -1  552.54   17.50
   2 -14  -1   29.40   11.80
   2 -14  -1   26.30    7.20
  -2 -14   1   15.80   13.40
   2 -14  -1   33.50    7.60
  -2 -14   1   16.10    5.60
  -2  14   1   36.80    7.90
   2  14  -1   32.80   11.90
   2  14  -1   23.60    6.80
   2  14  -1   21.80    6.20
  -2  14   1   39.00    9.90
   2  14  -1   23.20    7.30
   1 -14  -1   74.39    9.10
  -1 -14   1   88.29   15.50
   1 -14  -1   89.29   14.50
  -1 -14   1   89.19    9.90
   1 -14  -1   74.79    8.50
  -1  14   1   84.79   12.40
  -1  14   1   92.19   10.00
   1  14  -1   89.29   13.90
   1  14  -1  104.59   10.20
  -1  14   1  101.09   10.10
   1  14  -1   86.19    8.60
   1  14  -1  102.09   11.40
   0 -14   1   63.79   14.30
   0 -14  -1   63.29    8.70
   0 -14  -1   71.09   14.00
   0  14  -1   90.59    9.50
   0  14  -1   70.99    8.80
   0  14   1   74.39   12.10
   0  14   1   71.69    8.80
   0  14  -1   74.39   12.50
   0  14   1   57.69    8.00
   0  14  -1   48.20    6.60
  -1 -14  -1   69.19    8.40
   1 -14   1   76.99    9.10
   1 -14   1   59.89   14.00
  -1 -14  -1   76.39   15.70
   1 -14   1   75.99    8.80
   1  14   1   60.29    8.80
  -1  14  -1   88.19    8.80
   1  14   1   59.89    7.90
  -1  14  -1   76.89   12.50
   1  14   1   86.99   10.10
  -1  14  -1   88.79    9.90
   1  14   1   64.59   12.20
  -2 -14  -1   92.09   16.50
   2 -14   1   73.29    8.40
   2 -14   1   68.29    8.90
  -2 -14  -1   69.59    8.20
   2 -14   1   74.59   14.80
  -2  14  -1   67.09    8.80
   2  14   1   77.39   13.70
  -2  14  -1   86.09    8.80
  -2  14  -1   85.79   12.90
   2  14   1   91.59   10.40
   2  14   1   70.79    8.40
   2  14   1   87.39   10.40
   3 -14   1  827.02   22.60
  -3 -14  -1  840.62   22.20
  -3 -14  -1  882.31   35.00
   3 -14   1  801.82   33.60
   3 -14   1  773.92   24.20
   3  14   1  813.52   33.30
   3  14   1  867.71   26.00
   3  14   1  830.12   22.20
   3  14   1  811.12   24.90
  -3  14  -1  794.22   30.10
  -3  14  -1  789.42   22.10
  -3  14  -1  843.72   24.90
  -4 -14  -1  701.83   32.90
  -4 -14  -1  595.44   18.20
   4 -14   1  618.34   19.30
   4 -14   1  604.04   30.30
  -4  14  -1  654.13   22.30
   4  14   1  615.54   18.50
  -4  14  -1  614.44   26.90
   4  14   1  610.64   22.80
   4  14   1  652.33   22.20
   4  14   1  626.74   31.50
  -4  14  -1  584.64   18.80
   5 -14   1   18.40   12.80
  -5 -14  -1   13.10    5.40
   5 -14   1   23.10    6.60
  -5 -14  -1   28.80   13.80
   5  14   1    8.30    8.40
  -5  14  -1    9.70    9.00
  -5  14  -1   15.20    6.30
   5  14   1   13.50    5.50
  -5  14  -1   13.20    7.60
   5  14   1   11.30   13.30
  -6 -14  -1    6.20    5.00
   6 -14   1    2.80   11.60
   6 -14   1    6.40    5.90
  -6 -14  -1    6.20   13.00
  -6  14  -1    5.30    6.10
   6  14   1    9.80    8.60
   6  14   1    5.40    4.60
   6  14   1    2.50   12.90
  -6  14  -1   10.60    7.40
  -6  14  -1   -2.70    7.90
  -7 -14  -1  372.96   12.70
   7 -14   1  371.76   26.40
   7 -14   1  350.46   15.20
  -7 -14  -1  441.86   50.29
  -7  14  -1  366.86   15.30
   7  14   1  381.96   13.10
  -7  14  -1  419.56   19.70
   7  14   1  369.66   20.00
   8 -14   1   11.60   12.20
  -8 -14  -1   23.90    5.50
  -8 -14  -1   16.40   16.00
   8 -14   1   14.40    6.20
  -8  14  -1   13.20    8.10
   8  14   1   14.20    4.10
   8  14   1    6.30    8.50
  -8  14  -1   16.00    6.30
   9 -14   1   50.89   15.10
  -9 -14  -1   83.99   20.30
   9 -14   1   77.59    8.70
   9  14   1   51.29   10.00
  -9  14  -1   63.79   10.60
  -9  14  -1   64.89    8.30
   9  14   1   61.49    5.20
   9  14   1   51.29    5.30
  10 -14   1    7.30    6.00
 -10 -14  -1    0.80   16.20
  10 -14   1   -8.50   11.80
 -10  14  -1   -2.70    6.10
 -10  14  -1   -0.30    8.40
  10  14   1   -5.90    7.00
  11 -14   1    5.70    6.00
  11 -14   1   -1.20   12.50
 -11 -14  -1    2.30   18.40
  11  14   1   -0.20    7.50
 -11  14  -1    0.30    8.40
 -11  14  -1   -7.90    5.30
  10 -15  -1   11.50    7.00
  10 -15  -1    0.10   12.60
 -10 -15   1   40.30   20.00
  10  15  -1   -5.30    7.50
 -10  15   1   -1.50    6.00
 -10  15   1   14.70    9.50
  -9 -15   1  125.79   24.10
   9 -15  -1   82.09   28.40
   9 -15  -1  102.29   10.70
   9  15  -1   84.59    5.60
  -9  15   1   86.89   10.10
   9  15  -1   92.29    5.60
  -9  15   1   85.19   11.70
   9  15  -1   90.69   12.90
   8 -15  -1  157.88   13.00
   8 -15  -1  151.28   20.10
  -8 -15   1  171.08   28.60
   8 -15  -1  146.69   21.80
  -8  15   1  143.89   12.30
  -8  15   1  181.88   16.80
   8  15  -1  153.08   16.90
   8  15  -1  142.19    7.70
  -7 -15   1  366.96   30.70
   7 -15  -1  327.67   25.40
   7 -15  -1  336.47   15.90
  -7 -15   1  315.67   12.20
  -7  15   1  322.47   18.20
   7  15  -1  328.87   11.90
  -7  15   1  338.27   19.00
   7  15  -1  354.86   20.20
  -6 -15   1   -8.00    4.60
   6 -15  -1    3.10    6.50
  -6 -15   1    9.20   23.80
   6 -15  -1   15.50   12.40
   6  15  -1    2.80    4.70
   6  15  -1    1.40    7.90
  -6  15   1    2.00    8.60
  -6  15   1   11.50    8.10
  -6  15   1    4.40    6.50
   5 -15  -1    3.30    6.50
   5 -15  -1   -4.20   11.20
  -5 -15   1    7.70   13.70
  -5 -15   1   -0.40    4.80
  -5  15   1   -4.00    7.20
   5  15  -1   -6.40   14.50
   5  15  -1    0.50    7.60
  -5  15   1    1.90    5.80
  -5  15   1    1.00    7.30
   5  15  -1   -3.70    4.70
   4 -15  -1   79.69    9.40
  -4 -15   1   87.09    8.40
  -4 -15   1   92.69   17.90
   4 -15  -1   78.99   14.90
   4  15  -1   66.99   15.50
   4  15  -1   97.69   11.70
   4  15  -1   71.59    7.90
  -4  15   1   75.49    8.90
  -4  15   1   65.29   11.50
  -4  15   1   80.99   10.50
   3 -15  -1   16.20    7.00
   3 -15  -1   19.70   12.20
  -3 -15   1   24.10    6.50
  -3 -15   1   25.80   14.50
  -3  15   1   18.00    8.70
  -3  15   1   30.20    7.30
   3  15  -1   15.00    6.10
   3  15  -1   18.20    7.80
   3  15  -1   12.80   11.60
   3  15  -1   22.00    7.10
   2 -15  -1   66.09   14.60
  -2 -15   1   76.19   17.30
  -2 -15   1   65.89    8.20
   2 -15  -1   71.99    9.30
   2  15  -1   77.59    9.80
   2  15  -1   54.39    7.90
  -2  15   1   64.89   11.60
  -2  15   1   69.79    9.60
   2  15  -1   53.59    8.70
   2  15  -1   70.69   16.90
   1 -15  -1   58.99    8.80
  -1 -15   1   45.00    7.60
   1 -15  -1   48.50    7.90
   1 -15  -1   60.49   14.00
  -1 -15   1   57.39   16.30
  -1  15   1   61.99    9.30
  -1  15   1   53.59   11.20
   1  15  -1   48.30    8.60
   1  15  -1   34.50   11.60
  -1  15   1   40.80    7.70
   1  15  -1   49.50    8.40
   0 -15  -1  -11.70   11.00
   0 -15   1   -7.10   11.40
   0 -15  -1   -0.10    5.90
   0 -15   1    4.30    5.90
   0  15   1   -2.50    5.80
   0  15   1    3.00    6.30
   0  15  -1    3.10    9.30
   0  15  -1    5.60    4.00
   0  15  -1   -4.80    6.00
   0  15  -1   -0.30    6.00
   0  15   1  -10.40    8.20
  -1 -15  -1  174.58   25.40
  -1 -15  -1  161.88   12.20
   1 -15   1  154.68   22.20
   1 -15   1  155.48   12.40
   1  15   1  145.99   17.80
  -1  15  -1  146.39   13.10
   1  15   1  145.09   12.00
  -1  15  -1  153.48   11.50
  -1  15  -1  129.69   16.80
   1  15   1  168.48   12.70
   1  15   1  154.98   13.40
   2 -15   1    7.40    6.20
   2 -15   1   -0.20   12.40
  -2 -15  -1    2.30   12.60
   2  15   1    7.90    5.90
  -2  15  -1    2.30    6.60
   2  15   1    1.30    6.90
   2  15   1    3.00   10.30
   2  15   1    0.00    6.50
  -2  15  -1    1.10    5.40
  -2  15  -1    5.30    8.70
   3 -15   1  134.59   22.00
   3 -15   1  129.49   11.70
  -3 -15  -1  132.29   11.10
  -3 -15  -1  160.08   19.70
  -3  15  -1  198.98   21.10
  -3  15  -1  145.89   11.30
   3  15   1  128.09   19.80
   3  15   1  137.49   13.70
   3  15   1  129.99   11.20
   3  15   1  146.19   13.60
  -3  15  -1  137.19   16.50
  -4 -15  -1    8.00   13.50
  -4 -15  -1   23.50    6.10
   4 -15   1   11.30    6.20
   4 -15   1   13.40   12.70
   4  15   1    7.60   12.40
  -4  15  -1    9.90    6.10
   4  15   1   13.90    5.80
  -4  15  -1   11.40    9.10
  -4  15  -1   10.20    8.00
  -5 -15  -1  182.58   24.80
   5 -15   1  171.38   22.70
  -5 -15  -1  149.99   10.50
   5 -15   1  151.58   12.10
   5  15   1  156.58   10.70
   5  15   1  141.89   23.00
  -5  15  -1  191.38   15.50
   5  15   1  158.68   15.30
  -5  15  -1  143.29   11.50
  -5  15  -1  135.79   17.20
  -6 -15  -1   21.20    5.80
  -6 -15  -1   42.80   16.60
   6 -15   1   18.10   13.20
   6 -15   1   21.90    6.70
  -6  15  -1   13.80    6.70
   6  15   1   32.40    5.80
   6  15   1    8.60    8.00
  -6  15  -1    9.20    7.70
  -6  15  -1   15.10    9.40
   7 -15   1   -2.30   12.20
  -7 -15  -1    5.50    4.90
  -7 -15  -1   33.70   17.00
   7 -15   1    8.40    5.90
   7  15   1    1.60    8.30
  -7  15  -1    7.50    6.20
   7  15   1    9.40    4.60
  -7  15  -1    4.40    8.20
  -7  15  -1    7.10    8.60
  -8 -15  -1   64.59    7.10
   8 -15   1   45.30   18.90
   8 -15   1   81.29    8.90
  -8 -15  -1   70.69   19.00
   8  15   1   61.99   10.40
  -8  15  -1   50.59    7.90
  -8  15  -1   51.39    9.90
   9 -15   1   40.00    7.60
  -9 -15  -1   72.19   20.20
   9 -15   1   38.90   15.20
   9  15   1   47.30   11.00
   9  15   1   43.70    4.50
  -9  15  -1   23.30    9.30
   9  15   1   39.90    4.60
  -9  15  -1   43.30    7.60
 -10 -15  -1   42.60   20.90
  10 -15   1   24.50    7.20
  10 -15   1   16.90   14.50
  10  15   1   17.70    7.10
 -10  15  -1   22.20    9.20
 -10  15  -1   15.40    6.50
 -10 -16   1  254.57   33.20
  10 -16  -1  166.08   24.90
  10 -16  -1  164.48   13.80
 -10  16   1  197.58   23.90
  -9 -16   1   19.20   19.90
   9 -16  -1   -3.10   12.20
   9 -16  -1   23.60    7.50
  -9  16   1   19.70    9.70
   9  16  -1   13.80    3.60
   9  16  -1   12.30    8.80
  -9  16   1    2.20    6.70
  -8 -16   1    3.50    4.40
   8 -16  -1   14.90    7.10
  -8 -16   1    2.30   17.30
   8 -16  -1  -11.30   11.80
   8  16  -1   -0.80    9.10
  -8  16   1   -1.60    6.00
   8  16  -1   11.10    4.70
  -8  16   1   16.20    9.50
  -7 -16   1   34.60   18.50
  -7 -16   1    5.60    4.70
   7 -16  -1   14.90    6.80
   7 -16  -1    2.70   12.30
  -7  16   1   -2.10    6.30
   7  16  -1   15.30    8.90
  -7  16   1    8.20    7.90
   7  16  -1   11.00    4.50
  -6 -16   1   79.09   20.40
   6 -16  -1   36.00   14.00
  -6 -16   1   53.19    6.90
   6 -16  -1   64.09    9.00
  -6  16   1   56.09    8.60
  -6  16   1   56.29   10.70
   6  16  -1   47.80    6.70
   6  16  -1   63.49   11.70
  -6  16   1   44.30   10.90
  -5 -16   1   33.60    6.40
   5 -16  -1   24.20   13.20
   5 -16  -1   52.49    8.60
  -5  16   1   39.70    9.60
  -5  16   1   36.60    7.90
   5  16  -1   39.60    9.10
   5  16  -1   41.00    6.70
  -4 -16   1   -0.30    5.60
  -4 -16   1    3.30   13.90
   4 -16  -1   -7.40   11.50
   4 -16  -1    6.70    6.60
   4  16  -1  -11.90   18.60
   4  16  -1    3.30    5.40
  -4  16   1   -2.90    7.20
   4  16  -1    0.70    7.50
  -4  16   1   -2.10    7.70
  -4  16   1    0.30    5.70
   3 -16  -1  100.09   10.50
   3 -16  -1   69.99   15.30
  -3 -16   1  113.59   20.30
  -3 -16   1   78.59    8.70
   3  16  -1   94.49    9.10
  -3  16   1  100.49   11.20
   3  16  -1  113.99   13.30
  -3  16   1   82.99   12.80
   3  16  -1   71.59   15.30
  -3  16   1   91.19   10.80
  -2 -16   1   28.60   15.30
  -2 -16   1   34.10    7.00
   2 -16  -1   37.20   13.20
   2 -16  -1   41.60    8.30
   2  16  -1   31.90    8.10
   2  16  -1   28.80    7.10
  -2  16   1   29.70    7.80
  -2  16   1   36.40   10.30
   2  16  -1   34.80   12.60
   2  16  -1   39.10    8.20
   1 -16  -1   24.10   12.40
  -1 -16   1   22.40   14.80
  -1 -16   1   16.60    6.50
   1 -16  -1   28.60    8.00
  -1  16   1   21.70    9.80
  -1  16   1   35.00   10.90
   1  16  -1    9.40   10.60
   1  16  -1    9.60    6.80
  -1  16   1   24.90    7.20
   1  16  -1   16.80    7.30
   1  16  -1   12.20    6.50
   0 -16   1   48.30   14.80
   0 -16  -1   44.20   15.40
   0  16   1   47.20    8.30
   0  16   1   40.60    8.40
   0  16   1   44.60    8.50
   0  16  -1   56.79    9.20
   0  16  -1   46.60    8.60
   0  16   1   27.00   10.90
   1 -16   1   51.99   14.90
  -1 -16  -1   41.10    7.80
  -1 -16  -1   70.09   17.30
   1  16   1   54.79    9.80
   1  16   1   32.40   11.50
  -1  16  -1   53.19    8.50
   1  16   1   49.30    8.20
  -1  16  -1   50.39   20.30
  -1  16  -1   64.59   11.70
   1  16   1   58.59    9.00
  -2 -16  -1   34.30    7.20
   2 -16   1   46.20   14.50
   2 -16   1   30.90    7.50
  -2 -16  -1   51.49   16.90
   2  16   1   28.50    8.30
  -2  16  -1   30.80    8.70
   2  16   1   22.50    7.00
  -2  16  -1   31.40    7.10
   3 -16   1   98.19    9.90
   3 -16   1   77.29   16.30
  -3 -16  -1  116.99   19.50
  -3 -16  -1   87.49    9.10
   3  16   1   60.59   10.90
   3  16   1   86.39    9.20
  -3  16  -1   87.39   10.50
  -3  16  -1   77.99    8.90
  -3  16  -1   94.79   16.20
   3  16   1   83.29   15.50
  -4 -16  -1   60.09    7.90
  -4 -16  -1   98.99   19.80
   4 -16   1   62.69   15.90
   4 -16   1   71.59    8.90
   4  16   1   77.29    8.60
  -4  16  -1   80.29   13.60
  -4  16  -1   94.39   11.50
  -4  16  -1   81.29    9.20
   4  16   1   53.09   14.80
   4  16   1   88.89   11.30
   5 -16   1   25.20   13.50
  -5 -16  -1    2.80    5.30
  -5 -16  -1   18.50   15.50
   5 -16   1   -3.90    5.60
  -5  16  -1    3.40    5.90
   5  16   1    4.10    7.50
  -5  16  -1    8.20    7.50
  -5  16  -1    3.70    8.80
   5  16   1   -3.80    5.10
  -6 -16  -1   59.29    7.30
  -6 -16  -1  116.19   22.20
   6 -16   1   81.09    9.20
   6 -16   1   57.09   15.70
  -6  16  -1   68.89   13.20
  -6  16  -1   76.99   11.10
   6  16   1   76.79    7.90
   6  16   1   84.29   12.70
  -6  16  -1   67.69    8.90
   7 -16   1    9.20    6.10
  -7 -16  -1   27.50   18.50
   7 -16   1   -8.50   11.90
  -7 -16  -1    3.60    4.70
  -7  16  -1  -11.50    5.50
   7  16   1   13.80    8.70
  -7  16  -1   -5.60    7.30
   7  16   1    1.30    4.60
   8 -16   1   14.00    6.40
   8 -16   1    6.00   13.30
  -8 -16  -1   27.90   18.50
  -8 -16  -1    5.30    4.40
  -8  16  -1    5.90    7.00
  -8  16  -1   18.80    9.10
   8  16   1   10.80    4.40
   8  16   1   -1.40    8.40
   9 -16   1    2.20    5.70
  -9 -16  -1    0.70   18.10
   9 -16   1   -6.10   13.10
  -9  16  -1   14.00    6.50
   9  16   1    6.70    3.50
  -9  16  -1   -1.70    8.30
   9  16   1    8.80    8.90
   9 -17  -1   34.70   15.50
   9 -17  -1   62.09    9.40
   9  17  -1   49.10    5.00
  -9  17   1   55.99   11.30
   8 -17  -1   52.59    9.00
   8 -17  -1   25.80   15.20
  -8 -17   1   33.70    5.80
  -8 -17   1   48.20   22.40
  -8  17   1   27.70    7.90
  -8  17   1   40.60   10.10
   8  17  -1   36.00    9.60
   8  17  -1   32.00    5.30
   7 -17  -1   54.49   15.90
  -7 -17   1   80.09    8.80
   7 -17  -1   82.99   10.10
  -7 -17   1  138.29   25.40
  -7  17   1  103.59   12.90
   7  17  -1   67.09   11.10
   7  17  -1   90.19    8.80
  -7  17   1   73.69    9.60
   6 -17  -1  141.99   13.40
  -6 -17   1  188.48   28.80
   6 -17  -1  122.39   18.40
  -6 -17   1  139.89   10.50
   6  17  -1  116.59   13.10
  -6  17   1  104.89   12.10
  -6  17   1  146.29   15.80
   6  17  -1  145.89   10.50
  -6  17   1  135.59   16.80
   5 -17  -1    1.00   12.90
   5 -17  -1   14.80    7.30
  -5 -17   1   70.89   19.90
  -5  17   1   20.00    8.90
   5  17  -1   20.70    8.60
   5  17  -1   28.50    6.50
  -5  17   1    7.30    6.80
  -5  17   1   22.10    9.40
  -4 -17   1   52.19   24.50
  -4 -17   1   27.00    6.80
   4 -17  -1   13.80    7.30
   4 -17  -1   21.30   13.50
   4  17  -1   19.40    6.50
   4  17  -1   29.80    9.00
  -4  17   1   25.10    7.40
  -4  17   1   23.40    9.70
  -4  17   1   24.40    8.30
  -3 -17   1   37.20   16.90
   3 -17  -1   34.70    8.30
   3 -17  -1   21.20   13.10
  -3 -17   1   22.10    6.60
   3  17  -1   35.50    9.20
  -3  17   1   25.40    7.10
   3  17  -1   21.50    6.80
  -3  17   1   23.70    8.30
  -2 -17   1   12.80    7.30
   2 -17  -1    9.60    7.50
  -2 -17   1   24.20   15.70
   2 -17  -1   26.10   12.90
   2  17  -1   -3.90   10.60
  -2  17   1   12.30   10.70
  -2  17   1   11.30    7.50
  -2  17   1    7.80    2.90
   2  17  -1   10.90    6.30
  -1 -17   1   61.99   18.30
   1 -17  -1   44.70   13.90
   1  17  -1   34.30    8.10
  -1  17   1   46.60    8.20
   1  17  -1   44.00    9.00
  -1  17   1   42.30    9.20
   1  17  -1   19.00   11.60
   1  17  -1   53.39   10.90
  -1  17   1   40.70   13.20
   0 -17  -1   60.19   17.20
   0 -17   1   69.49   16.80
   0  17   1   35.10    8.80
   0  17  -1   29.20   11.60
   0  17  -1   52.49    9.20
   0  17   1   40.40    8.50
   0  17  -1   18.60    3.70
   0  17  -1   30.90    7.80
   1 -17   1   27.90   13.90
  -1 -17  -1   38.70   15.80
  -1  17  -1    9.40    9.90
   1  17   1   10.90    8.20
  -1  17  -1   21.30    6.80
  -1  17  -1   16.40    7.60
   1  17   1   12.20   10.80
  -1  17  -1   12.90    7.20
  -2 -17  -1   62.89   17.90
   2 -17   1   19.50   13.90
  -2  17  -1   39.50    7.60
   2  17   1   33.00    7.80
  -2  17  -1   45.00   12.00
  -2  17  -1   34.20    8.50
   2  17   1   13.10   11.10
   2  17   1   32.90    8.80
  -3 -17  -1   10.90    6.10
   3 -17   1   12.40    6.80
   3 -17   1    1.90   13.00
  -3 -17  -1   24.80   16.20
   3  17   1   18.30    8.00
   3  17   1   10.10    6.30
  -3  17  -1   14.00    6.40
  -3  17  -1   -2.40    8.80
   3  17   1   -5.20   11.00
  -3  17  -1   16.20    8.60
  -4 -17  -1   16.10    6.20
   4 -17   1   17.00    6.80
  -4 -17  -1   50.29   18.30
   4 -17   1   19.70   13.90
  -4  17  -1   18.30    7.70
   4  17   1   14.20    6.40
  -4  17  -1   26.10    9.00
   4  17   1   23.20    9.10
  -4  17  -1   11.70    9.60
  -5 -17  -1   33.90   17.80
  -5 -17  -1   24.00    6.60
   5 -17   1    9.10   13.80
   5 -17   1   33.70    7.40
   5  17   1   28.10    6.70
  -5  17  -1   11.60    9.40
   5  17   1   26.40    9.00
  -5  17  -1   33.90    9.40
  -6 -17  -1  102.49   10.40
   6 -17   1  111.89   11.50
   6 -17   1   79.99   17.40
  -6 -17  -1  164.78   25.80
  -6  17  -1  152.48   15.70
   6  17   1  126.89   10.40
   6  17   1  146.09   15.40
  -6  17  -1  106.89   12.10
  -7 -17  -1   11.20    5.20
  -7 -17  -1   19.10   18.80
   7 -17   1   17.60    6.60
   7 -17   1   11.70   14.10
   7  17   1    0.40    7.70
  -7  17  -1   -2.30    6.00
  -7  17  -1   16.80    9.00
   7  17   1   12.50    5.30
  -8 -17  -1  129.39   24.80
   8 -17   1   61.79    8.40
  -8 -17  -1   74.79    8.30
   8 -17   1   51.59   17.00
   8  17   1   45.70    9.30
  -8  17  -1   55.29    8.60
  -8  17  -1   86.89   13.00
   8  17   1   77.89    8.00
   7 -18  -1   74.99   20.80
   7 -18  -1  105.59   11.20
  -7 -18   1   87.49    9.60
   7  18  -1   92.99    9.40
  -7  18   1   94.79   15.90
   7  18  -1   77.69   11.90
  -6 -18   1   43.00    8.00
   6 -18  -1   43.30    8.80
   6 -18  -1   28.30   15.00
  -6 -18   1  104.39   24.20
   6  18  -1   53.99    7.30
   6  18  -1   33.20   10.10
  -6  18   1   39.40   10.50
  -5 -18   1   -3.50    5.50
  -5 -18   1   46.10   20.40
   5 -18  -1  -10.00   12.60
   5 -18  -1   -6.80    6.30
  -5  18   1    4.20    8.00
   5  18  -1   -5.20    5.10
   5  18  -1    4.50    9.10
  -5  18   1    3.60    7.50
  -4 -18   1   67.99    8.50
   4 -18  -1   87.49   16.70
  -4 -18   1  115.29   23.20
   4 -18  -1   90.79   10.70
  -4  18   1   66.99   12.80
   4  18  -1   84.69    9.20
  -4  18   1  105.99   12.90
   4  18  -1   84.59   12.20
  -3 -18   1   80.49   21.50
   3 -18  -1   32.10   13.90
   3 -18  -1   52.09    9.20
   3  18  -1   43.70   10.20
   3  18  -1   38.00    7.80
  -3  18   1   36.90   10.60
  -3  18   1   54.49   10.50
   2 -18  -1    6.90   12.10
  -2 -18   1   24.20   19.30
  -2  18   1    5.10    7.40
   2  18  -1    5.50    7.70
  -2  18   1   -0.70    8.40
   2  18  -1    9.00    6.60
  -1 -18   1   40.60   18.50
   1 -18  -1   10.10   13.90
   1  18  -1    5.80    6.90
   1  18  -1    8.60    6.90
  -1  18   1   -4.40    8.60
  -1  18   1    3.50    9.00
  -1  18   1    4.30    7.20
   0 -18   1   71.69   18.60
   0 -18  -1   90.89   21.30
   0  18   1   59.99    9.80
   0  18  -1   34.00   13.80
   0  18  -1   36.30    8.40
   0  18   1   36.30    8.30
   0  18   1   37.10   11.70
   0  18  -1   40.90    9.90
  -1 -18  -1   25.20   17.60
   1 -18   1    9.50   12.70
  -1  18  -1   -6.90    9.10
   1  18   1    0.70    6.50
  -1  18  -1    5.50   10.40
   1  18   1   -1.40    7.10
  -1  18  -1    3.00    7.40
  -1  18  -1    4.90    6.40
   1  18   1  -12.00    9.20
  -2 -18  -1   27.20   17.30
   2 -18   1   11.50   13.10
   2  18   1    5.50    6.60
  -2  18  -1    6.80    6.10
   2  18   1  -19.70    9.20
  -2  18  -1  -10.70    8.60
  -2  18  -1   -5.20    6.20
  -2  18  -1    2.10    7.60
   2  18   1    2.80    7.20
  -3 -18  -1   67.89   20.50
   3 -18   1   20.40   14.40
  -3  18  -1   31.50    9.30
  -3  18  -1   36.40    7.50
  -3  18  -1   27.40   12.50
   3  18   1   36.40    9.20
   3  18   1   24.50    9.10
   4 -18   1   49.60   15.80
  -4 -18  -1   89.89   22.40
   4 -18   1   47.20    8.60
  -4  18  -1   36.90    8.00
   4  18   1   46.20   11.00
   4  18   1   37.70    7.60
  -4  18  -1   48.90   10.70
   5 -18   1   71.79    9.30
  -5 -18  -1   52.19    7.90
   5 -18   1   39.30   28.90
  -5 -18  -1  109.69   23.60
   5  18   1  116.59   14.20
  -5  18  -1   67.99    9.20
   5  18   1   63.89    8.30
  -5  18  -1   87.69   12.30
  -6 -18  -1    1.80    5.70
   6 -18   1    1.00   14.20
  -6 -18  -1   30.00   19.80
   6 -18   1    9.10    6.60
   6  18   1   12.30    5.70
  -6  18  -1   -0.50    6.30
  -6  18  -1   -1.90    7.80
   6  18   1   -1.90    8.00
   7 -18   1  -11.00   13.10
  -7 -18  -1   -8.40    5.10
   7 -18   1    4.60    6.30
  -7 -18  -1   31.00   21.10
  -7  18  -1  -15.60    5.70
   7  18   1    0.10    4.90
   7  18   1    5.00    7.70
   6 -19  -1   12.30   14.50
  -6 -19   1    6.20    6.10
   6 -19  -1   22.90    8.00
   6  19  -1   20.40    6.50
   6  19  -1   15.50   10.00
  -6  19   1   14.40   10.00
  -5 -19   1   23.00   22.10
   5 -19  -1    4.80    6.90
   5 -19  -1   -6.60   13.40
   5  19  -1    9.40    8.90
  -5  19   1   16.80    9.20
   5  19  -1    4.80    5.80
  -4 -19   1   41.60   20.70
   4 -19  -1    6.00   13.00
   4 -19  -1    4.80    7.30
   4  19  -1    8.10    6.60
  -4  19   1   -3.10    7.90
   4  19  -1   11.40    8.70
   3 -19  -1   15.90    8.00
   3 -19  -1   27.20   13.60
  -3 -19   1   68.39   20.20
  -3  19   1   33.90    9.80
   3  19  -1   27.80    9.60
  -3  19   1   13.20    9.80
   3  19  -1   26.60    7.70
   2 -19  -1   54.79   14.90
   2  19  -1   49.90   10.40
   2  19  -1   49.00    9.00
  -2  19   1   49.50   12.50
  -2  19   1   51.89   10.00
   1 -19  -1   52.99   17.00
  -1 -19   1   61.59   20.40
   1  19  -1   18.70    7.80
   1  19  -1    7.30    8.10
  -1  19   1    2.30    9.80
  -1  19   1    7.20    7.50
  -1  19   1   12.10    7.90
   0 -19   1  182.48   39.50
   0  19  -1   98.29   11.30
   0  19   1   88.29   17.30
   0  19   1   91.49   11.40
   0  19  -1  116.09   12.00
   0  19   1  112.79   11.90
  -1 -19  -1   42.80   19.60
   1 -19   1   29.70   25.90
   1  19   1    2.60    7.20
  -1  19  -1    6.60    7.20
   1  19   1   -3.20    6.60
  -1  19  -1    6.50    7.50
   2 -19   1   10.10   23.60
  -2  19  -1   -7.50    7.20
   2  19   1   -5.10    8.00
   2  19   1    2.30    6.80
  -3 -19  -1  111.09   23.50
   3  19   1   53.29    8.70
   3  19   1   52.19   11.20
  -3  19  -1   45.90    9.90
  -3  19  -1   40.20    8.30
  -4 -19  -1   86.49   23.50
   4 -19   1   23.40   15.30
   4  19   1   37.80   10.70
   4  19   1   35.00    7.80
  -4  19  -1   41.80   10.20
   5 -19   1    7.00    6.70
  -5 -19  -1   51.79   21.90
   5 -19   1    7.40   14.40
   5  19   1   12.00    6.80
  -5  19  -1    8.70    8.80
   5  19   1   11.10    9.40
   6 -19   1  -14.30   14.40
  -6 -19  -1    7.80    6.10
   6 -19   1   11.60    6.80
  -6 -19  -1   55.69   22.60
   6  19   1   11.40    9.30
  -6  19  -1   -6.00    8.10
  -6  19  -1    8.70    8.70
   6  19   1    9.00    6.00
   4 -20  -1   11.50   15.30
  -4 -20   1   41.20   22.70
   4 -20  -1    0.40    7.20
   4  20  -1   20.80    9.10
   4  20  -1   10.00    6.90
   3 -20  -1   94.79   30.40
   3  20  -1   61.59   11.90
  -3  20   1   77.69   11.50
   3  20  -1   52.99    9.30
   2 -20  -1   56.59   20.70
   2  20  -1   14.40    8.90
   2  20  -1   19.00    8.00
  -2  20   1   19.40    8.40
  -2  20   1   10.60    8.50
  -1 -20   1   72.09   21.30
   1 -20  -1   67.49   33.10
   1  20  -1    8.60    8.80
  -1  20   1   14.70    8.10
  -1  20   1    0.70    7.20
   1  20  -1   11.70    7.70
   0 -20   1   85.49   23.10
   0  20   1   40.90    9.70
   0  20  -1   13.40    8.50
   0  20  -1   18.30    8.20
   0  20   1   24.20    8.90
   1 -20   1   71.39   18.50
   1  20   1   12.80    8.40
  -1  20  -1   21.90    8.80
   1  20   1   33.20    9.10
  -1  20  -1   11.10    7.60
   2 -20   1   44.20   15.00
   2  20   1   24.40    9.20
  -2  20  -1   17.50    9.40
   2  20   1   14.00    7.80
  -2  20  -1   21.30    7.60
   3 -20   1   62.29   16.80
   3  20   1   47.40    9.30
  -3  20  -1   58.19   11.70
  -3  20  -1   60.29    9.80
   3  20   1   55.69   11.90
   4 -20   1   70.39   18.10
   4  20   1   45.90    8.60
  -4  20  -1   70.49   17.80
   4  20   1   69.49   12.90
  15   0  -2   -7.90    9.20
 -15   0   2   -2.00    3.50
 -15   0   2    0.10   14.60
 -14   0   2  277.17   29.50
 -14   0   2  244.78    9.70
  14   0  -2  265.57   19.60
  13   0  -2   10.40    9.30
 -13   0   2    7.50   11.60
  12   0  -2 1181.88   24.30
 -12   0   2 1226.18   50.49
 -12   0   2 1180.78   24.20
 -12   0   2 1169.78   33.40
  12   0  -2 1197.58   33.10
 -11   0   2   -2.10    3.60
 -11   0   2   -5.60    9.60
  11   0  -2   -0.50    9.30
 -11   0   2    3.60    6.50
  11   0  -2   -7.40    3.40
  11   0  -2   -6.10    7.00
 -10   0   2   68.89    6.10
 -10   0   2   61.39   11.90
  10   0  -2   73.39    9.30
 -10   0   2   88.79    9.50
  10   0  -2   68.39    6.10
  -9   0   2    2.40    2.90
  -9   0   2    2.30    4.90
   9   0  -2   -0.40    7.10
   9   0  -2   -1.80    2.70
   9   0  -2   -0.30    5.50
  -9   0   2    7.50    7.60
   8   0  -2   69.99    5.10
  -8   0   2   60.69    6.70
  -8   0   2   79.99   11.90
   8   0  -2   59.99    7.50
   8   0  -2   53.99    9.30
  -8   0   2   73.99    5.20
   7   0  -2    0.30    4.80
   7   0  -2   -1.00    2.70
  -7   0   2   -2.80    2.70
   7   0  -2   -0.80    6.60
  -7   0   2    7.50    7.10
  -7   0   2   -0.70    4.00
   6   0  -2 1086.89   30.30
  -6   0   2 1102.79   30.30
  -6   0   2 1072.89   20.00
   6   0  -2 1052.39   20.00
   6   0  -2 1072.79   24.30
  -5   0   2   -0.50    2.00
   5   0  -2   -1.20    3.30
  -5   0   2    3.50    3.60
  -5   0   2   -5.40    4.80
   5   0  -2   -3.40    2.00
   5   0  -2    1.40    4.80
   4   0  -2 1224.08   24.10
  -4   0   2 1239.88   23.90
   4   0  -2 1251.77   28.10
   4   0  -2 1241.88   21.40
  -4   0   2 1251.47   21.40
  -4   0   2 1251.17   28.10
   3   0  -2   -1.90    1.50
   3   0  -2   -0.20    2.70
  -3   0   2   -1.10    3.60
  -3   0   2    0.40    2.80
  -3   0   2    1.10    1.50
   3   0  -2   -3.20    3.40
  -2   0   2   33.20    2.30
   2   0  -2   29.70    4.90
  -2   0   2   40.40    5.10
   2   0  -2   38.80    2.40
   2   0  -2   42.10    3.80
  -2   0   2   38.90    3.60
  -1   0   2    0.90    0.60
   1   0  -2    0.00    0.40
  -1   0   2    0.50    0.40
   1   0  -2    2.20    0.80
  -1   0   2    1.40    0.50
   1   0   2    1.60    1.30
  -1   0  -2    0.90    0.80
   1   0   2    1.30    1.10
   1   0   2    0.80    0.60
   1   0   2    0.80    0.70
  -3   0  -2   -0.20    3.60
   3   0   2    0.80    1.70
   3   0   2    2.60    3.50
  -3   0  -2    3.00    1.90
   3   0   2    5.70    2.30
   4   0   2  534.35   11.40
  -4   0  -2  529.55   17.10
   4   0   2  538.45   17.30
  -4   0  -2  566.44   11.50
   4   0   2  568.94   12.80
   5   0   2    0.60    2.60
  -5   0  -2   -2.20    5.90
  -5   0  -2    1.50    2.80
  -5   0  -2    1.10    3.70
   5   0   2   -0.70    4.90
   5   0   2    0.70    3.60
   6   0   2  957.00   18.90
  -6   0  -2  941.31   21.40
   6   0   2  922.71   28.50
   6   0   2  937.11   21.60
  -6   0  -2  965.70   19.00
  -6   0  -2  935.11   36.40
  -7   0  -2   -5.30    3.00
  -7   0  -2   -2.40    6.50
   7   0   2   -0.90    2.80
   7   0   2   -1.90    4.40
  -7   0  -2   -6.70    3.90
   7   0   2   -4.50    6.00
   8   0   2 2283.27   40.50
  -8   0  -2 2284.57   40.60
  -8   0  -2 2293.77   44.20
   8   0   2 2238.68   44.30
  -8   0  -2 2299.37   54.39
   8   0   2 2291.17   54.29
   9   0   2    2.60    7.20
  -9   0  -2   -4.10    7.60
   9   0   2   -3.20    5.40
  -9   0  -2    4.60    3.60
  -9   0  -2   -1.10    5.00
   9   0   2   -2.50    3.10
 -10   0  -2  580.14   18.90
 -10   0  -2  533.15   27.60
  10   0   2  562.14   19.50
  10   0   2  554.24   27.30
 -10   0  -2  574.04   14.90
 -11   0  -2    3.50   10.30
  11   0   2   11.40    7.50
 -11   0  -2    2.70    4.30
  11   0   2    1.80    4.00
 -12   0  -2   20.40   12.80
 -12   0  -2    1.50    6.40
 -12   0  -2   10.20    4.70
  12   0   2    6.70    7.90
  12   0   2   12.20    4.30
 -13   0  -2    0.20    4.30
 -13   0  -2    7.40   13.30
  13   0   2    0.50    4.00
  13   0   2    4.40   11.10
  14   0   2    7.20    8.80
 -14   0  -2    7.50    4.60
  14   0   2   14.60    4.40
 -15   0  -2   -2.80    4.20
  15   0   2    9.30   12.90
  15   0   2    1.00    4.00
  15   0   2  -15.20    8.20
 -15  -1   2   -3.00    2.80
  15  -1  -2   -1.30    9.10
  15  -1  -2    4.50    4.30
 -15  -1   2   -1.80   14.50
 -15   1   2    0.70    4.40
  15   1  -2   -2.60    9.40
  15   1  -2    1.60    2.90
  14  -1  -2   39.50    5.60
 -14  -1   2   47.50    4.40
  14  -1  -2   58.99   11.90
 -14  -1   2   54.59   15.80
 -14   1   2   57.29   16.80
 -14   1   2   49.70    6.10
  14   1  -2   45.30    4.50
  14   1  -2   45.50   11.00
 -13  -1   2   56.69    5.70
 -13  -1   2   66.39   16.30
  13  -1  -2   81.99   12.00
  13  -1  -2   69.69    7.50
  13   1  -2   45.10   10.30
 -13   1   2   77.99   17.60
 -13   1   2   60.29    6.50
  13   1  -2   63.39    6.00
  12  -1  -2  532.45   22.00
 -12  -1   2  512.75   12.60
  12  -1  -2  497.35   14.50
 -12  -1   2  536.85   31.40
  12   1  -2  566.74   22.50
  12   1  -2  508.15   12.70
 -12   1   2  534.05   20.40
 -12   1   2  396.16   48.70
  11  -1  -2   12.80    4.50
  11  -1  -2   22.00    8.40
  11  -1  -2   16.30    9.50
 -11  -1   2   25.10    7.50
 -11  -1   2    7.80    3.70
 -11  -1   2   13.30   10.50
 -11   1   2   14.50    4.70
  11   1  -2   14.10    3.80
 -11   1   2   13.20   10.80
  11   1  -2   19.70    8.80
  11   1  -2    8.50    9.90
 -11   1   2   21.40    7.10
  10  -1  -2   39.60   12.60
 -10  -1   2   25.60    3.70
  10  -1  -2   25.30    7.70
  10  -1  -2   24.50    4.50
 -10  -1   2   25.70    6.60
 -10  -1   2   33.90   10.70
  10   1  -2   28.10   10.10
 -10   1   2   35.40    7.20
 -10   1   2   33.20    4.80
  10   1  -2   23.50    3.60
 -10   1   2   23.00   10.10
  10   1  -2   33.50    7.90
  -9  -1   2   65.19    4.90
  -9  -1   2   79.99   12.80
   9  -1  -2   73.49    6.10
  -9  -1   2   86.29    9.60
   9  -1  -2   85.19    8.80
   9  -1  -2   88.99   12.70
   9   1  -2   69.69   11.30
   9   1  -2   80.89    8.70
  -9   1   2   76.29    6.30
  -9   1   2   81.89    8.20
   9   1  -2   75.09    5.00
  -9   1   2   73.89   11.80
  -8  -1   2  888.91   22.60
   8  -1  -2  905.11   29.60
  -8  -1   2  862.41   29.50
  -8  -1   2  888.61   17.00
   8  -1  -2  893.31   18.70
   8  -1  -2  876.01   22.70
  -8   1   2  886.21   22.20
   8   1  -2  860.21   29.50
   8   1  -2  903.41   17.10
  -8   1   2  868.21   29.30
  -8   1   2  919.21   18.80
   8   1  -2  877.01   23.00
   7  -1  -2   45.60    9.30
   7  -1  -2   37.00    4.20
  -7  -1   2   37.60    4.00
   7  -1  -2   37.50    6.70
  -7  -1   2   37.90    9.40
  -7  -1   2   38.80    6.20
   7   1  -2   32.10    6.10
  -7   1   2   32.40    7.90
  -7   1   2   32.40    5.40
   7   1  -2   29.60    8.20
  -7   1   2   36.50    4.20
   7   1  -2   37.90    4.10
  -6  -1   2  572.94   16.30
   6  -1  -2  494.85   24.70
  -6  -1   2  575.94   11.30
   6  -1  -2  591.84   16.50
   6  -1  -2  546.85   13.10
  -6  -1   2  556.84   21.90
  -6   1   2  567.74   16.00
   6   1  -2  583.04   16.60
  -6   1   2  582.84   21.40
   6   1  -2  555.04   11.40
  -6   1   2  555.74   13.00
   6   1  -2  566.24   22.20
  -5  -1   2 1349.47   32.50
  -5  -1   2 1371.26   27.20
   5  -1  -2 1331.27   24.40
   5  -1  -2 1356.96   31.70
   5  -1  -2 1305.67   26.90
  -5  -1   2 1369.96   22.80
   5   1  -2 1366.26   32.60
  -5   1   2 1368.66   26.80
   5   1  -2 1312.67   22.80
   5   1  -2 1378.06   27.40
  -5   1   2 1346.47   31.70
  -5   1   2 1391.66   24.60
  -4  -1   2  463.15    8.50
   4  -1  -2  456.35   14.80
   4  -1  -2  484.25   11.90
  -4  -1   2  445.86   11.80
  -4  -1   2  466.45   15.40
   4  -1  -2  460.65   10.10
  -4   1   2  489.35   11.70
   4   1  -2  473.75   15.70
  -4   1   2  472.35   10.10
   4   1  -2  454.65    8.50
  -4   1   2  468.45   14.80
   4   1  -2  461.95   12.00
   3  -1  -2 3076.69   51.19
   3  -1  -2 3167.58   52.69
  -3  -1   2 3111.09   49.60
   3  -1  -2 3126.19   55.39
  -3  -1   2 3157.38   56.59
  -3  -1   2 3141.69   52.79
   3   1  -2 3134.39   49.70
   3   1  -2 3166.88   52.89
  -3   1   2 3133.69   55.39
  -3   1   2 3099.39   52.49
   3   1  -2 3170.88   56.69
  -3   1   2 3147.89   51.19
  -2  -1   2 2984.50   51.69
   2  -1  -2 2959.30   48.70
  -2  -1   2 2886.71   48.70
  -2   1   2 2963.80   50.09
  -2   1   2 2945.11   48.70
   2   1  -2 2954.10   51.69
  -2   1   2 2907.21   47.80
   2   1  -2 2978.00   48.80
  -1  -1   2  355.46    7.90
   1  -1  -2  396.46    7.90
  -1  -1   2  420.26   10.20
  -1  -1   2  416.86    7.30
   1  -1  -2  463.85    8.50
   1  -1  -2  445.76    8.10
  -1   1   2  393.16    7.90
   1   1  -2  398.66   10.10
   1   1  -2  464.65    8.30
  -1   1   2  394.76    8.20
   1   1  -2  399.26    7.30
  -1   1   2  464.55    8.20
   0   1   2 1961.40   32.00
   1  -1   2 1404.66   25.30
   1  -1   2 1298.77   22.60
  -1  -1  -2 1353.06   24.20
  -1  -1  -2 1349.96   22.80
   1  -1   2 1312.87   21.40
   1   1   2 1352.46   22.30
  -1   1  -2 1359.56   22.70
  -1   1  -2 1272.57   24.80
   1   1   2 1348.57   24.20
   1   1   2 1348.37   22.30
  -1   1  -2 1341.37   21.40
   1   1   2 1337.77   22.80
   2  -1   2  161.88    4.60
  -2  -1  -2  164.88    4.60
  -2  -1  -2  153.08    5.60
   2  -1   2  157.48    5.20
   2  -1   2  168.68    8.30
  -2  -1  -2  162.98    8.00
   2   1   2  155.38    4.50
  -2   1  -2  162.58    4.60
  -2   1  -2  164.68    5.30
   2   1   2  157.18    5.70
   2   1   2  161.18    8.00
   3  -1   2   20.60    2.50
  -3  -1  -2   24.10    3.20
  -3  -1  -2   27.80    5.00
   3  -1   2   13.00    4.10
   3  -1   2   22.20    2.60
  -3  -1  -2   22.20    2.20
   3   1   2   27.80    3.40
   3   1   2   20.30    2.20
   3   1   2   23.50    4.80
  -3   1  -2   23.00    2.60
  -3   1  -2   23.20    2.60
   4  -1   2   42.70    6.20
  -4  -1  -2   39.80    6.00
   4  -1   2   45.10    4.20
  -4  -1  -2   47.50    3.40
   4  -1   2   44.90    3.80
  -4  -1  -2   41.60    4.70
  -4   1  -2   30.80    3.30
   4   1   2   36.60    5.60
   4   1   2   42.80    4.80
  -4   1  -2   36.30    5.60
  -4   1  -2   43.60    4.00
   4   1   2   39.10    3.10
   5  -1   2  963.40   19.10
  -5  -1  -2  951.40   18.00
   5  -1   2  952.10   20.20
  -5  -1  -2  980.10   27.20
  -5  -1  -2  931.61   20.70
   5  -1   2  979.30   26.70
   5   1   2  969.50   27.00
   5   1   2  937.61   17.90
   5   1   2  956.30   21.00
  -5   1  -2  957.30   19.20
  -5   1  -2  972.20   26.90
   6  -1   2  225.88   10.30
   6  -1   2  196.58   15.20
  -6  -1  -2  193.48   15.80
   6  -1   2  213.38    8.40
  -6  -1  -2  207.58    7.40
  -6  -1  -2  196.28   13.00
   6   1   2  203.08    7.20
   6   1   2  206.38   10.80
  -6   1  -2  199.68    8.40
  -6   1  -2  238.48   27.40
   6   1   2  200.98   15.60
   7  -1   2    4.20    4.80
  -7  -1  -2    4.40    3.00
  -7  -1  -2    3.70    4.80
   7  -1   2    5.50    7.30
  -7  -1  -2    4.00    7.50
   7  -1   2    0.40    3.20
  -7   1  -2    3.90    3.80
  -7   1  -2    3.40    7.30
  -7   1  -2    4.90    3.60
   7   1   2    2.00    6.60
   7   1   2    1.20    4.70
   7   1   2    3.10    2.70
  -8  -1  -2   61.99   11.20
   8  -1   2   59.39    6.00
   8  -1   2   66.39   10.20
  -8  -1  -2   60.19    5.30
   8  -1   2   71.69    7.20
  -8  -1  -2   60.69    7.20
   8   1   2   48.00    6.80
  -8   1  -2   67.79   11.50
   8   1   2   70.69   11.40
  -8   1  -2   55.59    6.20
  -8   1  -2   55.99    5.30
   8   1   2   66.69    5.00
  -9  -1  -2   78.09    6.10
  -9  -1  -2  105.49   14.50
   9  -1   2   72.49    8.00
   9  -1   2   82.59    6.80
  -9  -1  -2   79.59    9.30
   9  -1   2   81.59   12.40
  -9   1  -2   79.49    7.90
   9   1   2   71.19    5.80
  -9   1  -2   68.49   11.50
  -9   1  -2   88.19    7.10
   9   1   2   70.19    8.00
   9   1   2   69.59   11.20
  10  -1   2  336.27   11.70
  10  -1   2  344.87   15.80
 -10  -1  -2  321.47   14.90
 -10  -1  -2  338.37   23.30
  10  -1   2  340.87   22.80
 -10  -1  -2  338.97   10.60
  10   1   2  341.37   22.40
  10   1   2  334.67   15.90
 -10   1  -2  347.87   23.20
  10   1   2  319.77   10.20
 -10   1  -2  317.97   14.50
 -11  -1  -2  132.39    8.00
 -11  -1  -2  151.38   21.80
  11  -1   2  123.99    8.70
  11  -1   2  137.29   13.40
 -11  -1  -2  139.39   12.60
  11   1   2  135.49    7.60
  11   1   2  140.49   13.90
 -11   1  -2  145.29   21.80
 -11   1  -2  128.19    9.30
 -11   1  -2  150.08   12.20
 -12  -1  -2   19.20   12.20
 -12  -1  -2   35.10    5.10
  12  -1   2   40.50    9.40
  12  -1   2   28.20    5.20
 -12  -1  -2   27.30    8.00
  12   1   2   30.90    9.20
 -12   1  -2   31.20    5.80
 -12   1  -2   29.90    7.70
  13  -1   2   61.49    6.70
  13  -1   2   65.49   11.20
 -13  -1  -2   63.89    5.90
 -13  -1  -2   61.09   16.60
  13   1   2   64.29   11.20
 -13   1  -2   56.29    6.70
  13   1   2   51.59    5.40
 -14  -1  -2  167.08    9.40
  14  -1   2  163.28   16.90
  14  -1   2  157.68   23.70
  14  -1   2  166.98    9.60
 -14  -1  -2  175.18   27.50
  14   1   2  150.18   16.70
  14   1   2  155.58    8.20
 -14   1  -2  151.28   10.20
  15  -1   2   -4.90    9.10
  15  -1   2    1.30    4.30
  15  -1   2   -4.60   12.40
 -15  -1  -2    4.50    4.70
 -15   1  -2   -2.70    4.60
  15   1   2    5.90    3.70
  15   1   2   12.20    9.90
  15  -2  -2   77.29   12.80
  15  -2  -2   70.19    7.10
 -15  -2   2   65.99   18.90
  15  -2  -2   88.89   18.30
 -15   2   2   75.19    7.40
  15   2  -2   83.19   13.10
 -14  -2   2   91.19   19.70
  14  -2  -2   81.59    8.40
  14  -2  -2   73.19   12.40
 -14   2   2   77.99    7.40
  14   2  -2   80.29   12.90
 -13  -2   2   -1.20   11.70
  13  -2  -2   -0.80    4.30
 -13  -2   2   -5.90    2.20
  13  -2  -2   -6.20   10.70
  13   2  -2   -1.40    8.50
 -13   2   2   -4.90    4.50
 -13   2   2   -5.10   12.40
  12  -2  -2   -3.90    4.20
 -12  -2   2   -1.00    2.60
  12  -2  -2    1.20    7.80
 -12  -2   2    9.50   11.20
 -12   2   2    1.10   22.00
 -12   2   2    8.90    7.00
  12   2  -2    6.70    8.30
 -12   2   2   -2.90    4.70
  12   2  -2   -2.00    2.70
 -11  -2   2  409.16   18.20
  11  -2  -2  439.16   19.20
 -11  -2   2  411.66    9.60
  11  -2  -2  430.56   25.60
  11  -2  -2  399.76   13.40
 -11  -2   2  428.06   27.20
 -11   2   2  392.66   25.90
 -11   2   2  418.66   20.10
  11   2  -2  423.16   26.20
  11   2  -2  427.36   19.60
  11   2  -2  398.96    9.70
 -11   2   2  422.66   13.70
  10  -2  -2    1.60    7.00
  10  -2  -2   -1.90    7.90
 -10  -2   2    4.10    8.70
 -10  -2   2    2.70    7.20
  10  -2  -2    3.30    4.00
 -10  -2   2   -0.50    2.40
 -10   2   2    1.10    5.30
  10   2  -2    2.40    8.20
 -10   2   2    2.40    4.70
  10   2  -2    3.50    7.20
  10   2  -2   -2.30    2.40
 -10   2   2   -4.60    7.80
   9  -2  -2   32.90    8.90
  -9  -2   2   51.69    7.90
  -9  -2   2   37.60    3.00
   9  -2  -2   39.20    7.40
  -9  -2   2   41.80   10.70
   9  -2  -2   40.50    5.80
   9   2  -2   45.40    7.90
   9   2  -2   36.10    3.70
  -9   2   2   46.10    5.30
  -9   2   2   33.50    9.90
  -9   2   2   39.00    6.50
   9   2  -2   32.10    8.90
  -8  -2   2   16.30    2.30
   8  -2  -2   14.60    7.30
  -8  -2   2   15.60    5.20
  -8  -2   2   14.30    8.40
   8  -2  -2   12.00    5.50
   8  -2  -2   13.40    3.70
   8   2  -2   19.30    8.30
  -8   2   2   17.90    4.00
  -8   2   2   15.60    4.90
   8   2  -2   15.60    2.30
   8   2  -2   13.90    5.30
  -8   2   2   11.30    6.80
   7  -2  -2    7.90    7.60
  -7  -2   2    5.30    5.00
   7  -2  -2    4.00    3.60
  -7  -2   2    5.70    7.40
  -7  -2   2    6.80    1.90
   7   2  -2    2.70    1.90
  -7   2   2   -0.90    3.50
   7   2  -2    3.30    6.90
  -7   2   2    5.30    6.30
  -7   2   2    7.10    4.30
   7   2  -2    2.30    5.80
   6  -2  -2   40.30    6.40
   6  -2  -2   46.50    4.90
  -6  -2   2   49.40    6.40
  -6  -2   2   41.90    2.90
  -6  -2   2   28.90    9.50
   6   2  -2   45.70    9.60
  -6   2   2   54.49    5.20
   6   2  -2   42.00    3.10
  -6   2   2   34.60    5.40
   6   2  -2   45.20    6.60
  -6   2   2   47.20    9.20
   5  -2  -2  135.29   11.50
   5  -2  -2  139.99    8.40
   5  -2  -2  129.89    6.40
  -5  -2   2  126.39    8.20
  -5  -2   2  133.99   12.20
  -5   2   2  130.89    7.70
  -5   2   2  131.09    6.50
   5   2  -2  129.69   12.30
   5   2  -2  127.09    8.30
  -5   2   2  137.49   11.20
   4  -2  -2  147.59    6.80
   4  -2  -2  129.99    8.60
  -4  -2   2  135.19    6.80
  -4  -2   2  130.99    9.80
   4  -2  -2  135.79    5.50
   4   2  -2  134.09    6.90
   4   2  -2  124.29    9.70
  -4   2   2  138.99    8.60
  -4   2   2  131.29    5.50
  -4   2   2  138.99    6.40
  -3  -2   2   34.10    5.10
   3  -2  -2   43.00    4.10
  -3  -2   2   43.20    4.60
   3  -2  -2   53.39    5.00
  -3   2   2   46.30    4.00
  -3   2   2   47.00    4.50
  -3   2   2   50.39    5.80
   3   2  -2   46.70    4.90
   3   2  -2   51.49    6.50
   1  -2  -2 1631.34   27.70
  -1  -2   2 1674.83   31.20
   1  -2  -2 1554.34   27.40
  -1  -2   2 1602.64   26.50
  -1  -2   2 1581.24   27.30
   1  -2  -2 1655.03   27.20
   1   2  -2 1607.44   30.90
   1   2  -2 1601.94   26.50
  -1   2   2 1623.64   27.10
  -1   2   2 1606.84   27.70
   1   2  -2 1622.64   27.40
  -1   2   2 1642.14   27.50
   0  -2   2  424.06    8.40
   0  -2   2  412.46    7.60
   0  -2  -2  416.46    8.80
   0  -2  -2  424.96    8.50
   0  -2  -2  411.56    8.30
   0  -2   2  419.76   11.10
   0   2   2  423.36    8.50
   0   2   2  400.76    8.80
   0   2  -2  421.06   10.90
   0   2   2  419.76    8.50
   0   2  -2  418.36    8.40
   0   2  -2  411.96    7.60
   3  -2   2  130.89    8.50
   3  -2   2  138.19    4.80
   3  -2   2  148.29    9.00
  -3  -2  -2  135.29    8.70
   3  -2   2  123.29    5.30
  -3  -2  -2  122.29    5.90
   3   2   2  128.29    6.00
   3   2   2  128.39    8.30
   3   2   2  123.59    4.10
  -3   2  -2  125.39    5.40
  -3   2  -2  135.29    4.70
   4  -2   2 1152.68   21.70
  -4  -2  -2 1178.28   28.20
   4  -2   2 1135.19   27.90
  -4  -2  -2 1186.78   20.30
   4  -2   2 1131.69   21.90
   4  -2   2 1164.78   28.30
  -4  -2  -2 1166.08   23.20
  -4   2  -2 1167.28   22.10
   4   2   2 1141.59   27.80
  -4   2  -2 1141.19   21.60
   4   2   2 1139.49   20.10
   4   2   2 1130.09   23.10
   5  -2   2   10.20    3.60
  -5  -2  -2   11.10    4.90
   5  -2   2    3.40    6.50
  -5  -2  -2   15.60    7.40
   5  -2   2   14.50    7.10
  -5  -2  -2   14.50    2.90
   5  -2   2   13.70    4.10
  -5   2  -2   10.50    3.70
   5   2   2   11.00    2.50
  -5   2  -2    8.10    3.80
   5   2   2   20.70    5.40
   5   2   2   10.60    6.40
  -6  -2  -2 1304.07   27.60
   6  -2   2 1268.77   34.30
   6  -2   2 1261.07   26.10
   6  -2   2 1264.57   25.20
  -6  -2  -2 1304.07   35.00
  -6  -2  -2 1300.47   23.10
   6   2   2 1274.57   34.60
  -6   2  -2 1268.87   25.30
   6   2   2 1329.97   27.90
   6   2   2 1284.47   22.90
  -6   2  -2 1152.28   25.30
   7  -2   2   16.30    5.00
  -7  -2  -2   11.70    2.90
  -7  -2  -2   14.20    5.10
   7  -2   2    5.50    3.70
  -7  -2  -2    4.90    6.80
   7  -2   2    9.80    7.10
   7   2   2   10.10    2.80
   7   2   2   18.60    5.80
   7   2   2    7.20    6.90
  -7   2  -2    8.90    4.00
  -8  -2  -2  138.29    6.00
   8  -2   2  135.49    9.50
   8  -2   2  141.99    7.80
  -8  -2  -2  128.29   14.70
  -8  -2  -2  133.39    9.90
   8  -2   2  122.39   13.90
   8   2   2  122.19   10.20
  -8   2  -2  138.19    8.00
   8   2   2  129.29   14.40
   8   2   2  127.39    5.70
   9  -2   2  126.39   10.40
   9  -2   2  130.69   15.90
  -9  -2  -2  118.09   16.50
   9  -2   2  128.29    8.10
  -9  -2  -2  113.29    6.20
  -9  -2  -2  127.69   10.60
   9   2   2  129.89    6.10
   9   2   2  126.29   15.40
  -9   2  -2  124.79    8.40
   9   2   2  112.99   11.20
  10  -2   2   18.60    9.70
 -10  -2  -2   20.40    6.90
 -10  -2  -2   26.80   11.00
  10  -2   2   18.00    7.00
  10  -2   2   22.10    4.90
 -10  -2  -2   28.20    4.20
  10   2   2   18.70    3.70
 -10   2  -2   22.40    5.40
  10   2   2   26.90    7.20
 -10   2  -2    6.50    4.50
  10   2   2   26.90   10.20
 -11  -2  -2   38.80    8.30
  11  -2   2   38.60   12.70
  11  -2   2   37.80    8.30
 -11  -2  -2   49.50   14.10
 -11  -2  -2   36.10    4.60
  11  -2   2   41.60    6.00
  11   2   2   37.00    4.30
  11   2   2   51.19    9.50
 -11   2  -2   42.20    6.30
 -11   2  -2   37.90    7.40
  12  -2   2  139.79   14.20
 -12  -2  -2  173.38   23.00
  12  -2   2  142.19    9.40
 -12  -2  -2  143.29    7.70
  12  -2   2  151.48   22.10
 -12   2  -2  139.09   10.30
  12   2   2  141.29    7.20
 -12   2  -2  135.89   12.00
  12   2   2  134.69   15.20
 -13  -2  -2   40.30    4.70
  13  -2   2   49.00    6.50
 -13  -2  -2   49.50   15.00
  13  -2   2   52.59   10.50
  13  -2   2   43.80   14.40
 -13   2  -2   41.30    6.60
  13   2   2   43.80    4.70
  13   2   2   53.29   11.40
  14  -2   2    4.20    4.50
 -14  -2  -2   -0.80   13.70
  14  -2   2   -1.70   12.20
  14  -2   2   -1.20    8.20
  14   2   2    4.10    3.20
  14   2   2    0.70    8.80
 -14   2  -2    1.50    5.20
  15  -2   2   -3.60    4.10
  15  -2   2    8.00   12.10
 -15  -2  -2    2.60   16.20
  15  -2   2   -8.20    8.80
  15   2   2    5.10    9.10
  15   2   2   -0.30    3.20
  15   2   2    7.30    3.10
 -15   2  -2   -3.20    5.30
  15  -3  -2   12.30   10.00
  15  -3  -2   31.40    6.10
  15  -3  -2   26.20   13.70
 -15  -3   2   30.70   17.70
 -15   3   2   22.40    6.30
  15   3  -2   16.60    9.90
  14  -3  -2   -4.70    8.60
  14  -3  -2   19.30   12.80
  14  -3  -2    2.70    4.60
 -14  -3   2   -1.30   13.10
 -14   3   2   -8.00    5.00
  14   3  -2    4.00    9.60
 -13  -3   2  103.69   18.20
  13  -3  -2  117.09    9.40
  13  -3  -2  117.89   18.90
  13   3  -2   90.29   12.40
 -13   3   2   90.39    9.80
  12  -3  -2  165.68   10.30
  12  -3  -2  165.28   15.70
 -12  -3   2  181.88   23.40
 -12   3   2  141.59   12.80
  12   3  -2  181.28   17.40
 -12   3   2  171.08   10.60
 -11  -3   2  109.39   15.90
 -11  -3   2  125.19   12.60
  11  -3  -2  107.19   18.00
  11  -3  -2  119.39   13.80
  11  -3  -2  105.49    9.00
  11   3  -2  124.09   14.10
 -11   3   2  118.69    9.60
 -10  -3   2  140.99   18.70
  10  -3  -2  157.68   18.60
  10  -3  -2  148.69    9.20
 -10  -3   2  154.48   12.50
  10  -3  -2  143.79   13.00
 -10   3   2  156.98   11.60
  10   3  -2  150.78   18.40
  10   3  -2  154.08   13.80
 -10   3   2  154.88    9.60
 -10   3   2  154.08   19.20
  -9  -3   2    1.20    5.30
   9  -3  -2   -4.10    7.30
   9  -3  -2   -5.00    5.30
  -9  -3   2   -0.10    8.10
   9  -3  -2    6.80    4.00
   9   3  -2   -0.50    7.20
   9   3  -2    0.70    5.70
  -9   3   2    0.80    5.10
  -9   3   2    3.00    7.70
  -9   3   2   -2.80    4.00
   8  -3  -2   41.30    9.50
  -8  -3   2   37.90    6.50
  -8  -3   2   48.00   10.20
   8  -3  -2   42.90    6.80
   8  -3  -2   36.80    4.90
  -8   3   2   31.50    4.90
  -8   3   2   27.80    8.10
  -8   3   2   48.40    6.40
   8   3  -2   38.30    9.70
   8   3  -2   36.70    6.80
   7  -3  -2   38.00    8.80
   7  -3  -2   34.70    4.80
  -7  -3   2   60.69    7.40
  -7  -3   2   40.70    9.10
   7   3  -2   47.50   10.50
  -7   3   2   38.80    5.00
  -7   3   2   56.59    9.90
   7   3  -2   36.70    6.30
  -7   3   2   39.40    5.70
   6  -3  -2   66.29    6.10
  -6  -3   2   85.49    8.10
  -6  -3   2   72.49   11.40
   6  -3  -2   65.09    7.20
  -6   3   2   58.49    8.50
   6   3  -2   57.29   10.10
  -6   3   2   69.29    7.10
   6   3  -2   79.19    7.90
  -6   3   2   71.99    7.90
   5  -3  -2  147.29    9.10
   5  -3  -2  140.99   11.90
   5  -3  -2  132.59    7.60
  -5  -3   2  132.99   13.70
  -5  -3   2  139.59   10.60
  -5   3   2  147.19    8.60
  -5   3   2  137.69   12.00
  -5   3   2  133.99    7.60
   5   3  -2  119.39   14.80
   5   3  -2  133.99    9.50
  -4  -3   2 3590.24   67.59
  -4  -3   2 3596.64   61.89
   4  -3  -2 3644.74   61.19
   4  -3  -2 3546.45   60.39
   4   3  -2 3605.14   61.99
  -4   3   2 3595.74   60.39
  -4   3   2 3615.24   60.99
   4   3  -2 3605.74   67.69
  -3  -3   2  576.54   13.50
   3  -3  -2  592.04   13.30
   3  -3  -2  612.84   15.40
  -3  -3   2  584.74   17.50
  -3  -3   2  577.34    9.80
   3  -3  -2  583.34   12.80
  -3   3   2  572.24   12.80
   3   3  -2  573.44   13.60
   3   3  -2  574.14   17.60
   3   3  -2  582.94    9.80
  -3   3   2  569.04   13.00
   2  -3  -2 1735.13   30.80
   2  -3  -2 1754.52   31.00
  -2  -3   2 1707.33   31.00
  -2  -3   2 1779.12   28.80
  -2  -3   2 1755.72   35.60
   2  -3  -2 1824.32   32.20
   2   3  -2 1761.02   31.10
  -2   3   2 1741.23   30.90
   2   3  -2 1742.93   28.70
   2   3  -2 1735.63   35.90
  -2   3   2 1793.92   30.90
   1  -3  -2  231.68    7.00
  -1  -3   2  225.48    6.70
   1  -3  -2  244.98    7.10
  -1  -3   2  225.08   11.60
  -1  -3   2  208.98    5.60
   1  -3  -2  239.78    7.20
  -1   3   2  226.48    7.10
   1   3  -2  249.08   11.50
   1   3  -2  238.68    6.70
  -1   3   2  236.98    6.80
   1   3  -2  237.58    5.90
  -1   3   2  221.18    6.80
   0  -3  -2 1092.59   20.50
   0  -3   2 1100.49   19.50
   0  -3  -2 1055.29   19.50
   0  -3  -2 1043.00   20.00
   0  -3   2 1119.69   23.60
   0   3  -2 1082.69   19.50
   0   3   2 1089.99   19.60
   0   3  -2 1071.39   18.80
   0   3   2 1100.79   20.10
   0   3  -2 1068.09   18.80
   0   3  -2 1079.49   23.10
   0   3   2 1089.29   20.50
   1  -3   2 4507.55   76.19
  -1  -3  -2 4714.33   76.79
  -1  -3  -2 4756.82   78.19
  -1   3  -2 4832.92   76.49
   2  -3   2 4705.43   75.19
   2  -3   2 4590.04   76.89
  -2  -3  -2 4756.42   75.59
  -2  -3  -2 4738.83   80.29
  -2   3  -2 4794.72   77.09
   2   3   2 4761.72   75.59
   2   3   2 4612.44   77.49
  -2   3  -2 4742.33   81.29
   2   3   2 4680.43   80.29
  -2   3  -2 4798.02   75.19
   2   3   2 4638.74   77.49
   3  -3   2 1466.35   25.30
   3  -3   2 1422.06   26.60
   3  -3   2 1474.95   31.80
  -3  -3  -2 1454.35   31.20
  -3  -3  -2 1443.46   27.40
   3   3   2 1486.45   24.80
   3   3   2 1437.36   27.50
  -3   3  -2 1444.36   25.20
  -3   3  -2 1452.55   31.60
   3   3   2 1433.36   31.20
  -3   3  -2 1427.56   26.70
   3   3   2 1452.65   24.70
  -4  -3  -2 8246.88  136.09
   4  -3   2 8290.07  134.89
   4   3   2 8241.98  141.79
   4   3   2 8392.66  136.29
  -4   3  -2 8423.36  133.79
  -4   3  -2 8542.95  135.09
  -5  -3  -2 4832.72   84.09
   5  -3   2 4735.23   88.29
   5  -3   2 4777.22   79.49
   5  -3   2 4783.62   78.89
   5  -3   2 4868.61   92.69
  -5  -3  -2 4708.73   87.99
   5   3   2 4739.23   76.39
   5   3   2 4710.03   76.39
   5   3   2 4740.73   81.29
  -5   3  -2 4857.61   79.59
  -5   3  -2 4770.02   78.69
   5   3   2 4490.85   93.59
   6  -3   2 1198.18   33.40
   6  -3   2 1217.18   34.10
  -6  -3  -2 1201.68   34.00
   6  -3   2 1218.18   25.10
  -6  -3  -2 1241.18   27.10
   6  -3   2 1206.48   25.20
  -6   3  -2 1219.58   25.10
   6   3   2 1226.78   21.70
  -6   3  -2 1214.58   24.80
   6   3   2 1216.08   34.00
   6   3   2 1209.78   27.50
   7  -3   2  614.34   16.40
   7  -3   2  585.04   15.40
   7  -3   2  589.04   23.60
   7  -3   2  596.14   24.40
  -7  -3  -2  588.54   17.50
  -7  -3  -2  559.74   23.70
   7   3   2  589.54   12.10
   7   3   2  561.14   23.60
  -7   3  -2  588.84   15.90
   7   3   2  590.14   17.80
  -7   3  -2  595.74   15.60
   8  -3   2  195.48   10.60
   8  -3   2  182.58   16.50
   8  -3   2  191.58   16.20
  -8  -3  -2  192.38   16.70
   8  -3   2  188.18    9.10
  -8  -3  -2  187.58   11.40
   8   3   2  198.18   12.00
   8   3   2  184.88    6.10
   8   3   2  209.68   16.80
  -8   3  -2  198.18    9.50
  -8   3  -2  191.18    9.70
  -9  -3  -2   83.89    8.70
   9  -3   2   97.49   15.70
   9  -3   2   75.09    8.10
   9  -3   2   82.19   12.70
   9  -3   2   80.09    7.70
  -9  -3  -2   69.09   11.90
   9   3   2   80.89    4.90
   9   3   2   87.69   14.50
  -9   3  -2   83.49    8.20
  -9   3  -2   82.69    8.40
   9   3   2   70.69    8.50
  10  -3   2  286.07   21.50
 -10  -3  -2  242.48   17.30
  10  -3   2  291.27   11.90
  10  -3   2  271.97   14.50
  10  -3   2  300.77   22.90
 -10  -3  -2  293.37   22.90
 -10   3  -2  276.67   12.20
  10   3   2  280.17    8.20
  10   3   2  281.27   21.30
  10   3   2  283.77   15.70
  11  -3   2  643.04   18.60
  11  -3   2  648.04   22.00
 -11  -3  -2  676.83   22.80
 -11  -3  -2  750.92   39.60
  11  -3   2  688.13   33.30
  11   3   2  651.63   14.30
  11   3   2  676.83   23.40
 -11   3  -2  664.83   19.20
 -12  -3  -2  210.48   24.90
  12  -3   2  221.58   11.30
  12  -3   2  226.58   15.50
  12  -3   2  200.68   23.10
  12   3   2  218.18    7.40
 -12   3  -2  239.08   12.50
  12   3   2  212.48    7.70
  13  -3   2    3.40    5.00
  13  -3   2  -11.30    7.20
 -13  -3  -2   14.60   13.90
  13  -3   2   -4.10   10.50
  13   3   2   -2.10    8.40
  13   3   2    6.20    2.90
  13   3   2    0.30    2.90
 -13   3  -2   -2.70    5.30
 -13   3  -2    1.40    1.90
  14  -3   2   74.79   11.70
  14  -3   2   64.89   15.80
 -14  -3  -2   81.49   19.80
  14   3   2   81.49   12.70
 -14   3  -2   84.09    8.80
 -15  -3  -2   14.70   20.30
  15  -3   2    8.40    5.00
  15  -3   2    8.90    9.40
  15  -3   2   -0.40   11.90
 -15   3  -2    8.70    6.10
  15   3   2   21.90   10.60
  15  -4  -2   -2.90    9.40
  15  -4  -2    1.90   12.30
 -15  -4   2   31.70   18.10
  15  -4  -2    5.90    4.90
  15   4  -2    9.70    9.70
 -15   4   2    1.80    5.90
 -14  -4   2   21.40   15.30
  14  -4  -2   24.10   13.00
  14  -4  -2   16.40    9.60
 -14   4   2    8.10    6.00
  14   4  -2   14.90    9.60
  13  -4  -2   -0.40    9.70
  13  -4  -2    6.30   11.20
  13  -4  -2    8.40    5.20
 -13  -4   2   10.00   12.20
 -13   4   2    6.80    5.60
  13   4  -2  -12.40    8.10
  12  -4  -2  212.88   11.50
  12  -4  -2  233.48   16.60
 -12  -4   2  224.98   24.50
 -12   4   2  238.98   12.50
  12   4  -2  243.58   17.60
 -12   4   2  209.38   13.90
  11  -4  -2   62.59   14.40
  11  -4  -2   55.19    9.70
 -11  -4   2   50.19   13.00
  11  -4  -2   74.99    7.60
  11  -4  -2   76.29   13.70
 -11   4   2   64.49    7.50
  11   4  -2   69.99   10.20
 -10  -4   2  117.89   18.50
  10  -4  -2  108.79   12.50
  10  -4  -2  105.69   16.70
  10  -4  -2  140.89   18.10
 -10  -4   2  112.79   11.80
  10  -4  -2  117.29    9.20
 -10   4   2   99.09   10.50
  10   4  -2  112.59   17.50
 -10   4   2  105.79    9.40
  10   4  -2  126.99   13.40
  -9  -4   2  266.97   14.10
   9  -4  -2  269.87   18.80
   9  -4  -2  264.57   14.00
   9  -4  -2  274.37   11.30
   9  -4  -2  263.87   19.30
  -9  -4   2  260.27   20.30
  -9   4   2  270.37   12.60
  -9   4   2  272.77   11.50
   9   4  -2  287.67   15.10
   9   4  -2  261.17   19.60
   8  -4  -2  117.09   13.70
  -8  -4   2  108.29   15.00
   8  -4  -2  128.29   10.10
   8  -4  -2  113.79    8.00
  -8  -4   2  117.79    9.90
   8  -4  -2  125.59   14.40
  -8   4   2  100.49    8.00
   8   4  -2  114.79   10.70
   8   4  -2  116.79   14.40
  -8   4   2  115.69    8.80
   7  -4  -2   82.29   12.30
   7  -4  -2   96.69    7.60
  -7  -4   2   95.79   13.80
  -7  -4   2   84.49    9.00
   7  -4  -2   89.19   12.50
   7   4  -2   68.89   10.30
  -7   4   2   84.29    8.00
  -7   4   2   86.89    7.50
   7   4  -2   89.09    9.60
  -6  -4   2 1011.30   30.90
   6  -4  -2 1052.89   29.50
   6  -4  -2 1015.40   23.40
  -6  -4   2  997.30   24.10
   6   4  -2 1000.90   31.20
   6   4  -2  998.30   24.40
  -6   4   2 1010.40   22.10
  -6   4   2 1007.30   23.00
   5  -4  -2 1363.86   32.60
   5  -4  -2 1350.76   26.90
   5  -4  -2 1351.96   27.70
  -5  -4   2 1333.47   28.40
  -5  -4   2 1335.77   35.40
   5   4  -2 1311.97   34.90
   5   4  -2 1338.67   28.70
  -5   4   2 1322.77   26.80
  -5   4   2 1346.47   27.10
   4  -4  -2 1709.83   31.90
  -4  -4   2 1688.83   32.60
  -4  -4   2 1708.83   38.60
   4  -4  -2 1754.62   35.90
   4  -4  -2 1667.33   31.50
  -4   4   2 1692.93   31.50
  -4   4   2 1575.64   31.30
   4   4  -2 1729.63   32.80
   4   4  -2 1695.33   38.90
  -3  -4   2   86.59    6.00
   3  -4  -2   97.19    7.20
   3  -4  -2  107.29    7.20
   3  -4  -2   94.49    5.60
  -3  -4   2   88.59    9.30
   3  -4  -2   99.69    5.80
  -3  -4   2   97.29    3.30
  -3   4   2   95.99    5.70
   3   4  -2   94.19    9.70
  -3   4   2   94.69    5.60
   3   4  -2   89.09    6.20
   3   4  -2   91.39    3.20
  -2  -4   2 1742.13   36.90
  -2  -4   2 1770.92   29.70
  -2  -4   2 1755.42   31.80
   2  -4  -2 1835.22   33.20
   2  -4  -2 1796.42   31.70
   2  -4  -2 1739.63   31.70
   2   4  -2 1737.73   37.20
   2   4  -2 1778.72   29.70
  -2   4   2 1724.03   32.80
   2   4  -2 1785.92   31.90
  -2   4   2 1784.22   31.80
  -2   4   2 1807.22   31.70
  -1  -4   2  203.28   11.70
   1  -4  -2  221.58    7.90
   1  -4  -2  208.58    7.10
   1  -4  -2  200.88    7.00
   1   4  -2  203.38    6.00
   1   4  -2  206.28   11.30
  -1   4   2  200.98    7.00
  -1   4   2  207.18    7.30
   1   4  -2  194.68    6.60
  -1   4   2  206.08    6.90
   0  -4  -2  149.79    6.40
   0  -4  -2  152.18    6.00
   0  -4   2  159.48    5.90
   0  -4  -2  152.28    7.80
   0  -4   2  173.68   10.40
   0   4   2  149.29    6.40
   0   4  -2  163.98    9.30
   0   4  -2  150.08    5.80
   0   4  -2  146.69    5.30
   0   4   2  159.58    6.00
   0   4   2  165.68    7.80
   1  -4   2  681.93   12.70
  -1  -4  -2  653.43   16.10
   1  -4   2  672.93   17.90
  -1  -4  -2  673.43   14.80
   1  -4   2  671.63   14.20
   1   4   2  674.73   13.50
   1   4   2  653.23   16.70
  -1   4  -2  692.53   12.80
   1   4   2  673.93   14.70
  -1   4  -2  675.83   14.30
  -1   4  -2  643.84   17.30
  -2  -4  -2 5059.59   85.19
  -2  -4  -2 4998.30   79.99
   2  -4   2 4925.01   79.49
   2  -4   2 4934.01   81.49
   2  -4   2 4955.10   86.19
   2   4   2 5010.60   82.19
   2   4   2 5060.39   79.99
  -2   4  -2 4926.31   81.59
   2   4   2 4845.52   81.99
  -2   4  -2 5022.60   86.09
   2   4   2 4861.81   84.99
  -2   4  -2 4903.01   79.49
   3  -4   2   91.09    4.60
  -3  -4  -2   71.79    8.40
   3  -4   2   89.69    5.80
  -3  -4  -2   91.49    4.30
   3  -4   2  101.99    9.10
   3   4   2   70.49    6.10
  -3   4  -2   79.79    8.20
  -3   4  -2   83.29    5.90
  -3   4  -2  102.49    4.50
   3   4   2   91.69    6.30
   3   4   2   81.79    8.50
   3   4   2   91.69    4.20
   4  -4   2  436.66   17.30
  -4  -4  -2  423.36   13.10
  -4  -4  -2  411.56   17.10
   4  -4   2  417.36   12.00
   4  -4   2  423.06   10.80
   4   4   2  434.66   17.30
  -4   4  -2  429.36   16.80
  -4   4  -2  414.26   12.10
   4   4   2  430.86    9.50
   4   4   2  419.86   13.20
   4   4   2  419.96    9.40
  -4   4  -2  431.66   10.60
  -5  -4  -2  245.28   16.20
   5  -4   2  246.38   10.60
  -5  -4  -2  250.87   11.70
   5  -4   2  260.87    9.90
   5  -4   2  255.77   16.50
   5  -4   2  240.58   15.80
   5   4   2  259.07   12.20
  -5   4  -2  243.08   10.50
   5   4   2  247.88    6.90
   5   4   2  218.78   15.80
  -5   4  -2  249.88    9.10
   5   4   2  266.97    7.30
  -6  -4  -2  300.17   18.00
   6  -4   2  284.47   17.50
   6  -4   2  311.37   17.20
   6  -4   2  305.27   11.10
   6  -4   2  275.17   11.00
  -6  -4  -2  283.27   12.60
  -6   4  -2  283.77   11.30
   6   4   2  286.77   17.50
   6   4   2  306.67    7.50
  -6   4  -2  302.27   10.30
   6   4   2  296.17   12.90
   6   4   2  297.07    7.70
  -7  -4  -2  657.33   19.10
   7  -4   2  714.53   17.60
   7  -4   2  664.73   25.20
  -7  -4  -2  625.84   25.40
   7  -4   2  651.23   25.70
   7  -4   2  680.23   17.30
  -7   4  -2  675.13   17.30
   7   4   2  648.24   25.50
   7   4   2  688.43   19.60
  -7   4  -2  672.33   16.70
   7   4   2  632.64   12.80
   7   4   2  654.63   13.10
  -8  -4  -2   53.69   10.20
   8  -4   2   92.09   12.80
   8  -4   2   68.49    7.40
  -8  -4  -2   82.69    9.40
   8  -4   2   80.79   12.40
  -8   4  -2   72.89    7.40
  -8   4  -2   66.39    6.60
   8   4   2   71.59    4.30
   8   4   2   69.69   11.20
   8   4   2   78.79    9.10
   8   4   2   75.89    4.10
  -9  -4  -2  230.48   19.90
   9  -4   2  241.88   12.50
   9  -4   2  225.58   19.50
   9  -4   2  220.48   18.70
   9  -4   2  228.08   10.90
  -9  -4  -2  243.08   13.60
  -9   4  -2  233.68   11.40
  -9   4  -2  243.48   11.60
   9   4   2  243.68    7.00
   9   4   2  237.78   14.30
   9   4   2  230.98    6.60
  10  -4   2   21.80   10.60
  10  -4   2   19.40    6.90
 -10  -4  -2   17.10    7.40
 -10  -4  -2   -3.00    9.20
  10  -4   2   12.30    5.10
  10  -4   2    8.70   10.40
 -10   4  -2   -0.10    5.30
  10   4   2    3.30    8.10
 -10   4  -2   10.00    5.60
  10   4   2    7.80    2.50
  10   4   2   11.20    7.50
  10   4   2    5.00    2.70
  11  -4   2  531.95   19.80
 -11  -4  -2  567.04   22.40
  11  -4   2  527.75   17.00
 -11  -4  -2  450.25   46.80
  11  -4   2  548.25   30.00
 -11   4  -2  535.15   17.70
  11   4   2  543.65   11.40
 -11   4  -2  532.45   18.40
  11   4   2  547.85   21.90
  11   4   2  511.35   11.10
  12  -4   2    1.20    7.40
  12  -4   2   -0.20    4.50
 -12  -4  -2   -0.40   11.00
  12  -4   2   -0.90   11.30
 -12   4  -2   -9.10    5.40
 -12   4  -2    2.10    6.00
  12   4   2   -3.60    7.50
  13  -4   2    3.30   12.00
  13  -4   2   15.50    5.60
 -13  -4  -2   15.30   14.70
  13  -4   2    2.90    7.90
  13   4   2   16.20    9.10
 -13   4  -2   10.60    6.50
 -13   4  -2    6.70    6.20
 -14  -4  -2   13.70   15.20
  14  -4   2   24.90   14.50
  14  -4   2   17.70    9.20
  14  -4   2   21.50    5.70
 -14   4  -2    8.80    6.60
  14   4   2   32.20   11.10
 -15  -4  -2    3.50   26.60
  15  -4   2    6.40    9.50
  15  -4   2   11.40    5.90
  15  -4   2   -1.50   13.10
 -15   4  -2    6.10    6.40
  15   4   2   -4.10    9.30
  15  -5  -2   26.10    7.10
  15  -5  -2   19.40   10.80
 -15  -5   2   42.10   25.30
  15  -5  -2   22.70   14.40
 -15   5   2   25.60    7.40
  15   5  -2   28.10    9.80
  14  -5  -2   59.29   11.60
 -14  -5   2   53.19   18.60
  14  -5  -2   58.99    7.60
  14  -5  -2   64.79   16.40
 -14   5   2   68.29    8.70
  14   5  -2   44.70   11.00
  13  -5  -2    6.40   11.10
  13  -5  -2   15.00    9.00
  13  -5  -2   12.90    5.80
 -13  -5   2   11.90   13.00
  13   5  -2   -6.00    8.70
 -13   5   2   -0.80    5.70
 -12  -5   2   10.60   12.30
  12  -5  -2   11.50    5.50
  12  -5  -2    3.90    8.10
 -12   5   2   12.70    5.90
 -12   5   2   11.90    6.80
  12   5  -2    8.30    8.70
  11  -5  -2  314.77   17.10
  11  -5  -2  295.07   13.40
  11  -5  -2  304.47   23.40
  11  -5  -2  304.77   23.50
  11   5  -2  322.27   18.10
 -11   5   2  317.37   14.30
 -11   5   2  335.87   23.00
  10  -5  -2  348.97   24.10
 -10  -5   2  348.67   16.70
  10  -5  -2  342.87   23.10
  10  -5  -2  347.37   16.80
 -10  -5   2  349.57   25.00
  10  -5  -2  321.57   13.50
 -10   5   2  362.06   14.30
 -10   5   2  322.27   14.60
  10   5  -2  328.47   23.40
  10   5  -2  333.57   17.50
   9  -5  -2  138.19   16.90
   9  -5  -2  163.88   10.10
   9  -5  -2  146.39   12.10
  -9  -5   2  147.39   18.40
   9  -5  -2  132.09   16.60
  -9   5   2  142.49   10.30
   9   5  -2  162.48   13.10
  -9   5   2  137.89   10.10
   8  -5  -2   40.80    9.00
  -8  -5   2   36.40    6.70
   8  -5  -2   28.20    5.20
  -8  -5   2   29.10    9.20
   8  -5  -2   34.60    6.50
   8  -5  -2   34.90    8.80
   8   5  -2   40.00    7.90
  -8   5   2   36.40    5.70
  -8   5   2   34.40    5.60
   8   5  -2   47.90   10.70
  -7  -5   2   31.60    9.50
   7  -5  -2   34.70    8.30
   7  -5  -2   34.00    8.80
   7  -5  -2   24.70    5.80
   7  -5  -2   21.30    4.80
  -7  -5   2   43.60    7.10
  -7   5   2   25.40    5.00
   7   5  -2   26.20    6.30
   7   5  -2   18.10    8.00
  -7   5   2   27.20    4.80
   6  -5  -2  386.76   18.70
   6  -5  -2  345.97   13.30
  -6  -5   2  373.16   20.30
   6  -5  -2  370.86   12.60
   6  -5  -2  367.66   17.70
  -6  -5   2  361.36   13.90
   6   5  -2  357.56   20.20
   6   5  -2  360.76   14.20
   5  -5  -2   12.70    6.10
   5  -5  -2   17.50    7.00
   5  -5  -2   19.20    5.50
  -5  -5   2   11.30    6.10
  -5   5   2    3.10    2.70
   5   5  -2    8.50    7.00
   5   5  -2    1.50    8.20
  -5   5   2    7.70    4.80
   4  -5  -2  523.95   14.20
  -4  -5   2  503.35   20.90
  -4  -5   2  473.15   15.10
   4  -5  -2  490.95   16.70
  -4  -5   2  498.35    9.80
   4  -5  -2  523.65   14.20
   4  -5  -2  515.45   17.30
   4   5  -2  489.15   21.40
   4   5  -2  496.55   15.10
  -4   5   2  499.25   14.00
   4   5  -2  488.25    9.60
   3  -5  -2   93.79    6.70
  -3  -5   2  110.29   11.60
   3  -5  -2  122.89    8.60
  -3  -5   2  113.69    4.40
   3  -5  -2  114.69    6.90
  -3  -5   2  116.29    7.30
  -3   5   2   85.89    5.80
  -3   5   2  108.29    8.00
   3   5  -2  116.79    7.40
   3   5  -2  122.39    4.40
  -3   5   2  114.59    6.90
   3   5  -2  108.49   11.70
  -2  -5   2 6296.57  106.69
  -2  -5   2 6142.09   97.79
   2  -5  -2 5836.72   99.69
   2  -5  -2 6040.40   99.59
  -2  -5   2 6046.69   99.89
   2   5  -2 6314.67  106.99
  -2   5   2 6126.79  101.49
   2   5  -2 6035.90   99.79
  -2   5   2 6142.99   99.99
   2   5  -2 6108.29   97.79
  -2   5   2 5954.20   99.49
  -1  -5   2   16.30    5.80
   1  -5  -2   25.10    4.20
   1  -5  -2   24.60    3.50
   1  -5  -2   27.90    3.80
   1   5  -2   20.10    2.70
  -1   5   2   23.90    3.30
  -1   5   2   21.00    3.60
  -1   5   2   23.10    3.50
   1   5  -2   26.70    6.10
   1   5  -2   22.60    3.10
   0  -5   2  253.37   12.10
   0  -5   2  242.28    7.40
   0  -5  -2  252.07    8.30
   0  -5  -2  271.97    8.00
   0  -5  -2  278.17   10.30
   0  -5   2  246.98    7.70
   0   5  -2  255.57    7.30
   0   5  -2  258.87   11.30
   0   5   2  263.57    9.80
   0   5   2  268.07    8.50
   0   5   2  267.27    8.00
   0   5  -2  255.17    7.80
  -1  -5  -2  333.77   12.00
   1  -5   2  348.77    8.40
  -1  -5  -2  343.17   10.10
   1  -5   2  341.07    9.60
   1  -5   2  354.36   13.30
   1   5   2  338.07    8.90
   1   5   2  338.57   12.40
  -1   5  -2  353.16    8.40
  -1   5  -2  336.97    9.60
  -1   5  -2  338.97   12.70
   1   5   2  328.17    9.90
  -2  -5  -2 3008.00   49.70
  -2  -5  -2 3042.20   55.29
   2  -5   2 3003.10   56.29
   2  -5   2 2901.41   51.09
   2  -5   2 2988.30   49.20
   2   5   2 2955.00   49.60
  -2   5  -2 2890.71   55.69
   2   5   2 2897.81   55.29
  -2   5  -2 3022.80   51.39
   2   5   2 2962.80   51.89
  -2   5  -2 2941.01   49.10
   2   5   2 2989.20   51.99
   3  -5   2  245.48    7.50
  -3  -5  -2  246.38   13.20
   3  -5   2  246.58   13.40
  -3  -5  -2  260.77    7.40
   3  -5   2  235.18    9.20
   3   5   2  253.07   10.00
  -3   5  -2  246.58    7.60
   3   5   2  248.68    9.90
  -3   5  -2  240.58   12.70
  -3   5  -2  237.98    9.40
   3   5   2  251.17    7.30
   3   5   2  240.28   13.20
  -4  -5  -2   16.90    3.30
  -4  -5  -2   17.80    7.60
   4  -5   2   20.60    4.40
   4  -5   2   21.60    7.80
  -4   5  -2   16.80    6.90
   4   5   2   14.50    5.20
  -4   5  -2   24.00    5.00
   4   5   2   16.00    7.40
   4   5   2   22.70    3.40
  -4   5  -2   29.80    4.30
  -5  -5  -2 1616.64   33.30
   5  -5   2 1592.24   38.80
   5  -5   2 1595.94   31.90
   5  -5   2 1622.44   30.30
  -5  -5  -2 1612.54   45.00
   5  -5   2 1574.04   39.30
   5   5   2 1586.44   33.30
  -5   5  -2 1597.94   32.40
   5   5   2 1570.14   27.70
  -5   5  -2 1602.54   29.90
   5   5   2 1621.34   27.80
   5   5   2 1583.94   39.70
   6  -5   2   27.60    8.10
  -6  -5  -2   39.90   10.00
  -6  -5  -2   34.70    6.00
   6  -5   2   34.90    5.30
   6  -5   2   33.30    5.40
   6  -5   2   36.20    8.20
  -6   5  -2   24.00    4.90
   6   5   2   32.20    6.60
   6   5   2   33.60    3.60
   6   5   2   27.70    9.10
   6   5   2   37.00    4.10
   7  -5   2  712.93   26.80
  -7  -5  -2  701.63   26.80
   7  -5   2  697.03   18.30
   7  -5   2  691.13   25.60
  -7  -5  -2  669.23   19.90
   7  -5   2  694.33   17.80
   7   5   2  686.03   20.30
   7   5   2  729.23   27.10
   7   5   2  699.03   13.50
  -7   5  -2  702.63   17.20
   7   5   2  688.63   13.30
  -7   5  -2  715.93   18.60
  -8  -5  -2   -0.20    8.20
   8  -5   2    5.40    8.10
  -8  -5  -2   -0.80    5.10
   8  -5   2    0.20    4.20
   8  -5   2    5.20    7.60
   8   5   2    4.30    5.80
   8   5   2    1.20    2.00
  -8   5  -2   -5.20    4.20
   8   5   2   -0.10    2.10
  -8   5  -2   -1.00    4.00
   8   5   2   -5.50    6.60
   9  -5   2   19.00    6.30
  -9  -5  -2    8.90    9.10
   9  -5   2   26.10   10.60
   9  -5   2   20.30    9.90
   9  -5   2   12.00    5.30
   9   5   2   22.00    2.50
   9   5   2   18.50    9.00
  -9   5  -2   12.80    5.50
  -9   5  -2   27.10    5.70
   9   5   2   25.00    2.80
   9   5   2   22.10    7.60
  10  -5   2   -4.40    6.20
  10  -5   2   -3.80    9.20
 -10  -5  -2    1.00   10.70
  10  -5   2    4.40    9.10
  10  -5   2    3.00    5.30
 -10  -5  -2    6.20    6.50
  10   5   2   -0.80    7.30
 -10   5  -2    1.50    5.20
  10   5   2    5.80    9.70
 -10   5  -2    3.60    5.60
 -11  -5  -2   -0.30   10.90
  11  -5   2   -7.50   10.10
  11  -5   2    4.70    5.30
  11  -5   2   -2.30    7.00
 -11   5  -2    7.00    6.10
  11   5   2   -3.90    7.80
 -11   5  -2    1.30    5.60
 -12  -5  -2   44.20   14.10
  12  -5   2   25.40    6.20
  12  -5   2   53.69   14.30
  12  -5   2   25.60    8.50
 -12   5  -2   21.50    8.10
  12   5   2   52.79   11.20
 -12   5  -2   25.10    7.10
  13  -5   2   25.00    6.40
  13  -5   2   26.60   13.60
 -13  -5  -2   29.90   15.60
  13  -5   2   23.30    8.90
 -13   5  -2   27.20    7.50
  13   5   2   29.20   10.50
 -13   5  -2   27.30    7.30
 -14  -5  -2   -5.80   14.20
  14  -5   2   -2.50    8.20
  14  -5   2   -0.80   12.70
 -14   5  -2    1.80    6.50
  14   5   2    0.60    8.80
 -15  -5  -2   58.19   21.40
  15  -5   2   28.30   15.20
  15  -5   2   31.80   10.60
  15   5   2   33.70   10.70
 -15   5  -2   38.30    8.40
  15  -6  -2    7.60   13.10
  15  -6  -2    2.10    9.90
 -15  -6   2    8.30   20.20
  15   6  -2    2.50    8.90
 -15   6   2   12.60    7.30
  14  -6  -2   96.09   17.50
  14  -6  -2   85.79   12.40
 -14  -6   2   74.59   18.90
  14   6  -2   69.69   12.10
 -14   6   2   94.09    9.90
  13  -6  -2   55.09    7.80
 -13  -6   2   50.89   16.30
  13  -6  -2   63.49   12.30
  13  -6  -2   47.70   14.40
 -13   6   2   49.90    8.20
  13   6  -2   50.19   11.20
  12  -6  -2   41.70    7.00
  12  -6  -2   61.49   10.30
 -12  -6   2   43.30   14.20
  12  -6  -2   37.70   14.70
  12   6  -2   28.80    9.50
 -12   6   2   46.90    7.90
  11  -6  -2    4.10    9.30
 -11  -6   2   -2.70   10.70
  11  -6  -2    7.70    5.60
  11  -6  -2    7.10    7.70
  11  -6  -2    3.80   10.70
 -11   6   2    2.70    5.90
  11   6  -2   12.70    8.60
  10  -6  -2   88.59   14.60
  10  -6  -2   87.09   22.60
  10  -6  -2   62.69    7.50
 -10  -6   2   73.39   14.90
  10  -6  -2   78.09    9.80
 -10  -6   2   80.09   10.10
  10   6  -2   76.89   10.60
  10   6  -2   83.99   14.60
 -10   6   2   77.59    8.20
   9  -6  -2    8.10    6.70
  -9  -6   2   18.70   10.30
  -9  -6   2   24.70    7.70
   9  -6  -2   21.30    9.20
   9  -6  -2   20.90    9.90
   9  -6  -2   16.00    5.50
  -9   6   2   17.80    6.20
   9   6  -2   26.30    8.20
   9   6  -2   23.80   10.80
   8  -6  -2   40.70    9.80
  -8  -6   2   56.79    8.60
  -8  -6   2   41.00   11.30
   8  -6  -2   43.40    7.40
   8  -6  -2   42.60    6.00
   8  -6  -2   44.50    9.20
   8   6  -2   41.00   11.00
   8   6  -2   49.50    8.40
  -8   6   2   35.60    6.10
   7  -6  -2  113.19   13.10
   7  -6  -2  117.29    9.70
   7  -6  -2  138.19   14.30
   7  -6  -2  130.79    8.80
  -7  -6   2  133.09   10.40
  -7  -6   2  121.59   15.20
   7   6  -2  116.59   15.50
   7   6  -2  129.39   10.80
  -7   6   2  130.69    9.10
  -6  -6   2   62.59    7.60
  -6  -6   2   55.69   10.10
   6  -6  -2   59.59    6.80
   6  -6  -2   60.49    9.60
   6  -6  -2   47.70    5.90
   6   6  -2   40.20    9.40
   6   6  -2   52.79    7.10
  -6   6   2   51.49    6.30
  -5  -6   2 1223.48   28.00
  -5  -6   2 1252.87   35.20
   5  -6  -2 1327.17   32.40
  -5  -6   2 1307.17   21.60
   5  -6  -2 1301.17   27.10
   5  -6  -2 1261.47   27.10
   5   6  -2 1256.67   21.40
   5   6  -2 1235.18   36.10
  -5   6   2 1262.27   27.10
   5   6  -2 1251.57   28.20
  -4  -6   2 2162.98   49.00
  -4  -6   2 2145.19   41.40
  -4  -6   2 2154.48   36.30
   4  -6  -2 2146.09   40.70
   4  -6  -2 2190.08   40.40
   4  -6  -2 2197.08   44.90
   4   6  -2 2187.58   41.60
   4   6  -2 2132.79   50.09
   4   6  -2 2169.58   36.30
  -4   6   2 2202.58   40.80
  -3  -6   2 4755.22   87.99
  -3  -6   2 4761.02   80.59
  -3  -6   2 4700.33   76.99
   3  -6  -2 4825.82   83.29
   3  -6  -2 4711.63   79.59
   3  -6  -2 4830.62   82.99
   3   6  -2 4719.53   76.99
  -3   6   2 4756.22   83.09
   3   6  -2 4662.53   80.49
   3   6  -2 4810.82   89.19
  -3   6   2 4666.93   80.09
   2  -6  -2 1142.89   25.40
   2  -6  -2 1117.09   23.20
   2  -6  -2 1120.99   22.90
  -2  -6   2 1154.68   30.10
  -2  -6   2 1113.49   21.20
  -2   6   2 1104.49   22.80
   2   6  -2 1132.69   30.20
  -2   6   2 1102.09   24.70
  -2   6   2 1165.78   23.40
   2   6  -2 1107.09   21.20
   2   6  -2 1127.09   23.20
   2   6  -2 1100.19   23.00
   1  -6  -2 2485.95   45.80
   1  -6  -2 2490.75   43.70
  -1  -6   2 2453.75   50.19
   1  -6  -2 2571.34   43.90
   1   6  -2 2543.05   43.40
  -1   6   2 2438.26   45.30
   1   6  -2 2560.34   42.70
  -1   6   2 2447.06   43.70
   1   6  -2 2504.25   49.70
  -1   6   2 2498.05   43.70
   1   6  -2 2127.79   42.60
   0  -6   2 6906.41  113.19
   0  -6  -2 6918.71  113.39
   0  -6   2 7011.50  112.79
   0  -6  -2 7092.89  114.19
   0   6  -2 6920.01  119.19
   0   6   2 6771.32  115.99
   0   6   2 7170.68  114.29
   0   6   2 7104.39  113.49
   0   6  -2 6961.80  113.29
   0   6  -2 6854.81  112.69
   1  -6   2  103.89    5.40
   1  -6   2  102.29   10.60
  -1  -6  -2   95.49    7.00
   1  -6   2   84.59    6.20
  -1  -6  -2   93.99    5.70
  -1  -6  -2   82.99    9.30
  -1   6  -2   94.29    9.30
  -1   6  -2  103.39    5.40
   1   6   2  103.19   10.00
   1   6   2  100.69    5.90
   1   6   2   90.19    6.70
  -1   6  -2   91.99    6.40
   2  -6   2  365.96    9.70
   2  -6   2  365.46   11.50
  -2  -6  -2  385.96   10.20
   2  -6   2  394.76   16.40
  -2  -6  -2  369.46   15.50
  -2   6  -2  375.46    9.80
  -2   6  -2  377.96   15.30
   2   6   2  379.66   12.10
   2   6   2  398.36   10.30
   2   6   2  384.46   12.20
   2   6   2  357.36   15.80
  -2   6  -2  392.56   11.80
   3  -6   2  228.08   15.30
   3  -6   2  226.58   11.90
   3  -6   2  218.48    8.10
  -3  -6  -2  195.18   14.50
  -3  -6  -2  213.18    7.90
   3   6   2  222.48   11.00
  -3   6  -2  228.08   10.30
   3   6   2  185.38   15.40
  -3   6  -2  233.78    8.40
  -3   6  -2  221.78   13.70
   3   6   2  213.28   12.10
   3   6   2  200.68    7.80
  -4  -6  -2 2149.39   47.10
   4  -6   2 2131.59   37.80
  -4  -6  -2 2160.88   36.80
   4  -6   2 2100.69   40.20
   4  -6   2 2207.48   47.50
  -4   6  -2 2147.99   51.49
   4   6   2 2096.89   41.20
   4   6   2 2155.98   36.80
   4   6   2 2118.49   44.50
  -4   6  -2 2142.19   37.70
  -4   6  -2 1983.10   49.00
   5  -6   2  259.87   11.00
   5  -6   2  265.47    9.70
  -5  -6  -2  257.57   17.10
   5   6   2  252.57    7.60
  -5   6  -2  258.97    9.30
   5   6   2  241.78   16.90
  -5   6  -2  259.27   15.60
  -5   6  -2  261.87   11.40
   5   6   2  250.37   12.20
  -6  -6  -2 1468.45   39.50
   6  -6   2 1513.95   31.30
  -6  -6  -2 1512.55   32.90
   6  -6   2 1515.45   39.80
   6  -6   2 1564.84   29.80
   6  -6   2 1487.75   38.60
   6   6   2 1445.26   39.50
  -6   6  -2 1494.15   29.10
   6   6   2 1518.75   26.40
   6   6   2 1505.55   33.10
   6   6   2 1484.25   26.30
  -6   6  -2 1527.15   31.50
   7  -6   2   39.90    9.20
  -7  -6  -2   30.10    9.10
   7  -6   2   46.90    6.00
   7  -6   2   28.70    8.60
  -7  -6  -2   35.10    6.90
   7  -6   2   34.80    5.40
   7   6   2   55.69   11.00
  -7   6  -2   47.00    6.50
   7   6   2   37.30    3.70
   7   6   2   33.40    3.50
   7   6   2   41.30    7.30
  -7   6  -2   46.10    5.40
   8  -6   2   56.79   11.00
   8  -6   2   54.89    7.00
  -8  -6  -2   52.09    7.70
   8  -6   2   67.79   11.90
  -8  -6  -2   69.79   13.10
   8   6   2   56.79   10.90
   8   6   2   73.89    9.40
   8   6   2   61.49    3.60
   8   6   2   64.79    3.90
  -8   6  -2   56.29    6.80
  -8   6  -2   70.19    6.70
   9  -6   2   47.60   13.30
  -9  -6  -2   48.50   13.00
   9  -6   2   45.70    7.20
  -9  -6  -2   49.20    8.00
   9  -6   2   54.49   12.70
   9  -6   2   34.30    6.30
   9   6   2   41.10    8.40
  -9   6  -2   41.20    6.20
   9   6   2   35.80   11.20
  -9   6  -2   41.90    7.40
  10  -6   2   19.00   11.10
  10  -6   2    7.50    6.90
  10  -6   2    6.00    5.50
 -10  -6  -2   21.50    8.00
  10  -6   2   10.80    9.00
 -10  -6  -2    4.70   10.40
 -10   6  -2    7.90    5.40
 -10   6  -2    9.70    6.10
  10   6   2   21.60    8.50
  11  -6   2   22.20    6.40
 -11  -6  -2   33.30   13.60
  11  -6   2   13.10    7.60
  11  -6   2    3.10   11.90
 -11   6  -2   11.50    5.90
 -11   6  -2   20.60    6.80
  11   6   2   38.30    9.20
  12  -6   2   -4.80   10.70
 -12  -6  -2   16.60   13.50
  12  -6   2    5.20    5.50
  12  -6   2   15.40    8.00
  12   6   2   14.30    9.00
 -12   6  -2   13.40    7.00
  13  -6   2   25.60   14.20
 -13  -6  -2   27.40   15.00
  13  -6   2   18.40    8.60
 -13   6  -2   21.40    7.60
  13   6   2   43.10   11.20
 -13   6  -2   13.60    6.40
  14  -6   2   13.70   14.00
 -14  -6  -2   16.30   16.00
  14  -6   2   -9.40    9.20
 -14   6  -2   17.90    7.50
  14   6   2   17.50   10.10
 -14  -7   2   30.60   16.70
  14  -7  -2   17.50   13.00
  14  -7  -2   11.00    9.30
 -14   7   2    5.10    6.90
  14   7  -2    9.90    8.50
  13  -7  -2   -1.80    9.10
  13  -7  -2   -1.50   10.90
 -13  -7   2    1.00   13.70
  13   7  -2   11.90    8.60
 -13   7   2   -1.00    6.40
 -12  -7   2   -5.20   12.70
  12  -7  -2   15.90   11.90
  12  -7  -2    4.70    8.20
  12  -7  -2    3.60    5.20
 -12   7   2    2.40    6.40
 -12   7   2    1.70    3.30
  12   7  -2    5.60    8.90
  11  -7  -2   45.70   12.20
  11  -7  -2   35.70   12.30
  11  -7  -2   34.40    6.80
 -11  -7   2   34.90   13.80
  11  -7  -2   36.40    9.10
 -11   7   2   30.90    7.30
  11   7  -2   26.60    9.10
  10  -7  -2    1.80   11.20
  10  -7  -2   19.30    8.00
  10  -7  -2   -6.60    9.60
 -10  -7   2    7.70   11.30
 -10   7   2    1.50    3.40
  10   7  -2    0.20    7.50
 -10   7   2   -0.70    5.80
   9  -7  -2    8.70    5.60
   9  -7  -2    7.80    9.50
  -9  -7   2   14.20   10.70
   9  -7  -2   17.30    9.40
  -9  -7   2    0.90    6.40
   9  -7  -2   17.20    6.90
  -9   7   2    8.40    6.00
  -9   7   2    0.90    3.50
   9   7  -2   15.90   10.70
   9   7  -2   13.30    7.60
   8  -7  -2  150.78   16.30
  -8  -7   2  153.48   18.40
  -8  -7   2  147.49   13.80
   8  -7  -2  150.38   17.20
   8  -7  -2  165.08   11.80
   8  -7  -2  145.39   10.50
  -8   7   2  154.68   11.00
   8   7  -2  166.18   13.00
   8   7  -2  151.68   17.70
  -7  -7   2   50.49    7.30
   7  -7  -2   50.49    6.20
   7  -7  -2   69.89   10.70
  -7  -7   2   68.19   12.70
   7  -7  -2   61.19    9.30
   7  -7  -2   71.39    8.00
   7   7  -2   62.29   12.20
   7   7  -2   62.39    8.30
  -7   7   2   50.39    6.70
   6  -7  -2  667.53   18.10
   6  -7  -2  561.54   25.40
  -6  -7   2  634.44   26.00
  -6  -7   2  659.63   11.70
  -6  -7   2  637.84   19.10
   6  -7  -2  650.33   18.10
   6   7  -2  629.14   26.50
  -6   7   2  668.23   18.00
   6   7  -2  643.84   19.40
   6   7  -2  639.54   11.50
   5  -7  -2   53.39    6.30
  -5  -7   2   53.09   10.20
   5  -7  -2   68.19    9.10
  -5  -7   2   72.19    8.00
   5  -7  -2   62.29    8.90
  -5  -7   2   56.49    4.20
   5  -7  -2   52.29    6.40
   5   7  -2   50.99    3.90
   5   7  -2   58.79   12.20
   5   7  -2   45.90    6.40
  -5   7   2   54.49    6.50
   4  -7  -2  448.56   14.10
  -4  -7   2  490.25   15.40
  -4  -7   2  445.46   10.70
  -4  -7   2  447.16   22.00
   4  -7  -2  482.75   18.10
   4  -7  -2  428.16   14.50
  -4   7   2  440.26   14.50
  -4   7   2  464.05   17.20
   4   7  -2  465.05   10.70
   4   7  -2  470.55   15.50
   4   7  -2  448.66   23.00
  -3  -7   2  350.06    9.80
   3  -7  -2  336.37   12.60
  -3  -7   2  309.67   19.80
   3  -7  -2  353.56   15.50
   3  -7  -2  351.56   12.40
   3   7  -2  336.77   21.60
   3   7  -2  334.27   12.80
   3   7  -2  352.26    9.70
  -3   7   2  343.77   14.50
   2  -7  -2  562.84   18.40
  -2  -7   2  542.45   23.50
   2  -7  -2  540.65   15.00
  -2  -7   2  514.55   13.20
   2  -7  -2  543.15   15.40
   2   7  -2  540.95   15.30
  -2   7   2  540.05   17.00
   2   7  -2  543.95   15.20
  -2   7   2  540.15   15.00
   2   7  -2  551.24   13.40
  -2   7   2  544.35   15.40
   2   7  -2  548.95   23.30
   1  -7  -2    1.00    4.40
   1  -7  -2   16.50    7.30
  -1  -7   2    4.80    9.30
   1  -7  -2    4.10    4.60
  -1  -7   2    2.70    3.50
  -1   7   2    2.10    4.40
  -1   7   2   11.50    4.50
  -1   7   2   20.40    5.80
   1   7  -2   18.70    4.30
   1   7  -2   22.70    8.70
   1   7  -2   14.40    4.60
   1   7  -2   14.10    4.10
   0  -7  -2 4058.59   68.79
   0  -7   2 4001.90   67.39
   0  -7  -2 3980.10   67.99
   0  -7   2 4110.49   75.79
   0  -7  -2 4126.19   72.79
   0  -7   2 4029.20   67.99
   0   7   2 4055.99   68.79
   0   7   2 4031.20   68.09
   0   7  -2 4014.10   74.49
   0   7  -2 4034.10   67.99
   0   7   2 3962.40   71.59
   0   7  -2 3609.24   66.89
  -1  -7  -2  120.89    9.00
   1  -7   2  124.69    8.20
   1  -7   2  156.58   14.90
   1  -7   2  131.99    7.30
  -1  -7  -2   99.09   13.30
  -1  -7  -2  120.09    7.70
   1   7   2  148.39   13.70
   1   7   2  118.29    8.90
  -1   7  -2  131.69    8.40
   1   7   2  125.79    7.90
  -1   7  -2  144.79   12.70
  -1   7  -2  119.89    7.10
   2  -7   2  238.98    8.90
  -2  -7  -2  225.28    8.80
  -2  -7  -2  222.28   15.40
   2  -7   2  238.98   10.60
   2  -7   2  270.37   16.80
  -2   7  -2  221.78    8.70
   2   7   2  236.08    9.30
   2   7   2  230.28   16.80
  -2   7  -2  247.88   14.80
  -2   7  -2  237.68   10.70
   2   7   2  248.08   11.40
   3  -7   2 1072.19   30.20
   3  -7   2 1052.09   23.90
   3  -7   2 1073.59   21.40
  -3  -7  -2 1088.59   21.50
  -3  -7  -2 1067.99   29.90
   3   7   2 1056.39   30.80
   3   7   2 1076.99   21.40
  -3   7  -2 1065.29   29.30
   3   7   2 1092.99   24.90
  -3   7  -2 1024.00   24.30
  -3   7  -2 1069.39   21.50
  -4  -7  -2 4256.17   69.69
   4  -7   2 4223.08   80.79
   4  -7   2 4146.49   73.09
   4  -7   2 4142.29   70.29
  -4  -7  -2 4228.98   80.59
  -4   7  -2 4224.98   70.39
   4   7   2 4140.99   74.19
   4   7   2 4210.68   69.49
  -4   7  -2 4215.58   80.39
   4   7   2 4307.07   74.49
   4   7   2 4152.98   81.09
  -4   7  -2 4124.69   73.19
   5  -7   2  482.25   21.20
   5  -7   2  467.65   15.00
  -5  -7  -2  477.55   21.40
  -5  -7  -2  478.35   11.40
   5  -7   2  458.15   12.90
   5   7   2  476.25   16.00
   5   7   2  487.55   16.40
   5   7   2  465.65   21.40
  -5   7  -2  479.95   12.80
  -5   7  -2  498.85   15.40
  -5   7  -2  457.55   20.00
   5   7   2  487.55   11.40
   6  -7   2  339.57   12.90
   6  -7   2  338.47   18.20
   6  -7   2  365.06   19.50
   6  -7   2  356.16   11.70
  -6  -7  -2  333.67   19.20
  -6   7  -2  357.96   11.20
   6   7   2  322.37   19.10
   6   7   2  339.87    8.80
   6   7   2  354.76   14.70
  -6   7  -2  342.07   13.30
   6   7   2  344.37    8.80
  -7  -7  -2   10.20    8.50
   7  -7   2   13.90    4.80
   7  -7   2   15.00    5.00
   7  -7   2   14.50    8.50
   7  -7   2   18.30    7.90
  -7   7  -2   12.70    4.90
  -7   7  -2   11.20    5.20
   7   7   2   13.50    2.60
   7   7   2   14.70    2.60
   7   7   2   16.60    8.20
   7   7   2   18.20    7.00
   8  -7   2  310.07   21.50
  -8  -7  -2  322.37   22.60
  -8  -7  -2  267.67   18.90
   8  -7   2  321.47   13.80
   8  -7   2  311.47   20.10
  -8   7  -2  299.97   13.90
   8   7   2  322.07    7.40
  -8   7  -2  330.77   12.10
   8   7   2  305.47    7.40
   8   7   2  305.37   21.30
   8   7   2  340.97   16.20
   9  -7   2  170.78   19.70
   9  -7   2  157.58   11.50
  -9  -7  -2  147.99   20.40
   9  -7   2  154.18   11.50
   9  -7   2  154.48   19.10
  -9  -7  -2  144.49   12.80
  -9   7  -2  150.38    9.80
  -9   7  -2  149.39   11.80
   9   7   2  167.28   14.10
   9   7   2  176.38   19.20
 -10  -7  -2  107.99   17.50
  10  -7   2  115.69   17.20
  10  -7   2   96.59   10.10
  10  -7   2   85.79   13.60
  10  -7   2  105.29   10.80
 -10   7  -2   84.39    9.60
  10   7   2  120.89   12.90
 -10   7  -2  113.49   11.60
  11  -7   2   41.50    7.20
  11  -7   2   76.59   18.50
 -11  -7  -2   42.90   14.00
  11  -7   2   47.50    9.00
  11   7   2   56.89   10.60
 -11   7  -2   43.20    8.00
 -11   7  -2   44.20    7.20
  12  -7   2   17.50   12.70
 -12  -7  -2   17.60   13.30
  12  -7   2   24.70    8.40
  12   7   2   24.50    9.50
 -12   7  -2   30.40    7.90
  13  -7   2   -4.50    7.50
  13  -7   2    2.60   11.90
 -13  -7  -2   -0.10   13.20
 -13   7  -2   -5.50    6.70
  13   7   2   -1.60    8.20
 -13   7  -2   -3.70    5.50
  14  -7   2   14.70   13.90
 -14  -7  -2   25.10   17.90
 -14   7  -2   15.60    7.90
  14   7   2   11.50    9.00
  14  -8  -2   42.00   10.60
 -14  -8   2   54.69   20.30
  14  -8  -2   28.30   14.10
 -14   8   2   51.89    9.70
  14   8  -2   38.80    9.00
 -13  -8   2   15.60   15.10
  13  -8  -2   -3.70   11.30
  13   8  -2    3.90    9.10
 -13   8   2   -2.40    6.60
  12  -8  -2  187.38   22.80
 -12  -8   2  194.48   26.10
  12  -8  -2  198.58   16.00
  12   8  -2  188.88   17.60
 -12   8   2  207.38   15.10
 -12   8   2  179.68   13.20
  11  -8  -2  225.58   15.50
  11  -8  -2  188.88   21.60
  11  -8  -2  219.08   22.20
 -11  -8   2  224.68   25.60
  11  -8  -2  222.38   13.30
 -11   8   2  214.28   14.40
 -11   8   2  208.88   13.30
  11   8  -2  238.28   17.90
  10  -8  -2   -0.10    9.10
  10  -8  -2    3.30    5.40
  10  -8  -2    8.60    7.50
  10  -8  -2    6.40    9.70
 -10   8   2   -0.10    5.50
  10   8  -2    4.50    9.10
 -10   8   2    5.20    6.40
  -9  -8   2 1120.79   30.70
   9  -8  -2 1145.69   38.10
   9  -8  -2 1067.29   31.00
   9  -8  -2 1129.29   37.10
  -9  -8   2 1138.99   41.30
   9  -8  -2 1170.58   29.20
  -9   8   2 1152.58   28.70
   9   8  -2 1164.58   31.40
   9   8  -2 1096.29   40.80
  -9   8   2 1084.29   27.30
   8  -8  -2   84.79   14.30
   8  -8  -2  130.09   16.20
  -8  -8   2  124.39   18.80
  -8  -8   2  116.79   11.80
   8  -8  -2  119.19   10.60
   8  -8  -2  142.29   11.50
  -8   8   2  103.79   10.60
   8   8  -2  139.79   12.90
   8   8  -2  144.99   19.10
  -8   8   2  135.99   10.30
  -7  -8   2  206.78   12.90
   7  -8  -2  212.28   16.40
   7  -8  -2  206.18   11.60
   7  -8  -2  201.88   11.40
  -7  -8   2  193.78   19.40
  -7   8   2  185.78   10.70
  -7   8   2  212.78   11.90
   7   8  -2  209.68   19.60
   7   8  -2  208.48   13.00
   6  -8  -2   17.70    5.30
  -6  -8   2   17.50    2.60
  -6  -8   2    5.60    8.00
   6  -8  -2   20.40    5.60
   6  -8  -2   20.20    7.60
  -6  -8   2    7.80    5.00
   6  -8  -2   22.40    7.30
   6   8  -2   11.10    9.10
   6   8  -2   23.40    6.50
   6   8  -2   19.20    2.40
  -6   8   2   19.40    5.20
  -6   8   2   17.50    5.10
  -5  -8   2   34.10    3.40
  -5  -8   2   26.10    9.40
   5  -8  -2   31.80    5.90
   5  -8  -2   29.30    5.70
   5  -8  -2   39.00    8.00
  -5  -8   2   37.00    6.70
  -5   8   2   18.30    4.40
   5   8  -2   40.00    6.80
   5   8  -2   38.30    3.40
  -5   8   2   37.10    5.80
   5   8  -2   46.50   11.20
   4  -8  -2  336.37   13.00
   4  -8  -2  341.87   16.40
  -4  -8   2  333.37    9.50
  -4  -8   2  321.37   19.50
   4  -8  -2  321.67   12.30
   4   8  -2  346.87    9.50
   4   8  -2  321.47   20.80
   4   8  -2  351.06   13.60
  -4   8   2  339.97   15.10
  -4   8   2  347.27   13.00
   3  -8  -2   79.19    8.70
   3  -8  -2   82.89   11.90
   3  -8  -2   77.39    7.20
  -3  -8   2   73.19    6.20
  -3   8   2   70.89    9.70
   3   8  -2   78.29    9.20
   3   8  -2   79.29    6.20
   3   8  -2   72.49    8.40
   3   8  -2   78.89   13.30
  -3   8   2   54.59    6.30
   2  -8  -2  787.82   19.80
  -2  -8   2  793.32   17.90
  -2  -8   2  779.62   28.30
   2  -8  -2  774.12   19.40
   2  -8  -2  830.02   23.90
   2   8  -2  851.91   28.60
   2   8  -2  791.72   19.60
  -2   8   2  762.72   19.70
  -2   8   2  793.42   22.10
  -2   8   2  810.52   19.40
   2   8  -2  778.62   17.80
   1  -8  -2  665.53   21.80
   1  -8  -2  617.24   16.90
   1  -8  -2  630.84   17.10
  -1  -8   2  623.64   15.90
  -1  -8   2  616.04   26.00
  -1   8   2  632.24   17.00
   1   8  -2  644.74   24.10
   1   8  -2  635.04   16.60
  -1   8   2  625.64   17.00
   1   8  -2  607.24   15.80
  -1   8   2  650.53   19.70
   1   8  -2  598.94   16.10
   0  -8   2 3357.66   66.99
   0  -8  -2 3326.27   59.09
   0  -8   2 3315.07   57.69
   0  -8  -2 3311.07   63.59
   0   8  -2 3334.17   58.19
   0   8   2 3286.07   62.39
   0   8   2 3348.96   58.39
   0   8  -2 3285.57   65.29
   1  -8   2  804.22   26.70
   1  -8   2  814.02   18.20
  -1  -8  -2  785.92   25.10
  -1  -8  -2  813.22   20.40
   1  -8   2  790.52   19.60
  -1  -8  -2  782.32   18.70
  -1   8  -2  804.82   25.00
  -1   8  -2  786.22   19.50
   1   8   2  805.72   18.80
   1   8   2  794.12   20.10
  -1   8  -2  803.72   18.10
   1   8   2  815.42   25.00
  -2  -8  -2  201.08   16.10
   2  -8   2  224.78   10.80
   2  -8   2  203.68    8.90
   2  -8   2  218.28   17.10
   2   8   2  226.18   17.60
  -2   8  -2  218.88   14.90
   2   8   2  221.98    9.30
  -2   8  -2  217.28   10.70
   2   8   2  207.68   11.00
  -2   8  -2  206.58    8.90
   2   8   2  208.58   11.20
  -3  -8  -2   79.29   10.70
   3  -8   2   75.99    6.70
  -3  -8  -2   76.59    6.70
   3  -8   2   87.89   11.60
   3  -8   2   78.39    7.40
   3   8   2   80.79    9.00
   3   8   2   72.09    6.70
  -3   8  -2   84.19    8.70
  -3   8  -2   86.39   11.70
  -3   8  -2   68.79    6.80
   3   8   2   83.29    9.50
   4  -8   2   24.20    5.10
   4  -8   2   35.20   11.10
   4  -8   2   37.60    4.90
  -4  -8  -2   32.00    8.80
  -4  -8  -2   44.40    4.70
  -4   8  -2   41.40    5.00
  -4   8  -2   30.90    7.70
   4   8   2   38.90    4.40
   4   8   2   39.50    7.10
   4   8   2   35.80    9.30
  -4   8  -2   23.00    5.40
   4   8   2   34.20    6.40
  -5  -8  -2   29.80    9.20
   5  -8   2   47.80    9.70
   5  -8   2   43.40    5.10
  -5  -8  -2   35.30    4.00
   5  -8   2   54.69    7.00
  -5   8  -2   37.70    6.00
   5   8   2   30.30    6.20
   5   8   2   38.10    4.00
  -5   8  -2   39.70    8.60
   5   8   2   38.60    6.90
  -5   8  -2   45.60    5.10
   5   8   2   35.40    9.80
  -6  -8  -2  101.09   15.60
   6  -8   2   87.29   14.00
   6  -8   2   97.09    7.70
   6  -8   2   93.99    9.10
   6   8   2   92.59    9.30
  -6   8  -2   99.59    7.30
   6   8   2   92.09    9.30
  -6   8  -2   91.29    9.20
   6   8   2   98.89   14.70
   6   8   2  102.29    5.60
   7  -8   2   12.10    7.90
   7  -8   2   14.40    5.10
   7  -8   2    9.70    5.60
  -7  -8  -2    7.40    8.50
   7  -8   2   15.20    9.10
   7   8   2    5.90    6.80
  -7   8  -2   12.90    4.70
   7   8   2    9.10    5.90
   7   8   2   22.80   10.10
   7   8   2   16.40    3.00
  -7   8  -2   -0.90    5.00
   7   8   2   10.60    2.70
   8  -8   2   -3.00    8.30
   8  -8   2    5.00    5.20
   8  -8   2   -2.90    7.30
  -8  -8  -2    0.20    9.40
   8  -8   2    0.90    5.30
  -8   8  -2  -11.60    5.10
   8   8   2    0.30    2.20
   8   8   2   -6.20    9.10
   8   8   2   -2.00    2.20
  -8   8  -2   -2.20    4.20
   8   8   2    6.20    7.00
   9  -8   2  119.09   11.10
  -9  -8  -2  129.59   17.40
   9  -8   2  114.79   19.00
   9  -8   2  133.49   11.80
   9  -8   2  117.89   18.90
   9   8   2  116.79   13.70
   9   8   2  132.89   18.30
  -9   8  -2  134.19    9.80
  -9   8  -2  120.29   12.00
  10  -8   2  131.89   11.90
  10  -8   2  140.39   18.90
  10  -8   2  142.69   20.10
 -10  -8  -2  135.69   27.30
  10  -8   2  133.59   11.60
 -10   8  -2  127.29   10.00
 -10   8  -2  117.39   12.40
  10   8   2  145.49   15.10
 -11  -8  -2   33.00   14.40
  11  -8   2   40.30   13.80
  11  -8   2   37.20    8.00
  11   8   2   21.60    9.10
 -11   8  -2   27.50    6.50
 -11   8  -2   23.30    7.40
  12  -8   2   99.09   10.60
 -12  -8  -2   87.09   17.80
  12  -8   2   61.99   15.60
  12   8   2   76.29   12.10
 -12   8  -2   83.09   10.40
 -13  -8  -2   21.10   16.20
  13  -8   2   27.00    8.20
  13  -8   2   13.10   13.60
  13   8   2   20.70    9.30
 -13   8  -2   23.20    7.00
 -13   8  -2   29.90    8.20
  14  -8   2  176.88   26.30
 -14  -8  -2  248.28   36.30
 -14   8  -2  204.28   16.50
  14  -9  -2   14.20   13.20
  14  -9  -2   20.40    9.40
 -14   9   2    5.60    7.90
 -13  -9   2   17.10   16.30
  13  -9  -2    5.20    9.40
  13  -9  -2   -3.60   11.10
  13   9  -2   11.70    7.90
 -13   9   2    0.70    7.20
  12  -9  -2    5.40    8.10
 -12  -9   2   26.90   14.60
  12  -9  -2    9.10   11.70
 -12   9   2    6.60    6.90
  12   9  -2   -4.50    8.20
 -12   9   2   -0.30    6.00
 -11  -9   2   33.50   15.70
  11  -9  -2   42.80   13.00
  11  -9  -2   24.50    8.40
  11   9  -2   35.90   10.10
 -11   9   2   30.30   14.60
 -11   9   2   33.10    7.40
  10  -9  -2   16.80    9.80
  10  -9  -2    8.50   10.10
  10  -9  -2   16.90    6.40
  10  -9  -2   13.80    7.30
 -10  -9   2   15.90   13.10
  10   9  -2   27.10    9.00
 -10   9   2   17.70    6.40
 -10   9   2   12.00    7.60
   9  -9  -2  461.15   18.10
   9  -9  -2  463.35   17.70
  -9  -9   2  447.96   29.30
   9  -9  -2  471.15   25.30
   9  -9  -2  400.46   23.50
  -9   9   2  476.95   18.40
  -9   9   2  435.36   16.70
   9   9  -2  471.55   20.40
  -8  -9   2   60.59    9.60
   8  -9  -2   41.80   10.90
   8  -9  -2   60.39    8.40
   8  -9  -2   54.69    8.30
  -8  -9   2   33.00   11.80
  -8   9   2   43.10    7.80
  -8   9   2   46.30    7.20
   8   9  -2   51.59   14.10
   8   9  -2   55.09   10.00
   7  -9  -2  196.68   11.90
   7  -9  -2  184.38   11.70
  -7  -9   2  192.08   20.30
   7  -9  -2  199.28   16.90
   7  -9  -2  185.78   15.50
  -7   9   2  160.78   10.70
  -7   9   2  198.38   12.30
   7   9  -2  190.38   13.30
   7   9  -2  184.98    5.30
   7   9  -2  208.68   20.60
  -6  -9   2   34.40   10.60
   6  -9  -2   23.20    5.90
  -6  -9   2   27.10    3.40
   6  -9  -2   33.00    8.10
   6  -9  -2   44.20    9.30
   6  -9  -2   27.40    6.00
  -6   9   2   29.60    6.10
   6   9  -2   29.90    7.20
   6   9  -2   34.50   11.10
   6   9  -2   30.50    3.20
  -6   9   2   35.10    5.80
  -5  -9   2  476.75   11.60
   5  -9  -2  452.15   19.70
  -5  -9   2  492.25   23.80
   5  -9  -2  501.75   15.30
   5  -9  -2  467.95   15.70
  -5   9   2  449.16   14.60
   5   9  -2  472.45   24.60
   5   9  -2  460.25   16.60
  -5   9   2  485.75   19.10
   5   9  -2  445.86   16.00
  -5   9   2  487.75   16.10
   5   9  -2  498.95   11.60
   4  -9  -2 1910.21   38.10
  -4  -9   2 1944.71   48.00
   4  -9  -2 1980.70   43.50
   4  -9  -2 1870.81   38.70
  -4  -9   2 1898.11   34.70
   4   9  -2 1942.31   49.40
   4   9  -2 1905.91   39.30
   4   9  -2 1929.91   39.20
  -4   9   2 1941.21   42.70
  -4   9   2 1910.41   38.80
   4   9  -2 1882.61   34.60
   3  -9  -2  161.68   13.50
   3  -9  -2  154.88    9.50
  -3  -9   2  144.69   16.50
  -3  -9   2  150.38    7.70
   3  -9  -2  158.68   10.00
   3   9  -2  169.68   10.40
  -3   9   2  149.29   11.40
  -3   9   2  155.18    9.80
   3   9  -2  183.08   17.80
   3   9  -2  153.38    9.80
   3   9  -2  157.58    7.80
   2  -9  -2    6.00    4.50
  -2  -9   2   -2.50   10.90
  -2  -9   2    5.40    3.70
   2  -9  -2   14.70    7.60
   2  -9  -2   11.90    5.00
  -2   9   2   17.90    6.30
   2   9  -2   12.00    4.20
  -2   9   2   11.40    4.80
   2   9  -2   12.70    9.40
  -2   9   2    6.90    4.80
   2   9  -2   12.50    5.10
  -1  -9   2  113.49    8.30
   1  -9  -2  128.49    9.30
   1  -9  -2  141.29   14.60
  -1  -9   2  114.19   17.50
   1  -9  -2  152.38   10.00
  -1   9   2  135.29   11.60
   1   9  -2  140.99    9.30
  -1   9   2  141.99    9.40
  -1   9   2  142.99    9.50
   1   9  -2  132.89    8.50
   1   9  -2  129.59   10.20
   1   9  -2  138.39   15.10
   0  -9  -2 1609.84   38.00
   0  -9   2 1601.04   31.80
   0  -9  -2 1579.94   31.90
   0  -9   2 1624.64   41.20
   0  -9  -2 1472.65   41.60
   0   9   2 1583.44   34.60
   0   9   2 1604.04   36.50
   0   9  -2 1568.44   38.80
   0   9   2 1623.44   32.90
  -1  -9  -2 1029.70   29.40
  -1  -9  -2 1008.90   24.20
   1  -9   2 1010.20   23.40
   1  -9   2 1004.80   22.10
  -1  -9  -2 1011.80   22.70
   1  -9   2 1015.80   31.00
   1   9   2 1044.10   24.20
  -1   9  -2 1015.20   29.30
  -1   9  -2 1068.89   22.40
   1   9   2 1027.10   22.70
  -1   9  -2 1040.20   23.50
   1   9   2  991.90   28.60
  -2  -9  -2   38.90    9.10
   2  -9   2   43.80    6.60
   2  -9   2   38.00   10.00
   2  -9   2   38.20    5.20
  -2   9  -2   41.20    5.90
   2   9   2   39.20    5.90
  -2   9  -2   48.70    5.30
   2   9   2   40.20    5.90
   2   9   2   36.60    9.70
   2   9   2   42.20    5.10
  -2   9  -2   50.59    8.90
   3  -9   2  259.37   12.00
  -3  -9  -2  270.87   17.80
  -3  -9  -2  279.67   10.00
   3  -9   2  278.17   10.00
   3  -9   2  263.37   20.70
  -3   9  -2  282.67   16.10
  -3   9  -2  265.47   11.90
   3   9   2  251.77   18.10
   3   9   2  300.87   12.80
   3   9   2  276.47   10.00
  -3   9  -2  257.87    9.90
   3   9   2  271.67   13.00
   4  -9   2   94.59   13.50
   4  -9   2   81.39    8.80
  -4  -9  -2   82.49   11.40
   4  -9   2   90.79    6.90
  -4  -9  -2   77.89    6.50
   4   9   2   78.39   11.60
   4   9   2   80.09    9.30
  -4   9  -2   80.99    7.80
  -4   9  -2   97.69    7.10
   4   9   2   63.49    6.20
   4   9   2   77.79    9.00
  -4   9  -2   81.49   11.60
   5  -9   2   58.69    5.80
   5  -9   2   62.29   11.20
   5  -9   2   46.90    6.90
  -5  -9  -2   50.49   10.00
  -5  -9  -2   57.09    5.00
   5   9   2   71.29   12.00
   5   9   2   50.69    4.70
   5   9   2   48.90    7.60
  -5   9  -2   59.79    6.80
  -5   9  -2   46.50    6.40
  -5   9  -2   60.29   10.20
   5   9   2   61.29    7.90
   6  -9   2  156.58   16.80
  -6  -9  -2  136.09    6.80
   6  -9   2  144.59   10.60
   6  -9   2  149.39    8.70
  -6  -9  -2  137.79   16.70
   6   9   2  144.69   11.80
  -6   9  -2  138.19    8.40
   6   9   2  129.29   11.00
  -6   9  -2  133.29   14.30
  -6   9  -2  137.89   10.70
   6   9   2  141.99   16.80
   6   9   2  136.19    6.70
   7  -9   2  219.58   11.00
   7  -9   2  245.18   19.80
  -7  -9  -2  232.28   20.30
   7  -9   2  237.38   19.00
   7   9   2  225.08   14.60
   7   9   2  216.28   13.40
  -7   9  -2  215.08   10.20
   7   9   2  241.98   20.80
  -7   9  -2  222.58   13.00
   7   9   2  218.48    7.60
   7   9   2  225.28    7.60
   8  -9   2   76.79    9.10
   8  -9   2   74.29    7.70
  -8  -9  -2   54.49   13.00
   8  -9   2   61.89   12.60
   8  -9   2   71.09   12.50
  -8   9  -2   60.89    8.80
  -8   9  -2   70.69    8.20
   8   9   2   69.99   13.80
   8   9   2   61.89    9.80
   8   9   2   56.79    8.60
   8   9   2   65.29    4.60
   8   9   2   68.09    4.60
   9  -9   2   22.70   12.20
   9  -9   2   37.80    7.10
  -9  -9  -2   22.60   12.70
   9  -9   2   32.60   11.00
   9  -9   2   17.70    6.60
   9   9   2   26.70   10.70
   9   9   2   23.50   12.70
  -9   9  -2   22.30    5.70
  -9   9  -2   27.70    7.80
  10  -9   2  105.49   16.70
 -10  -9  -2   98.79   16.80
  10  -9   2  116.89   11.40
 -10   9  -2   90.59    9.50
  10   9   2  104.69   13.00
 -10   9  -2  120.09   11.50
  11  -9   2  152.68   22.50
 -11  -9  -2  160.88   26.10
  11  -9   2  140.89   12.40
  11   9   2  161.38   16.90
 -11   9  -2  145.39   11.10
 -11   9  -2  141.09   14.00
  12  -9   2   12.80    7.30
 -12  -9  -2    5.40   14.20
  12  -9   2   15.10   12.60
 -12   9  -2    8.50    7.60
  12   9   2   10.40    8.30
  13  -9   2   -2.40   11.70
 -13  -9  -2   17.20   16.80
  13  -9   2    5.30    7.40
  13   9   2    1.10    8.30
 -13   9  -2    0.10    7.60
 -13   9  -2    0.50    5.60
 -14  -9  -2   27.50   20.10
  14  -9   2   22.70   14.10
  14   9   2   -0.40    9.30
 -14   9  -2   25.80    9.20
  13 -10  -2    7.80    8.40
  13 -10  -2    6.60   12.30
 -13 -10   2    9.80   16.40
 -13  10   2    6.10    8.20
  13  10  -2    2.90    7.70
  12 -10  -2   37.10    9.10
 -12 -10   2   40.40   17.70
  12 -10  -2   22.80   13.10
 -12  10   2   26.30    8.40
  12  10  -2   19.70    8.60
 -12  10   2   24.60    8.20
  11 -10  -2  109.09   11.40
 -11 -10   2   80.09   18.10
  11 -10  -2   75.89   15.30
 -11  10   2   95.89   10.90
  11  10  -2   75.29   11.20
 -11  10   2   98.69   10.10
  10 -10  -2  213.08   14.80
 -10 -10   2  227.68   25.60
  10 -10  -2  223.58   22.00
  10 -10  -2  195.18   19.00
 -10  10   2  226.98   24.10
  10  10  -2  224.78   17.40
 -10  10   2  205.38   13.00
  -9 -10   2   76.39   19.50
   9 -10  -2   54.39   12.50
   9 -10  -2   75.09    9.70
  -9  10   2   79.89    8.90
  -9  10   2   59.89    9.20
   9  10  -2   63.69   10.70
   8 -10  -2    6.60    8.10
  -8 -10   2    4.30   11.50
   8 -10  -2   12.80    6.70
   8 -10  -2   13.80   10.00
   8 -10  -2    8.40    6.80
   8  10  -2    1.90    7.30
  -8  10   2    4.00    6.90
  -8  10   2    5.00    5.80
   8  10  -2   10.60   11.90
   7 -10  -2  460.35   17.50
   7 -10  -2  445.66   22.30
  -7 -10   2  457.15   27.80
  -7 -10   2  461.45   10.80
   7 -10  -2  475.95   23.30
   7 -10  -2  488.65   17.00
  -7  10   2  457.55   16.20
   7  10  -2  463.35   19.10
   7  10  -2  484.65   28.40
   7  10  -2  460.15   10.40
  -7  10   2  475.65   18.00
  -6 -10   2   36.00    4.10
   6 -10  -2   38.50    9.30
   6 -10  -2   27.70    6.40
   6 -10  -2   33.30    9.50
  -6 -10   2   31.30   11.20
   6 -10  -2   38.90    7.30
  -6  10   2   23.90    6.20
   6  10  -2   31.10    6.50
  -6  10   2   25.50    5.90
   6  10  -2   32.80    7.40
   6  10  -2   37.90   12.90
   6  10  -2   37.70    4.00
  -5 -10   2  618.94   27.60
  -5 -10   2  653.13   15.00
   5 -10  -2  624.74   19.30
   5 -10  -2  633.94   18.20
   5 -10  -2  645.54   23.80
   5  10  -2  668.33   20.50
  -5  10   2  626.14   22.60
  -5  10   2  652.33   18.30
  -5  10   2  675.93   19.70
   5  10  -2  637.74   14.80
   5  10  -2  629.84   29.00
   5  10  -2  624.44   19.60
   4 -10  -2   48.70    6.40
  -4 -10   2   72.29   13.20
   4 -10  -2   54.29    9.20
   4 -10  -2   49.40    6.70
  -4 -10   2   55.29    6.20
  -4  10   2   65.29   10.00
   4  10  -2   52.69   11.90
   4  10  -2   52.99    6.80
   4  10  -2   58.69    5.40
  -4  10   2   39.60    6.10
   4  10  -2   60.29    7.70
   3 -10  -2  663.33   23.00
   3 -10  -2  623.84   18.60
   3 -10  -2  612.64   17.70
  -3 -10   2  663.93   27.00
  -3 -10   2  648.84   18.00
   3  10  -2  654.63   19.10
  -3  10   2  631.04   21.20
   3  10  -2  641.14   27.00
   3  10  -2  634.94   16.00
   3  10  -2  662.13   18.90
  -3  10   2  647.84   18.60
   2 -10  -2  116.49    9.30
   2 -10  -2  118.69    9.20
  -2 -10   2  105.79   16.30
   2 -10  -2  123.19   13.60
   2  10  -2  127.59    8.00
   2  10  -2  137.19   15.60
  -2  10   2  136.79    9.80
  -2  10   2  144.39    9.30
  -2  10   2  122.69   11.20
   2  10  -2  132.19    9.20
   2  10  -2  139.99    9.50
   1 -10  -2  423.56   19.30
  -1 -10   2  413.76   22.30
   1 -10  -2  415.86   14.10
   1 -10  -2  394.86   14.30
  -1 -10   2  417.96   13.30
  -1  10   2  432.06   14.30
   1  10  -2  415.36   13.30
  -1  10   2  416.76   14.20
  -1  10   2  400.26   16.90
   1  10  -2  411.96   14.20
   1  10  -2  400.66   13.50
   1  10  -2  437.36   20.80
   0 -10   2  171.18   17.60
   0 -10  -2  182.18   10.50
   0 -10  -2  166.48    9.60
   0 -10  -2  149.88   14.80
   0 -10   2  172.58    9.80
   0  10  -2  160.98   14.60
   0  10  -2  158.38    9.50
   0  10   2  170.18   13.20
   0  10   2  166.28   10.00
   0  10   2  174.98    9.70
  -1 -10  -2  823.92   20.30
  -1 -10  -2  866.51   27.50
   1 -10   2  867.51   29.80
   1 -10   2  809.92   20.90
   1 -10   2  844.42   20.00
  -1 -10  -2  828.12   21.90
   1  10   2  872.91   39.60
  -1  10  -2  841.02   20.10
  -1  10  -2  852.21   27.10
  -1  10  -2  825.52   21.10
   1  10   2  834.22   20.20
   1  10   2  843.72   21.80
   2 -10   2  685.93   19.10
   2 -10   2  735.23   26.60
  -2 -10  -2  705.93   25.30
   2 -10   2  668.03   17.20
  -2  10  -2  689.53   17.20
   2  10   2  705.93   19.80
  -2  10  -2  672.23   24.10
   2  10   2  718.03   20.10
  -2  10  -2  695.23   19.20
   2  10   2  717.53   25.50
   3 -10   2   99.69   14.70
   3 -10   2  100.59    7.60
  -3 -10  -2   95.99    7.40
  -3 -10  -2   96.89   11.90
   3 -10   2   90.39    9.20
   3  10   2  105.09    9.80
  -3  10  -2   97.69    9.40
  -3  10  -2   90.69   11.90
  -3  10  -2   88.69    7.30
   3  10   2   98.59   15.20
   3  10   2   94.49    7.50
   3  10   2   93.99    9.40
   4 -10   2   72.79    7.90
  -4 -10  -2   94.99   13.00
  -4 -10  -2   71.09    6.80
   4 -10   2   84.59   12.30
   4 -10   2   73.19    7.10
  -4  10  -2   78.49    7.90
  -4  10  -2   80.19    7.30
   4  10   2   71.99   11.90
  -4  10  -2   80.09   11.90
   4  10   2   77.99    6.90
   4  10   2   81.29    9.50
   4  10   2   77.99    8.40
  -5 -10  -2    6.50    3.80
   5 -10   2    7.80    4.40
   5 -10   2    5.40    8.00
  -5 -10  -2    0.00    8.40
   5 -10   2    4.10    5.20
   5  10   2    8.80    3.70
  -5  10  -2   12.30    7.40
  -5  10  -2    6.80    4.50
   5  10   2    9.90    6.00
  -5  10  -2    1.00    5.40
   5  10   2    6.80    5.20
   5  10   2    5.50    9.10
   6 -10   2   17.50   10.00
   6 -10   2   20.70    7.80
  -6 -10  -2   18.00    4.10
   6 -10   2   13.10    4.90
  -6 -10  -2   26.60   10.90
   6  10   2   10.70    6.70
   6  10   2   19.50    6.90
  -6  10  -2   13.70    6.50
  -6  10  -2   17.60    8.60
   6  10   2   28.60   10.80
  -6  10  -2   21.20    5.10
   6  10   2   16.70    3.90
  -7 -10  -2   76.49   14.80
   7 -10   2   91.89   14.50
   7 -10   2   70.19    8.80
   7 -10   2   80.79   12.50
   7  10   2   76.59   10.80
   7  10   2   64.29    9.10
  -7  10  -2   54.79    8.00
   7  10   2   72.79    6.00
  -7  10  -2   79.19    8.40
   8 -10   2   -3.80    6.00
  -8 -10  -2   -7.60   10.70
   8 -10   2   -0.60    9.70
   8 -10   2   -1.40    5.20
   8 -10   2   -1.00   10.40
   8  10   2    3.70    2.90
  -8  10  -2   -3.40    4.60
   8  10   2   -4.10    7.70
   8  10   2    0.10    2.70
  -8  10  -2    1.70    6.90
   8  10   2    2.10   10.20
   9 -10   2   64.09    8.00
   9 -10   2   66.79   14.50
  -9 -10  -2   37.00   13.50
   9 -10   2   59.19   13.00
  -9  10  -2   56.59    7.20
   9  10   2   50.99   10.60
  -9  10  -2   69.69    9.10
  10 -10   2   43.60   15.80
  10 -10   2   60.99    8.60
 -10 -10  -2   58.89   16.50
  10  10   2   73.09   12.30
 -10  10  -2   45.00    7.00
 -10  10  -2   31.10    8.00
  11 -10   2   57.29   15.80
  11 -10   2   75.99    9.40
 -11 -10  -2   90.39   19.80
 -11  10  -2   76.39   10.30
 -11  10  -2   66.59    8.20
  11  10   2   77.29   11.50
  12 -10   2   -2.10   11.50
 -12 -10  -2    1.30   13.90
  12 -10   2    4.40    6.70
 -12  10  -2   -2.20    7.50
 -12  10  -2    4.80    9.00
  12  10   2    2.60    7.70
 -13 -10  -2    2.50   17.90
  13 -10   2    5.40    7.10
  13 -10   2   -3.60   12.00
  13  10   2    5.80    7.50
 -13  10  -2   11.20    8.30
 -13  10  -2    6.90    6.10
 -13 -11   2   11.40   17.70
  13 -11  -2    6.70    8.00
  13 -11  -2    6.20   13.00
 -13  11   2    5.70    8.30
  13  11  -2   -1.10    8.10
 -12 -11   2   69.79   19.50
  12 -11  -2   50.29    9.70
  12 -11  -2   54.39   15.40
 -12  11   2   75.79   11.20
  12  11  -2   37.10    8.90
  11 -11  -2    9.00    7.40
 -11 -11   2    3.00   13.90
 -11  11   2   -8.30    5.60
 -11  11   2   11.30    7.60
  11  11  -2   17.20    8.80
  10 -11  -2   57.69   13.90
 -10 -11   2   98.59   18.90
  10 -11  -2   79.79   10.20
 -10  11   2   76.29   10.20
 -10  11   2   65.69   10.00
  10  11  -2   62.99   10.80
  -9 -11   2   14.00   12.60
   9 -11  -2   28.90   11.60
   9 -11  -2   21.90    7.50
   9  11  -2   20.40    8.70
  -9  11   2   17.90    8.40
  -9  11   2   19.10    6.50
   8 -11  -2  259.87   21.60
   8 -11  -2  289.47   19.80
  -8 -11   2  279.07   27.30
   8 -11  -2  270.07   14.50
   8  11  -2  259.57    6.70
   8  11  -2  252.47   19.30
  -8  11   2  258.07   15.80
  -8  11   2  248.38   13.50
  -7 -11   2   -0.20   11.50
   7 -11  -2    6.60    6.10
  -7 -11   2    2.00    3.30
   7 -11  -2    4.10    7.70
   7 -11  -2    1.80    9.50
   7 -11  -2    7.00    5.90
   7  11  -2   -7.50    7.20
   7  11  -2   13.60   12.40
   7  11  -2    0.30    6.60
   7  11  -2    0.10    2.90
  -7  11   2    0.80    6.40
  -7  11   2   -1.20    5.40
   6 -11  -2  369.66   20.90
  -6 -11   2  360.96   26.80
  -6 -11   2  347.67   10.60
   6 -11  -2  377.56   16.00
   6 -11  -2  336.47   14.50
  -6  11   2  386.56   16.10
   6  11  -2  350.16   17.10
  -6  11   2  341.87   14.60
   6  11  -2  361.36   10.60
   6  11  -2  339.77   15.90
   5 -11  -2  224.38   15.00
   5 -11  -2  232.38   12.20
  -5 -11   2  225.68    9.30
   5 -11  -2  246.98   18.00
  -5 -11   2  214.28   21.00
   5  11  -2  231.58    9.20
   5  11  -2  240.28   14.20
   5  11  -2  240.18   13.20
  -5  11   2  241.98   15.60
   5  11  -2  220.08   22.60
  -5  11   2  218.78   12.00
  -5  11   2  224.08   13.10
  -4 -11   2  457.15   13.50
   4 -11  -2  457.85   16.60
  -4 -11   2  452.65   25.30
   4 -11  -2  456.85   15.80
   4 -11  -2  458.75   24.80
   4  11  -2  459.15   13.30
  -4  11   2  475.45   19.60
  -4  11   2  456.65   16.60
   4  11  -2  431.66   25.20
   4  11  -2  458.55   17.10
   4  11  -2  440.66   16.60
   3 -11  -2  126.89   14.60
  -3 -11   2  158.98   18.30
  -3 -11   2  140.69    8.50
   3 -11  -2  140.69   10.10
   3 -11  -2  137.59   10.20
   3  11  -2  148.29   10.90
  -3  11   2  143.39   12.20
  -3  11   2  129.69   10.40
   3  11  -2  150.68   10.20
   3  11  -2  148.99   17.90
   2 -11  -2   57.89    6.70
   2 -11  -2   80.09    8.00
   2 -11  -2   71.59   10.60
  -2 -11   2   73.19   12.90
   2  11  -2   78.29   12.50
  -2  11   2   75.79   10.80
  -2  11   2   65.99    7.10
   2  11  -2   64.29    7.20
  -2  11   2   58.59    7.00
   2  11  -2   71.79    7.50
   2  11  -2   72.79    8.40
  -1 -11   2  633.64   26.80
   1 -11  -2  655.13   24.00
  -1 -11   2  656.13   17.60
   1 -11  -2  614.44   18.20
   1 -11  -2  617.44   18.40
  -1  11   2  661.73   18.60
  -1  11   2  632.94   18.30
   1  11  -2  618.04   17.70
   1  11  -2  652.73   18.20
   1  11  -2  648.54   17.50
   1  11  -2  619.84   25.00
  -1  11   2  628.04   24.60
   0 -11  -2  453.95   15.80
   0 -11  -2  447.76   20.80
   0 -11   2  448.16   23.40
   0 -11  -2  447.26   15.00
   0 -11   2  466.55   14.90
   0  11  -2  468.95   21.30
   0  11   2  456.05   15.00
   0  11   2  454.25   19.10
   0  11   2  465.55   15.60
   0  11  -2  431.66   14.70
   1 -11   2  101.89    8.90
  -1 -11  -2   88.89    8.40
   1 -11   2   88.99   12.50
  -1 -11  -2  104.09    9.80
   1 -11   2  104.09    8.30
  -1 -11  -2   99.69   12.60
   1  11   2   98.89   13.50
  -1  11  -2   91.99    8.90
  -1  11  -2  100.09   12.90
   1  11   2   98.69    9.30
  -1  11  -2   86.79    7.80
   1  11   2   89.29    8.40
   2 -11   2  160.68    9.30
   2 -11   2  180.98   10.80
   2 -11   2  182.18   17.30
  -2 -11  -2  175.08   17.40
   2  11   2  175.48    9.70
   2  11   2  187.68   11.30
   2  11   2  196.48   16.40
  -2  11  -2  194.78   11.00
  -2  11  -2  165.28    9.10
  -2  11  -2  170.68   14.40
   2  11   2  168.88   11.30
   3 -11   2  135.99   10.20
  -3 -11  -2  113.19   16.60
   3 -11   2  130.49    8.60
  -3 -11  -2  157.88    8.80
   3 -11   2  129.69   16.80
   3  11   2  134.09    8.70
  -3  11  -2  142.19   10.40
  -3  11  -2  139.79    8.60
   3  11   2  134.29   10.80
   3  11   2  150.48   11.60
   3  11   2  126.79   16.50
  -3  11  -2  133.89   13.70
   4 -11   2    1.20    8.80
  -4 -11  -2   -2.20    9.20
   4 -11   2    0.90    4.20
  -4 -11  -2   -2.20    3.80
   4 -11   2   -4.40    4.80
  -4  11  -2   -0.80    4.20
   4  11   2    2.10    5.10
  -4  11  -2   -0.80    5.40
  -4  11  -2    2.40    7.10
   4  11   2   10.10    9.80
   4  11   2   -3.10    5.50
   4  11   2   -2.10    4.20
  -5 -11  -2  158.08    8.90
  -5 -11  -2  141.39   19.80
   5 -11   2  164.08   18.20
   5 -11   2  146.09   11.50
   5 -11   2  162.08    9.50
  -5  11  -2  161.78   12.40
   5  11   2  155.48   13.70
   5  11   2  174.58    8.80
   5  11   2  185.78   13.10
   5  11   2  151.28   19.10
  -5  11  -2  156.98    9.60
  -5  11  -2  158.58   15.50
   6 -11   2  522.55   26.40
   6 -11   2  533.55   19.00
  -6 -11  -2  532.65   28.70
  -6 -11  -2  506.45   14.00
   6  11   2  524.85   14.00
  -6  11  -2  512.65   15.60
  -6  11  -2  521.15   19.20
  -6  11  -2  501.95   24.40
   6  11   2  510.55   28.00
   6  11   2  555.34   20.60
   6  11   2  504.95   19.40
   7 -11   2   27.20    6.00
  -7 -11  -2   13.10    4.20
  -7 -11  -2   18.30   12.40
   7 -11   2   21.50    7.00
   7 -11   2   28.40   12.00
   7  11   2   23.30   12.50
   7  11   2   12.20    8.10
   7  11   2   17.60    4.00
  -7  11  -2   16.90    7.30
  -7  11  -2   15.10    5.50
   8 -11   2   12.10    5.90
   8 -11   2   10.10    9.00
   8 -11   2    8.40   11.20
  -8 -11  -2   18.20   12.20
   8  11   2   15.50    3.50
  -8  11  -2   11.50    5.50
   8  11   2   23.00   11.50
  -8  11  -2    8.00    8.10
   8  11   2   11.80    3.40
   8  11   2   27.60    9.10
  -9 -11  -2   14.80   12.70
   9 -11   2   13.70   11.40
   9 -11   2   13.70    9.70
   9 -11   2   12.00    6.20
  -9  11  -2   22.40    8.00
   9  11   2   12.00    2.70
   9  11   2   10.00    2.60
   9  11   2    4.50    8.00
  -9  11  -2   -0.10    4.90
 -10 -11  -2  394.06   31.30
  10 -11   2  346.17   15.30
  10 -11   2  329.47   27.00
  10  11   2  367.36   20.20
 -10  11  -2  357.56   18.90
 -10  11  -2  321.17   14.00
  11 -11   2   97.19    9.80
  11 -11   2   67.29   16.10
 -11 -11  -2   89.99   20.30
  11  11   2   63.59   11.40
 -11  11  -2   91.29    9.90
 -11  11  -2   72.09   10.30
  12 -11   2   57.99    8.80
  12 -11   2   47.10   15.50
 -12 -11  -2   65.49   20.10
  12  11   2   42.60    9.20
 -12  11  -2   56.49   10.20
 -12  11  -2   40.30    7.60
 -13 -11  -2   59.79   23.40
  13 -11   2   31.10    8.20
  13 -11   2   10.80   14.00
 -13  11  -2   38.20    7.30
 -13  11  -2   44.80   10.80
 -13 -12   2    6.20   19.90
  13 -12  -2    9.90    7.70
  13 -12  -2   -0.30   12.60
  13  12  -2    1.20    7.20
 -13  12   2   -6.30    8.30
  12 -12  -2   14.40    8.10
 -12 -12   2   19.70   17.90
  12 -12  -2   -2.20   12.10
  12  12  -2    5.10    7.20
 -12  12   2   21.70    9.40
 -11 -12   2   23.90   16.00
  11 -12  -2   23.40   12.70
  11 -12  -2   21.20    8.10
 -11  12   2   27.70    7.40
  11  12  -2   27.10    9.50
 -11  12   2   21.00    8.70
 -10 -12   2    0.40   13.40
  10 -12  -2   -0.50   11.10
  10 -12  -2    6.20    6.90
 -10  12   2   -1.90    5.90
  10  12  -2    5.50    8.20
 -10  12   2    5.50    7.60
   9 -12  -2   89.29    9.90
   9 -12  -2   83.59   14.80
   9 -12  -2  115.89   17.10
  -9 -12   2   89.39   18.60
   9  12  -2   97.69   12.40
  -9  12   2   79.99   10.40
  -9  12   2   91.19    9.50
   8 -12  -2   -2.80    9.80
   8 -12  -2    2.50    8.60
   8 -12  -2    4.50    6.50
   8  12  -2    5.10    2.70
  -8  12   2    2.80    7.00
   8  12  -2   -7.10    8.10
  -8  12   2    2.70    5.70
   7 -12  -2    4.20    9.60
   7 -12  -2   -2.20    8.40
  -7 -12   2    9.60   12.00
   7 -12  -2    8.80    6.50
  -7 -12   2   -0.20    3.70
   7  12  -2   11.60    3.50
  -7  12   2   19.90    6.70
  -7  12   2   21.70    7.90
   7  12  -2    0.50    7.50
   7  12  -2   -1.70   12.70
   6 -12  -2  186.18   12.50
   6 -12  -2  197.28   18.70
   6 -12  -2  190.78   13.40
  -6 -12   2  189.78   25.00
  -6 -12   2  172.18    8.70
   6  12  -2  198.18   24.50
   6  12  -2  199.48   14.90
   6  12  -2  179.68    8.60
  -6  12   2  185.78   12.30
  -6  12   2  189.48   13.70
   6  12  -2  196.38   13.50
   5 -12  -2  107.89   16.60
   5 -12  -2  120.69   11.80
  -5 -12   2  111.39    8.30
   5 -12  -2   97.49   10.90
  -5 -12   2  134.09   18.10
  -5  12   2  110.19   10.80
   5  12  -2  117.79   18.20
  -5  12   2  123.39   12.00
   5  12  -2  106.89   11.60
  -5  12   2  104.79   13.50
   5  12  -2  100.79   10.40
   5  12  -2  128.89    8.30
  -4 -12   2  961.30   36.00
  -4 -12   2  909.11   21.30
   4 -12  -2  942.11   31.10
   4 -12  -2  931.51   24.00
   4 -12  -2  929.41   25.20
   4  12  -2  946.91   25.40
   4  12  -2  944.51   35.90
  -4  12   2  911.21   25.20
  -4  12   2  763.02   22.40
  -4  12   2  942.11   29.10
   4  12  -2  917.61   25.50
   4  12  -2  944.51   21.50
   3 -12  -2   78.99   11.90
   3 -12  -2   86.09    8.70
  -3 -12   2   86.39    8.10
  -3 -12   2   96.49   14.90
   3 -12  -2   58.59    7.30
  -3  12   2   73.59   11.50
   3  12  -2   76.49    8.60
   3  12  -2   85.49    9.60
  -3  12   2   67.29    8.30
   3  12  -2   86.39    8.20
   3  12  -2   67.99   12.90
   2 -12  -2  500.65   17.00
   2 -12  -2  487.45   17.10
  -2 -12   2  470.75   26.10
   2  12  -2  497.25   16.70
  -2  12   2  489.95   17.10
   2  12  -2  500.75   15.50
  -2  12   2  494.95   16.60
   2  12  -2  487.05   16.80
  -2  12   2  511.75   20.40
   2  12  -2  483.25   24.40
   1 -12  -2   77.69    8.70
  -1 -12   2   76.39    7.50
   1 -12  -2   61.59    7.30
  -1 -12   2   55.59   12.10
  -1  12   2   59.59    7.40
   1  12  -2   82.99    8.90
   1  12  -2   57.19   10.90
   1  12  -2   78.79    8.60
  -1  12   2   73.19   10.00
   1  12  -2   78.59    9.20
  -1  12   2   71.49    7.80
   0 -12  -2   53.79   11.10
   0 -12  -2   83.79    8.30
   0 -12   2   73.09    7.70
   0 -12  -2   66.09    8.40
   0 -12   2   71.59   13.30
   0  12   2   53.19    7.00
   0  12   2   67.19   10.10
   0  12  -2   69.39    7.80
   0  12  -2   55.69    7.00
   0  12   2   60.89    7.30
   0  12  -2   64.29   11.00
  -1 -12  -2   35.40   10.90
  -1 -12  -2   33.40    5.90
   1 -12   2   32.40   11.20
  -1 -12  -2   29.00    6.70
   1 -12   2   52.99    7.40
   1 -12   2   37.90    6.20
   1  12   2   31.70    9.10
  -1  12  -2   42.90    9.40
   1  12   2   45.20    7.40
   1  12   2   32.60    6.20
  -1  12  -2   39.80    6.00
  -1  12  -2   43.50    7.10
   2 -12   2   22.50    6.30
  -2 -12  -2   10.50    9.90
  -2 -12  -2   16.30    4.70
   2 -12   2    9.90    5.10
   2 -12   2   18.20   10.60
   2  12   2   13.00    5.90
   2  12   2   19.20    5.30
   2  12   2   15.10    6.50
   2  12   2   16.90    9.30
  -2  12  -2   19.60    6.70
  -2  12  -2    9.90    4.80
  -2  12  -2    7.50    7.50
  -3 -12  -2   41.30    5.90
   3 -12   2   20.20   10.90
   3 -12   2   38.20   11.60
   3 -12   2   32.10    5.80
  -3 -12  -2   28.70   10.60
   3  12   2   25.80    7.00
   3  12   2   33.90    5.70
  -3  12  -2   28.70    6.80
   3  12   2   47.70    7.90
  -3  12  -2   25.60    5.50
   3  12   2   20.30   10.70
  -3  12  -2   27.70    8.60
  -4 -12  -2   15.10   11.20
   4 -12   2    4.20    5.50
  -4 -12  -2   11.20    4.70
   4 -12   2    6.60    6.10
   4 -12   2   13.20   10.70
  -4  12  -2    3.50    4.90
  -4  12  -2    2.10    7.50
   4  12   2    5.70    4.70
   4  12   2   -2.30   10.40
  -4  12  -2   16.10    7.10
   4  12   2    9.10    6.20
   4  12   2   15.30    7.20
  -5 -12  -2  152.28   18.90
  -5 -12  -2  124.39    9.00
   5 -12   2  110.39    9.30
   5 -12   2  136.09   19.20
   5 -12   2  121.89   11.90
   5  12   2  124.39   20.50
  -5  12  -2  130.59   15.60
  -5  12  -2  117.59   12.40
   5  12   2  119.49    8.80
   5  12   2  118.69   12.10
   5  12   2  135.09   13.30
  -5  12  -2  123.99    9.60
  -6 -12  -2   45.00    5.70
   6 -12   2   50.69   13.40
  -6 -12  -2   53.79   15.00
   6 -12   2   61.19    7.20
  -6  12  -2   40.70    8.00
  -6  12  -2   51.79    6.90
   6  12   2   47.30    5.70
   6  12   2   42.20    8.50
   6  12   2   55.99    9.90
  -6  12  -2   47.10   11.00
  -7 -12  -2  143.09    8.30
   7 -12   2  179.48   21.00
  -7 -12  -2  142.69   21.90
   7 -12   2  146.99   10.40
   7  12   2  144.59   21.80
  -7  12  -2  162.38   10.40
   7  12   2  179.98   19.70
   7  12   2  159.08    8.20
   8 -12   2   25.60   10.90
   8 -12   2   28.80    6.40
  -8 -12  -2   30.40   13.50
   8 -12   2   30.40   12.80
  -8  12  -2   42.30    9.00
   8  12   2   46.60   10.10
  -8  12  -2   34.30    6.30
   8  12   2   29.60    4.30
   8  12   2   31.90    4.30
   9 -12   2   -8.30    5.20
  -9 -12  -2   -4.70   12.10
   9 -12   2   -3.50   11.40
   9  12   2    0.20    2.60
   9  12   2    4.70    8.10
   9  12   2   -0.30    2.50
  -9  12  -2    7.20    7.10
  -9  12  -2    1.10    5.10
 -10 -12  -2  421.56   31.20
  10 -12   2  390.96   16.10
  10 -12   2  403.36   29.10
  10  12   2  445.96   22.70
 -10  12  -2  448.46   20.50
 -10  12  -2  414.26   15.80
  11 -12   2    2.20    6.10
  11 -12   2   -0.30   12.40
 -11 -12  -2   13.90   16.60
  11  12   2   -2.30    7.30
 -11  12  -2   -8.50    7.60
 -11  12  -2    2.00    5.50
 -12 -12  -2   27.30   20.40
  12 -12   2   20.40    7.00
  12 -12   2   12.00   13.80
 -12  12  -2   29.50    6.90
  12  12   2   21.70    8.60
 -12  12  -2   20.10    8.90
  12 -13  -2   -8.00   11.70
 -12 -13   2   10.40   18.50
  12 -13  -2   19.80    8.30
 -12  13   2    4.60    9.00
  11 -13  -2   38.20   14.10
  11 -13  -2   81.59   10.30
 -11 -13   2   67.19   21.50
  11  13  -2   28.00    8.70
 -11  13   2   49.00    9.90
 -11  13   2   51.39    9.70
  10 -13  -2   16.80    7.40
  10 -13  -2    8.20   11.60
 -10 -13   2    7.30   15.60
  10  13  -2   10.20    8.70
 -10  13   2    7.50    6.20
 -10  13   2    1.40    7.80
   9 -13  -2  156.88   13.30
   9 -13  -2  150.68   21.40
   9 -13  -2  131.09   20.20
  -9 -13   2  170.48   23.60
  -9  13   2  155.58   12.40
   9  13  -2  153.28   16.80
  -9  13   2  162.88   15.70
   8 -13  -2  270.37   14.90
  -8 -13   2  264.97    8.70
   8 -13  -2  261.17   22.40
   8 -13  -2  257.07   23.10
  -8 -13   2  295.07   27.80
   8  13  -2  257.47    8.30
  -8  13   2  279.77   16.80
  -8  13   2  272.57   14.20
   8  13  -2  247.98   18.00
  -7 -13   2   54.29   15.70
   7 -13  -2   46.00   12.70
   7 -13  -2   42.40   12.00
  -7 -13   2   40.20    5.20
   7 -13  -2   53.09    8.30
  -7  13   2   42.00    8.50
   7  13  -2   50.49    5.10
   7  13  -2   28.00    9.00
  -7  13   2   47.40    7.80
  -6 -13   2   23.40   14.20
   6 -13  -2   20.00   10.70
  -6 -13   2   24.70    4.90
   6 -13  -2   24.70    7.20
   6  13  -2   14.50   13.20
  -6  13   2   26.20    8.60
   6  13  -2   31.10    9.70
   6  13  -2   15.60    4.60
  -6  13   2   25.00    7.10
   5 -13  -2  350.86   22.50
  -5 -13   2  338.47   12.50
   5 -13  -2  352.16   15.40
  -5 -13   2  353.06   27.20
  -5  13   2  331.57   15.10
  -5  13   2  356.96   19.40
   5  13  -2  318.47   12.20
   5  13  -2  337.87   26.80
   5  13  -2  361.56   16.70
   5  13  -2  320.97   16.80
  -5  13   2  357.36   16.80
   4 -13  -2   39.20   12.00
   4 -13  -2   31.50    7.20
  -4 -13   2   33.80    5.80
   4 -13  -2   45.90    8.30
  -4 -13   2   36.30   13.50
  -4  13   2   32.60    6.80
  -4  13   2   22.70    6.90
   4  13  -2   43.50   13.40
   4  13  -2   47.00    8.50
   4  13  -2   34.60    7.40
   4  13  -2   30.80    5.80
  -4  13   2   23.30    8.50
  -3 -13   2  241.68   23.80
   3 -13  -2  258.97   14.00
  -3 -13   2  260.37   11.90
   3 -13  -2  254.87   20.20
   3 -13  -2  235.98   13.60
   3  13  -2  275.27   14.00
   3  13  -2  247.78   11.80
   3  13  -2  270.97   14.50
  -3  13   2  252.97   16.70
  -3  13   2  270.97   14.40
   3  13  -2  255.37   22.10
  -2 -13   2   13.30   11.90
   2 -13  -2   19.10    6.60
   2 -13  -2   17.10    6.50
   2 -13  -2   14.10   10.40
  -2  13   2   23.30    8.30
   2  13  -2   23.70    6.60
   2  13  -2   18.20   10.60
   2  13  -2   20.50    6.30
  -2  13   2   13.70    6.70
  -2  13   2   11.20    5.90
   2  13  -2   17.00    5.80
   1 -13  -2  151.48   11.40
   1 -13  -2  135.89   17.70
  -1 -13   2  132.99   16.90
   1 -13  -2  133.49   11.60
  -1 -13   2  144.79   10.30
   1  13  -2  143.69   10.80
  -1  13   2  134.99   11.00
  -1  13   2  139.99   14.30
  -1  13   2  120.59   11.00
   1  13  -2  140.59   17.20
   1  13  -2  129.39   10.40
   1  13  -2  128.29   11.10
   0 -13   2  172.68   21.00
   0 -13  -2  156.08   18.60
   0 -13  -2  166.68   11.40
   0 -13  -2  161.88   12.50
   0 -13   2  201.98   11.70
   0  13  -2  158.78   11.10
   0  13   2  155.58   11.20
   0  13   2  175.18   11.80
   0  13  -2  171.58   17.20
   0  13  -2  167.58   11.60
   0  13   2  169.28   15.50
  -1 -13  -2   24.50   11.60
   1 -13   2   36.30    7.20
  -1 -13  -2   33.00    6.80
   1 -13   2   24.10   12.60
  -1  13  -2   28.60    9.50
   1  13   2   26.50    9.70
  -1  13  -2   27.10    6.10
   1  13   2   40.80    7.40
  -1  13  -2   43.70    7.20
   1  13   2   25.00    6.10
   2 -13   2   75.29    8.90
  -2 -13  -2   66.19   14.00
   2 -13   2   48.20   13.40
  -2 -13  -2   50.99    6.70
   2 -13   2   56.89    7.40
   2  13   2   56.69    7.10
   2  13   2   54.59   11.80
  -2  13  -2   64.79   11.20
  -2  13  -2   63.09    8.10
  -2  13  -2   66.49    7.30
   2  13   2   65.69    8.70
   2  13   2   70.69    9.10
   3 -13   2  198.58   11.20
   3 -13   2  202.18   21.50
  -3 -13  -2  201.18   11.20
   3 -13   2  212.58   13.10
  -3 -13  -2  202.28   21.50
   3  13   2  171.38   19.70
  -3  13  -2  183.18   10.80
   3  13   2  195.18   14.20
  -3  13  -2  196.98   13.30
   3  13   2  197.58   13.50
   3  13   2  213.58   11.60
  -3  13  -2  191.68   17.30
  -4 -13  -2  227.28   11.50
  -4 -13  -2  234.28   23.50
   4 -13   2  236.38   14.40
   4 -13   2  222.48   12.10
   4 -13   2  243.88   22.90
   4  13   2  259.97   15.60
   4  13   2  223.88   14.40
   4  13   2  239.88   22.70
  -4  13  -2  240.88   14.80
   4  13   2  251.07   11.90
  -4  13  -2  236.98   18.70
  -4  13  -2  225.58   11.80
   5 -13   2  647.44   18.80
  -5 -13  -2  644.24   18.00
  -5 -13  -2  694.23   32.40
   5 -13   2  640.84   30.70
   5  13   2  636.24   32.00
   5  13   2  633.74   22.90
  -5  13  -2  665.03   22.50
   5  13   2  673.53   23.70
  -5  13  -2  662.23   18.90
  -5  13  -2  608.84   27.20
   5  13   2  644.14   17.80
  -6 -13  -2  639.14   17.40
   6 -13   2  642.74   30.80
   6 -13   2  642.54   18.60
  -6 -13  -2  682.53   33.60
  -6  13  -2  639.84   23.20
   6  13   2  633.84   17.10
   6  13   2  627.54   32.80
  -6  13  -2  624.64   18.60
   7 -13   2   94.19   15.70
  -7 -13  -2  119.09   18.60
  -7 -13  -2   99.59    7.80
   7 -13   2   89.39    8.50
   7  13   2   99.49   11.90
  -7  13  -2   86.39   10.40
  -7  13  -2   87.09   13.80
  -7  13  -2   87.19    9.40
   7  13   2   95.69   16.80
   7  13   2   92.79    7.60
   8 -13   2   -6.40    5.00
   8 -13   2   -3.10    8.80
   8 -13   2    3.90   11.50
  -8 -13  -2   -0.30   13.70
  -8  13  -2    1.70    4.90
   8  13   2    6.70    3.60
  -8  13  -2    0.40    7.10
   8  13   2   -0.10    8.00
   9 -13   2    2.30   14.20
   9 -13   2   -3.90    5.30
  -9 -13  -2    6.60   14.70
   9  13   2    3.20    2.90
  -9  13  -2  -10.20    4.80
   9  13   2   -6.50    7.70
   9  13   2   -1.00    2.80
  -9  13  -2   -5.10    6.90
  10 -13   2   17.30    6.40
  10 -13   2   -2.20   12.30
 -10 -13  -2   10.60   15.60
  10  13   2   12.40    9.20
 -10  13  -2   11.10    8.20
 -10  13  -2   11.10    5.90
 -11 -13  -2    3.10   16.90
  11 -13   2  -10.70   12.10
  11 -13   2    9.20    5.90
 -11  13  -2   -4.90    7.60
 -11  13  -2    0.20    5.30
  11  13   2    5.90    7.30
  12 -13   2   -9.80   12.70
  12 -13   2    3.10    5.80
 -12 -13  -2    9.10   19.80
  12  13   2    0.10    6.30
 -12  13  -2   -8.40    8.40
 -12  13  -2   -1.30    5.40
 -11 -14   2   12.30   18.00
  11 -14  -2   -4.20   12.00
  11 -14  -2   -4.60    6.60
 -11  14   2   -0.90    8.30
  11  14  -2   -2.70    7.30
  10 -14  -2   90.09   10.70
 -10 -14   2   97.09   22.00
 -10  14   2   65.09   11.10
 -10  14   2   44.40    8.30
  10  14  -2   60.79   11.10
   9 -14  -2   41.10   11.90
   9 -14  -2   47.30    8.50
   9 -14  -2   23.50   12.60
  -9 -14   2   53.99   19.30
  -9  14   2   32.40    8.70
  -9  14   2   34.60    7.90
   9  14  -2   30.70    9.40
  -8 -14   2   35.40   15.40
   8 -14  -2   17.50   10.40
   8 -14  -2   15.70    6.90
  -8 -14   2   15.10    4.00
   8 -14  -2   17.90   11.70
   8  14  -2   22.30    3.90
  -8  14   2   23.70    7.20
   8  14  -2    2.50    8.30
  -8  14   2   32.60    9.10
  -7 -14   2  107.29   19.60
   7 -14  -2  122.09   19.10
   7 -14  -2   94.29   15.00
  -7 -14   2   87.99    7.70
   7 -14  -2   90.99    9.90
   7  14  -2   87.79    7.50
   7  14  -2  104.69   12.70
  -7  14   2  100.49   11.80
  -7  14   2   93.59    9.90
   6 -14  -2  143.59   19.80
   6 -14  -2  136.39   12.60
  -6 -14   2  123.09    9.00
  -6 -14   2  159.48   26.20
  -6  14   2  132.59   15.20
  -6  14   2  143.09   12.10
  -6  14   2  152.58   14.30
   6  14  -2  137.39   15.00
   6  14  -2  138.79    9.00
   5 -14  -2   27.60    7.40
  -5 -14   2   20.90    5.60
   5 -14  -2   31.10   12.00
  -5 -14   2   16.90   13.60
   5  14  -2   12.50    8.30
   5  14  -2   15.90   13.60
   5  14  -2   25.10    5.70
  -5  14   2   18.90    6.90
   5  14  -2   24.90    8.70
  -5  14   2   30.80    8.10
  -5  14   2   25.50    8.70
  -4 -14   2  162.18   24.60
   4 -14  -2  174.38   19.90
   4 -14  -2  169.48   12.70
  -4 -14   2  158.58   10.50
   4  14  -2  166.78   12.80
  -4  14   2  162.38   15.30
   4  14  -2  176.58   14.00
  -4  14   2  156.28   13.10
   4  14  -2  144.39   22.10
   4  14  -2  148.39   10.40
  -4  14   2  160.18   11.90
  -3 -14   2    7.50   12.40
   3 -14  -2   16.80   11.20
  -3 -14   2    4.20    5.60
   3 -14  -2    2.90    5.70
   3 -14  -2    3.70    6.60
   3  14  -2    8.70    6.70
   3  14  -2   15.00    6.70
  -3  14   2    3.80    6.40
   3  14  -2    3.50    5.40
  -3  14   2   13.10    7.90
   3  14  -2    1.80   12.50
   2 -14  -2  279.37   14.80
   2 -14  -2  289.77   22.10
   2 -14  -2  285.87   14.90
  -2 -14   2  304.17   26.80
  -2  14   2  316.67   15.40
   2  14  -2  307.67   15.20
  -2  14   2  267.47   17.80
   2  14  -2  298.37   14.60
   2  14  -2  275.67   22.40
  -2  14   2  281.77   14.40
   2  14  -2  283.97   13.60
  -1 -14   2    5.20    5.00
  -1 -14   2   -8.70   11.20
   1 -14  -2   -2.90    6.10
   1 -14  -2   -8.90    9.60
   1 -14  -2   -8.70    6.30
   1  14  -2  -10.10    8.80
  -1  14   2   -9.50    5.40
   1  14  -2    2.40    5.70
   1  14  -2   -7.10    5.90
   1  14  -2   -9.60    5.10
  -1  14   2   -3.50    5.80
  -1  14   2    0.80    7.50
   0 -14  -2   51.19    9.20
   0 -14   2   63.89   15.00
   0 -14  -2   67.69   14.10
   0 -14  -2   71.39    9.50
   0  14  -2   41.90    6.00
   0  14   2   60.79   11.40
   0  14   2   74.39    9.30
   0  14  -2   71.39    8.40
   0  14   2   57.39    8.30
   0  14  -2   73.49   12.80
   0  14  -2   76.79    8.80
   1 -14   2    2.60   12.00
  -1 -14  -2  -11.00   10.90
  -1 -14  -2    3.40    5.60
   1 -14   2    7.10    5.70
   1  14   2   -6.00    6.20
   1  14   2   -0.10    8.80
  -1  14  -2    0.20    8.90
  -1  14  -2    0.00    5.10
   1  14   2   -4.20    5.40
  -1  14  -2    4.80    6.10
  -2 -14  -2   91.79   10.20
   2 -14   2  112.39   17.30
  -2 -14  -2  116.19   16.90
   2 -14   2   89.29   10.40
   2 -14   2  110.19   10.70
   2  14   2   75.89   13.20
   2  14   2   87.79    8.90
  -2  14  -2  106.09   11.70
  -2  14  -2  105.99   14.20
   2  14   2   90.59   10.50
   2  14   2  107.79   11.00
  -2  14  -2   94.89    9.70
   3 -14   2  434.96   27.80
   3 -14   2  450.95   18.30
   3 -14   2  457.35   16.20
  -3 -14  -2  504.75   28.50
  -3 -14  -2  441.76   16.00
  -3  14  -2  484.15   19.00
  -3  14  -2  437.66   23.70
   3  14   2  406.16   25.50
   3  14   2  450.25   19.00
   3  14   2  471.65   16.60
  -3  14  -2  428.26   15.80
   3  14   2  451.95   19.30
  -4 -14  -2  219.88   12.00
  -4 -14  -2  268.57   25.50
   4 -14   2  252.47   24.20
   4 -14   2  226.88   12.40
   4  14   2  247.98   18.00
  -4  14  -2  232.78   12.30
   4  14   2  222.58   12.10
   4  14   2  201.98   15.40
   4  14   2  223.18   23.00
  -4  14  -2  231.88   19.20
  -4  14  -2  243.98   15.30
   5 -14   2  124.49   10.80
   5 -14   2  141.09   18.40
  -5 -14  -2  173.98   23.70
  -5 -14  -2  127.89   10.10
   5  14   2  145.99   22.40
  -5  14  -2  156.68   14.10
   5  14   2  138.19   10.10
  -5  14  -2  139.49   10.90
   6 -14   2   -2.40    5.40
   6 -14   2    4.70   12.30
  -6 -14  -2    9.80   13.30
  -6 -14  -2    8.40    5.20
   6  14   2    8.90    8.30
  -6  14  -2    2.20    8.40
   6  14   2    8.70   13.30
  -6  14  -2   -5.60    5.30
  -6  14  -2    9.40    8.00
   6  14   2   10.10    5.00
  -7 -14  -2    8.10   14.70
  -7 -14  -2    7.90    4.80
   7 -14   2    7.80    5.70
   7 -14   2    5.90   11.60
   7  14   2    3.90    4.30
  -7  14  -2    1.50    7.40
   7  14   2   14.00    8.80
  -7  14  -2    7.50    5.40
  -7  14  -2   -0.30    8.30
   8 -14   2  228.78   12.60
  -8 -14  -2  265.37   28.80
   8 -14   2  204.58   24.40
   8  14   2  235.98    9.50
  -8  14  -2  254.97   17.10
   8  14   2  206.38   16.80
  -8  14  -2  212.98   12.20
  -9 -14  -2  141.89   23.60
   9 -14   2   63.29   16.30
   9 -14   2   81.69    8.80
  -9  14  -2   90.89   11.80
   9  14   2   60.69    5.90
   9  14   2   70.59   11.40
  -9  14  -2   79.39    8.40
   9  14   2   83.79    6.00
  10 -14   2   39.90    7.40
 -10 -14  -2   28.10   18.10
  10 -14   2   20.50   14.00
  10  14   2   28.90    8.20
 -10  14  -2   26.90    6.70
 -10  14  -2   20.20    9.40
  11 -14   2   15.50    6.20
  11 -14   2   -8.50   12.70
 -11 -14  -2   28.30   20.30
 -11  14  -2    3.60    8.60
  11 -15  -2    9.30    7.10
  11 -15  -2   -6.70   12.20
 -11 -15   2    6.70   19.80
  11  15  -2   14.10    9.30
 -11  15   2    0.70   14.40
  10 -15  -2   54.89    9.40
  10 -15  -2   39.80   14.60
 -10 -15   2   88.99   23.80
  10  15  -2   25.90    8.60
 -10  15   2   50.49   10.80
   9 -15  -2   17.20   13.00
   9 -15  -2   38.90    8.30
  -9 -15   2   45.90   18.80
   9  15  -2   25.00    3.40
   9  15  -2   13.20    8.60
  -9  15   2   14.30    7.20
  -9  15   2   31.80    9.80
   8 -15  -2    9.20    6.90
   8 -15  -2    1.20   10.80
  -8 -15   2   29.80   17.40
   8 -15  -2    4.60    9.40
  -8 -15   2    2.00    4.80
   8  15  -2   -2.90    8.40
  -8  15   2    7.20    7.80
  -8  15   2   -8.50    5.80
   8  15  -2    4.80    3.70
   7 -15  -2   15.50    6.80
   7 -15  -2    9.90   11.60
  -7 -15   2    3.50   14.90
  -7 -15   2    4.90    4.70
  -7  15   2   17.90    8.20
   7  15  -2    8.30    9.10
  -7  15   2    2.20    6.70
   7  15  -2   11.00    4.40
   6 -15  -2   31.20    7.80
  -6 -15   2   57.99   18.40
   6 -15  -2   32.50   12.80
  -6 -15   2   36.30    6.00
  -6  15   2   38.60    9.70
   6  15  -2   48.20   10.00
   6  15  -2   34.50    5.80
  -6  15   2   51.29   10.10
   5 -15  -2    2.30    6.50
  -5 -15   2   -0.30    5.10
  -5 -15   2   13.20   13.80
   5 -15  -2   -1.30   11.10
   5  15  -2   -3.40    4.70
  -5  15   2    1.60    7.20
  -5  15   2   -2.50    6.80
  -5  15   2  -10.40    6.20
   5  15  -2   -8.60    7.90
  -4 -15   2   79.09    8.10
  -4 -15   2   97.79   18.60
   4 -15  -2   93.99   10.30
   4 -15  -2   80.29   14.60
  -4  15   2   84.49    9.40
   4  15  -2   95.89    8.60
   4  15  -2   73.39   15.70
  -4  15   2   86.49   13.80
   4  15  -2   81.99   10.30
  -4  15   2   69.79    9.50
   4  15  -2   72.69   15.00
  -3 -15   2   22.00    6.40
   3 -15  -2    4.20   11.20
  -3 -15   2    1.10   13.50
   3 -15  -2   14.50    7.00
  -3  15   2    7.50    9.90
   3  15  -2    3.10   11.20
   3  15  -2   12.40    7.30
   3  15  -2    8.70    5.80
   3  15  -2    9.80    6.70
  -3  15   2   11.30    7.60
   2 -15  -2   24.30    7.50
  -2 -15   2   21.80    6.30
  -2 -15   2   10.80   13.90
   2 -15  -2   23.10   11.90
   2  15  -2   27.70    7.40
  -2  15   2   21.90    7.90
  -2  15   2   29.60    8.40
   2  15  -2   19.30   11.30
   2  15  -2   17.30    6.50
  -2  15   2   23.00    9.00
   2  15  -2   32.90    7.50
   1 -15  -2   11.60    6.40
  -1 -15   2   -6.80   12.30
   1 -15  -2   -0.70    6.70
  -1 -15   2   -2.40    5.40
   1 -15  -2   -5.00   10.30
  -1  15   2    5.70    6.80
   1  15  -2    4.60    6.50
  -1  15   2   -7.10    7.30
   1  15  -2    1.00    5.70
   1  15  -2    0.30    9.80
  -1  15   2  -11.30    6.10
   1  15  -2   -4.50    5.70
   0 -15  -2  -11.10   11.30
   0 -15  -2   -3.20    6.10
   0 -15   2    9.80    6.20
   0 -15  -2   -1.30    6.50
   0 -15   2    1.80   12.40
   0  15   2    1.20    6.10
   0  15   2   -1.70    6.10
   0  15  -2   -5.80    9.40
   0  15   2    1.40    8.70
   0  15  -2    5.70    6.10
   0  15  -2   -3.10    3.60
   0  15  -2   -3.90    6.10
  -1 -15  -2   48.20    7.80
  -1 -15  -2   57.49   14.60
   1 -15   2   57.69   15.70
   1 -15   2   57.79    7.80
  -1  15  -2   37.70    7.80
  -1  15  -2   59.49    8.20
   1  15   2   67.89    9.90
   1  15   2   68.19    8.90
  -1  15  -2   75.79    8.70
   1  15   2   42.50    7.70
  -1  15  -2   51.09   12.40
   1  15   2   57.29   11.90
  -2 -15  -2   31.30   14.00
   2 -15   2   21.20    6.80
   2 -15   2   20.90   13.60
   2  15   2   28.40    8.10
  -2  15  -2   29.00    6.60
  -2  15  -2   14.60   10.10
  -2  15  -2   24.40    7.70
   2  15   2   21.60    7.20
   2  15   2   34.50    9.00
   2  15   2   17.50   10.90
  -3 -15  -2   38.10    7.10
   3 -15   2   39.80   14.40
  -3 -15  -2   60.19   15.60
   3 -15   2   37.80    7.30
  -3  15  -2   44.30    7.20
   3  15   2   36.40    8.70
   3  15   2   37.10    7.10
   3  15   2   29.10   12.00
  -3  15  -2   40.90   11.50
  -3  15  -2   28.40    8.80
  -4 -15  -2  353.96   14.80
   4 -15   2  374.86   15.20
   4 -15   2  358.36   27.20
  -4 -15  -2  372.46   28.80
  -4  15  -2  367.76   18.50
  -4  15  -2  352.16   14.80
   4  15   2  372.16   14.90
   4  15   2  346.67   26.00
   4  15   2  373.26   20.50
  -4  15  -2  389.06   23.60
   5 -15   2  103.29    9.50
  -5 -15  -2  105.39    9.70
   5 -15   2  107.39   17.30
  -5 -15  -2  126.09   19.80
  -5  15  -2   98.19   14.20
  -5  15  -2  109.19   11.80
   5  15   2   87.39    8.40
   5  15   2   75.89   16.30
  -5  15  -2  101.79    9.40
   5  15   2   90.29   11.30
   6 -15   2   76.89   16.20
   6 -15   2   89.29    9.00
  -6 -15  -2   79.19    7.80
  -6 -15  -2  112.99   19.90
  -6  15  -2   90.09   14.20
   6  15   2   81.49    8.90
   6  15   2   76.49   11.00
  -6  15  -2  102.99   12.30
  -6  15  -2   81.69    8.70
   7 -15   2   56.49    7.90
   7 -15   2   46.70   15.00
  -7 -15  -2   56.99    6.50
  -7 -15  -2   56.19   17.50
   7  15   2   48.70   10.20
  -7  15  -2   74.99   11.20
  -7  15  -2   66.89    8.10
   7  15   2   73.69    8.00
   8 -15   2   46.70   14.50
  -8 -15  -2   36.80    5.30
  -8 -15  -2   46.40   18.80
   8 -15   2   52.99    7.60
   8  15   2   52.39    5.60
  -8  15  -2   35.00    9.40
   8  15   2   40.00    9.70
  -8  15  -2   37.80    7.30
   9 -15   2    3.10    5.70
  -9 -15  -2   18.20   17.20
   9 -15   2   -3.70   12.50
  -9  15  -2   -1.10    5.30
   9  15   2    0.90    3.40
  -9  15  -2    7.40    8.40
   9  15   2   -4.00    7.50
  10 -15   2    4.70    5.50
  10 -15   2  -14.10   12.90
 -10 -15  -2   12.30   18.30
 -10  15  -2   -5.20    8.30
 -10  15  -2   -1.90    5.40
  10  15   2    5.30    8.00
 -10 -16   2   47.50   22.00
  10 -16  -2   -6.00   12.10
  10 -16  -2   -1.80    7.40
  10  16  -2    3.50    9.50
 -10  16   2   19.30   15.90
  -9 -16   2   95.19   22.50
   9 -16  -2   40.90    8.80
   9  16  -2   39.70    4.20
   9  16  -2   41.90    9.50
   8 -16  -2    4.60    6.70
   8 -16  -2  -10.00   11.50
  -8 -16   2   -2.00    3.90
  -8 -16   2    6.60   17.90
   8  16  -2    3.10    8.70
  -8  16   2    5.10    8.10
  -8  16   2  -13.80    5.80
  -7 -16   2    0.30    4.40
   7 -16  -2    4.30    9.10
   7 -16  -2  -15.00   11.10
   7 -16  -2   -4.90    6.40
  -7 -16   2    5.10   16.70
  -7  16   2    1.50    7.40
   7  16  -2   -4.90    8.90
   7  16  -2   -1.00    4.20
  -7  16   2  -11.70    6.00
   6 -16  -2   -5.20   11.00
  -6 -16   2  -11.20    4.40
  -6 -16   2   15.30   17.40
   6 -16  -2    3.50    6.60
  -6  16   2    3.60    8.50
   6  16  -2   -0.80    4.60
   6  16  -2    4.20    8.40
  -6  16   2    5.40    6.20
  -5 -16   2   57.29   18.20
   5 -16  -2   41.70    8.40
   5 -16  -2   31.70   13.10
  -5 -16   2   36.10    6.60
  -5  16   2   24.20    9.10
   5  16  -2   46.80   10.50
   5  16  -2   41.30    6.60
  -5  16   2   29.60    7.60
  -5  16   2   44.30    9.50
  -4 -16   2   14.30    5.90
   4 -16  -2    9.20   11.90
   4 -16  -2   13.30    7.10
  -4 -16   2   28.80   15.50
  -4  16   2   12.30    8.10
  -4  16   2   14.20    8.60
   4  16  -2   10.10    6.00
   4  16  -2    9.70    7.40
  -4  16   2   12.70    6.80
  -3 -16   2   75.89    8.60
   3 -16  -2   94.19   10.50
  -3 -16   2  120.49   20.80
   3 -16  -2   93.89   15.60
  -3  16   2   67.99    9.60
   3  16  -2   77.09   15.50
   3  16  -2  101.59   11.60
   3  16  -2   82.29    8.90
  -3  16   2   93.79   12.90
   2 -16  -2   74.59    9.70
  -2 -16   2   90.29    9.60
   2 -16  -2   77.09   14.60
  -2 -16   2  113.19   20.30
   2  16  -2   93.09    9.80
   2  16  -2   92.49   10.50
  -2  16   2   81.49    9.40
  -2  16   2   83.79   12.50
  -2  16   2   95.09   11.00
   2  16  -2   68.89   14.50
   2  16  -2   86.09   10.10
   1 -16  -2   90.29   10.50
   1 -16  -2   97.39   15.60
  -1 -16   2  112.19   19.00
  -1 -16   2   82.49    9.10
  -1  16   2   86.09    9.80
   1  16  -2   85.19   10.00
   1  16  -2   73.59   14.10
   1  16  -2   70.49    9.10
  -1  16   2   83.29   12.70
   1  16  -2   86.49    9.70
   0 -16  -2  -11.10   12.50
   0 -16   2   -4.30   12.30
   0  16  -2    2.20    4.90
   0  16  -2    5.00    6.30
   0  16  -2   -1.20    6.40
   0  16   2    0.70    6.70
   0  16   2   -4.20    8.50
   0  16  -2  -10.50    8.70
   0  16   2   -3.60    6.00
  -1 -16  -2  363.06   28.40
   1 -16   2  332.17   27.50
  -1 -16  -2  297.97   15.50
  -1  16  -2  306.97   22.40
  -1  16  -2  360.66   28.40
  -1  16  -2  325.07   15.10
   1  16   2  341.57   19.50
   1  16   2  316.87   16.10
  -1  16  -2  330.57   15.60
   1  16   2  337.17   17.60
   1  16   2  321.87   22.10
  -2 -16  -2   60.19   16.40
   2 -16   2   34.70   14.50
  -2 -16  -2   34.30    7.60
   2  16   2   18.70   10.90
  -2  16  -2   17.30   10.30
   2  16   2   28.30    7.50
  -2  16  -2   42.00    8.70
  -2  16  -2   44.30    7.50
   2  16   2   35.60    9.00
   3 -16   2   54.59    8.00
  -3 -16  -2   50.29    7.60
  -3 -16  -2   82.99   18.00
   3 -16   2   48.10   15.20
  -3  16  -2   51.99    7.70
   3  16   2   56.39   13.90
  -3  16  -2   65.29    9.80
   3  16   2   50.69    9.30
   3  16   2   51.49    7.90
  -3  16  -2   59.89   12.50
   4 -16   2   56.59    8.20
  -4 -16  -2   78.69   19.50
   4 -16   2   31.10   14.80
  -4  16  -2   39.20    9.20
   4  16   2   32.50   14.20
  -4  16  -2   42.60    7.30
  -4  16  -2   38.00   11.20
   4  16   2   43.90    7.20
   4  16   2   46.90    9.80
  -5 -16  -2   75.59   19.00
   5 -16   2   37.10   14.90
  -5 -16  -2   51.09    7.30
   5 -16   2   47.50    7.70
  -5  16  -2   29.20   10.60
  -5  16  -2   47.80    7.70
   5  16   2   41.20    7.20
  -5  16  -2   48.20    9.40
   5  16   2   34.30    9.50
   6 -16   2   42.40    7.40
  -6 -16  -2   42.70    6.90
  -6 -16  -2   65.99   19.20
   6 -16   2   28.80   14.80
   6  16   2   31.90    9.40
  -6  16  -2   49.50    9.30
  -6  16  -2   38.50    7.50
   6  16   2   43.30    6.60
  -7 -16  -2   32.20    6.00
  -7 -16  -2   50.09   19.20
   7 -16   2   26.10   14.60
   7 -16   2   34.10    7.10
   7  16   2   38.00    9.70
  -7  16  -2   33.50    7.10
   7  16   2   36.70    5.90
  -7  16  -2   51.09   10.20
  -8 -16  -2   56.99   20.30
   8 -16   2   25.70    6.40
   8 -16   2   16.30   14.00
  -8 -16  -2   28.70    5.20
   8  16   2   13.90    8.00
   8  16   2   21.80    5.00
  -8  16  -2   27.40    9.40
  -8  16  -2   12.50    6.40
  -9 -16  -2   18.60   19.60
   9 -16   2   13.10    5.90
   9 -16   2   -4.60   12.90
  -9  16  -2   -3.50    5.60
  -9  16  -2   -3.10    9.00
   9  16   2    7.60    4.00
   9  16   2   12.40    4.00
   9  16   2    0.90    8.20
   9 -17  -2   12.50    7.70
   9 -17  -2  -13.00   12.60
  -9 -17   2   54.49   22.70
   9  17  -2    0.00    9.80
   9  17  -2   -1.20    3.30
  -9  17   2    4.70    9.20
  -8 -17   2   31.40    5.70
   8 -17  -2   42.00    8.70
   8 -17  -2    6.30   13.20
  -8 -17   2   88.39   23.80
   8  17  -2   39.20   11.20
   8  17  -2   41.70    5.60
  -8  17   2   46.80   11.10
  -7 -17   2   17.60    5.50
  -7 -17   2   34.50   20.60
   7 -17  -2   -0.70   12.40
   7 -17  -2    5.00    6.80
   7  17  -2   18.70    9.20
  -7  17   2    7.90    7.90
   7  17  -2   22.40    5.40
   6 -17  -2   -4.00    6.20
   6 -17  -2   -1.40   12.30
  -6 -17   2   -3.90    4.90
  -6 -17   2   24.90   18.60
   6  17  -2   -0.20    8.40
  -6  17   2    7.70    8.00
  -6  17   2   -7.30    6.10
   6  17  -2   -4.40    4.60
  -6  17   2   -5.20    7.40
  -5 -17   2   29.00   18.10
   5 -17  -2    1.50    6.70
  -5 -17   2    4.20    6.40
   5 -17  -2   -4.60   12.00
   5  17  -2    1.90    5.20
  -5  17   2    2.60    8.30
  -5  17   2    3.40    7.90
   5  17  -2    4.80    8.60
  -5  17   2   13.60    6.60
   4 -17  -2   26.20   13.40
  -4 -17   2   39.60    7.20
   4 -17  -2   42.00    8.80
  -4 -17   2   60.49   18.40
  -4  17   2   39.00   10.60
   4  17  -2   50.19   10.20
   4  17  -2   41.60    7.50
  -4  17   2   54.39    9.40
  -4  17   2   32.10    7.70
  -3 -17   2   40.20    7.40
  -3 -17   2   65.99   20.20
   3 -17  -2   33.20   13.10
   3 -17  -2   40.30    8.80
   3  17  -2   28.30    8.20
  -3  17   2   30.40    9.60
  -3  17   2   19.80    4.90
   3  17  -2   42.10    7.60
  -3  17   2   34.30    9.00
   2 -17  -2   26.20   12.80
  -2 -17   2   30.90   16.90
   2 -17  -2   33.10    8.40
  -2 -17   2   29.20    7.90
   2  17  -2   19.00    7.00
   2  17  -2   16.50    8.20
  -2  17   2   23.60    8.40
  -2  17   2   29.50    7.20
  -2  17   2   17.20    9.30
   1 -17  -2   67.09   16.20
  -1 -17   2   63.19   17.20
   1 -17  -2   55.99    9.80
   1  17  -2   50.59    8.80
  -1  17   2   42.70    8.70
   1  17  -2   47.90    8.20
   1  17  -2   62.49    9.30
   1  17  -2   42.30   13.10
  -1  17   2   46.80   11.40
   0 -17   2   68.99   16.20
   0 -17  -2   95.49   19.70
   0  17  -2   60.59   13.70
   0  17  -2   61.59    9.10
   0  17  -2   65.99    8.50
   0  17   2   57.29    9.90
   0  17   2   53.39    8.60
   0  17   2   50.99   12.10
   0  17  -2   55.69    9.20
  -1 -17  -2  109.19   20.90
   1 -17   2   66.69   16.80
  -1  17  -2   54.99   12.80
   1  17   2   64.69   10.10
  -1  17  -2   59.79    8.40
  -1  17  -2   76.19   10.40
  -1  17  -2   52.99    8.60
   2 -17   2   19.10   14.40
  -2 -17  -2   24.10   15.60
   2  17   2   14.40    8.00
  -2  17  -2   13.60   10.30
  -2  17  -2   24.80    7.70
  -2  17  -2   33.50    7.40
  -2  17  -2   21.00    8.50
   2  17   2   19.40    7.20
   2  17   2   -7.50    9.80
  -3 -17  -2   13.90   15.70
  -3 -17  -2   -2.50    4.70
   3 -17   2   -3.20   13.50
   3  17   2  -15.40    9.70
   3  17   2    0.80    6.90
  -3  17  -2    2.90    6.20
  -3  17  -2    2.50    8.80
   3  17   2    0.70    6.00
  -3  17  -2   15.00    7.90
   4 -17   2  148.39   24.60
  -4 -17  -2  130.79   11.40
  -4 -17  -2  181.98   27.90
   4 -17   2  136.29   12.30
  -4  17  -2  123.39   20.00
   4  17   2  147.69   12.00
   4  17   2  145.49   16.30
  -4  17  -2  143.99   15.00
  -4  17  -2  139.29   11.50
  -5 -17  -2  178.58   29.60
   5 -17   2   94.89   18.50
  -5 -17  -2  115.29   10.90
   5 -17   2  127.69   11.70
   5  17   2  120.39   14.30
   5  17   2  114.29   10.90
  -5  17  -2  102.29   11.00
  -5  17  -2  112.59   12.50
   6 -17   2   14.90    6.40
  -6 -17  -2   12.70    6.10
  -6 -17  -2   44.90   19.60
   6 -17   2    3.80   13.60
  -6  17  -2    8.90    6.70
  -6  17  -2   23.40    8.90
   6  17   2   24.20    9.00
   6  17   2   21.00    6.00
   7 -17   2   46.00    7.70
   7 -17   2   35.60   16.10
  -7 -17  -2   35.10    6.60
  -7 -17  -2   91.79   22.30
  -7  17  -2   45.60   10.00
   7  17   2   44.00   10.30
  -7  17  -2   32.30    7.40
   7  17   2   44.90    6.70
  -8 -17  -2   17.50    5.40
   8 -17   2  -11.80   13.30
  -8 -17  -2   24.70   19.60
   8 -17   2    6.90    6.00
   8  17   2   15.20    9.40
   8  17   2    4.80    4.50
  -8  17  -2    5.50    9.00
  -8  17  -2   -6.90    9.80
   7 -18  -2    8.40    7.30
  -7 -18   2  -12.00    4.70
  -7 -18   2   23.80   21.30
   7 -18  -2    5.20   12.80
  -7  18   2   -3.00    9.00
   7  18  -2   -8.40    7.80
   7  18  -2    2.90    4.70
   6 -18  -2   25.10   14.80
  -6 -18   2   99.09   23.70
  -6  18   2   32.80   10.10
   6  18  -2   36.30   10.10
  -6  18   2   41.40    9.70
   6  18  -2   40.80    7.00
   5 -18  -2  -10.40   12.10
  -5 -18   2   37.80   19.70
   5 -18  -2   27.90    9.30
  -5 -18   2    8.00    5.80
   5  18  -2    6.90    5.70
   5  18  -2   11.70    9.20
  -5  18   2   11.40    8.40
  -5  18   2   14.70    8.70
  -4 -18   2   44.20   19.90
   4 -18  -2   11.30    7.70
  -4 -18   2   14.10    6.30
   4 -18  -2    0.70   12.00
  -4  18   2    6.10    8.30
   4  18  -2   16.30    6.40
  -4  18   2   20.60    8.80
   4  18  -2   14.00    8.80
   3 -18  -2   -5.20    8.10
   3 -18  -2   17.80   12.10
  -3 -18   2   23.80   17.80
   3  18  -2    9.60    7.90
  -3  18   2    7.20    8.20
  -3  18   2    0.50    8.10
   3  18  -2    7.60    6.20
   2 -18  -2   -1.50   11.90
   2 -18  -2   -5.30   11.40
  -2 -18   2   12.00   17.50
   2  18  -2   -5.00    7.00
  -2  18   2    5.80    9.00
   2  18  -2   -0.90    6.20
  -2  18   2    2.60    7.40
   1 -18  -2   32.80   15.40
  -1 -18   2   18.60   18.00
   1  18  -2    6.20    7.00
  -1  18   2   -1.00    8.80
  -1  18   2   23.60    8.30
   0 -18   2   16.50   14.10
   0 -18  -2   27.80   17.00
   0  18  -2    8.10    6.70
   0  18  -2    0.30    7.10
   0  18   2   -8.00    8.80
   0  18   2    0.20    7.00
   0  18   2    5.80    7.50
   1 -18   2   59.09   16.30
  -1 -18  -2   87.79   21.10
   1  18   2   54.49   10.10
   1  18   2   45.50   12.70
   1  18   2   55.99    9.10
  -1  18  -2   50.79    8.30
  -1  18  -2   55.79    9.20
  -1  18  -2   68.19   10.40
  -2 -18  -2   64.89   18.70
   2 -18   2   14.00   14.00
   2  18   2   26.00    8.50
  -2  18  -2   15.80    7.00
  -2  18  -2   16.90    6.60
   2  18   2   10.10   11.00
   2  18   2   17.10    7.30
  -2  18  -2   16.10    8.70
  -3 -18  -2   46.00   18.40
   3 -18   2    2.60   13.60
   3  18   2    7.50    8.40
  -3  18  -2   13.10    6.20
  -3  18  -2   14.40    8.20
  -4 -18  -2    9.30   20.20
   4 -18   2    3.20    6.30
  -4  18  -2   -1.40    5.50
   4  18   2    2.40    6.10
   4  18   2   -7.00    7.90
  -4  18  -2    6.10    8.30
   5 -18   2   -3.60   14.20
  -5 -18  -2   -5.90    5.50
  -5 -18  -2   31.60   19.00
   5 -18   2    3.10    6.10
   5  18   2    9.00    5.90
  -5  18  -2   -5.00    6.00
  -5  18  -2    0.40    8.50
   5  18   2   -4.60    8.00
  -6 -18  -2    6.70    5.90
   6 -18   2   19.10    6.70
   6 -18   2   -1.40   14.20
  -6 -18  -2   57.79   22.70
   6  18   2    4.20    8.50
  -6  18  -2   16.20    9.00
  -6  18  -2   12.00    6.90
   6  18   2   12.30    5.70
  -7 -18  -2  105.19   12.40
   7 -18   2  103.29   11.40
  -7 -18  -2  195.68   31.60
   7 -18   2   77.49   18.80
  -7  18  -2  102.39   25.50
   7  18   2   73.19   11.60
   7  18   2  119.39   10.40
  -7  18  -2  104.89   10.40
   6 -19  -2   29.10    8.70
   6 -19  -2   11.80   13.50
  -6 -19   2   58.59   23.30
  -6 -19   2   14.50    6.40
   6  19  -2   25.00    6.60
  -6  19   2   26.40   11.20
   6  19  -2   17.80    9.70
  -5 -19   2   44.40   22.00
   5 -19  -2    3.30    7.50
   5 -19  -2   -4.00   12.60
   5  19  -2    5.40    9.00
  -5  19   2   11.90    8.50
  -5  19   2    8.80    8.70
   5  19  -2   12.10    6.30
   4 -19  -2   37.40    9.10
  -4 -19   2   89.49   24.00
   4 -19  -2   46.60   14.40
  -4  19   2   48.80   11.00
  -4  19   2   29.30   10.40
   4  19  -2   46.00    9.50
   4  19  -2   32.50    9.70
  -3 -19   2   66.39   21.00
   3 -19  -2    5.40   12.00
   3 -19  -2    8.10    7.90
  -3  19   2   -1.40    8.10
   3  19  -2   -1.90    7.80
   3  19  -2   11.70    6.50
  -3  19   2   -1.00    8.30
  -2 -19   2   38.70   20.60
   2 -19  -2   31.90   15.00
   2  19  -2    7.70    6.90
  -2  19   2    7.20    7.80
  -2  19   2    1.30    8.40
   2  19  -2    2.80    7.80
   1 -19  -2   32.40   17.40
  -1 -19   2   36.50   20.00
   1  19  -2    6.30    7.40
  -1  19   2    3.40    7.60
   1  19  -2    0.40    7.30
  -1  19   2   -6.60    7.00
  -1  19   2  -16.90    8.10
   0 -19   2  114.59   21.80
   0  19   2   71.19   10.60
   0  19  -2   61.39    9.70
   0  19   2   59.09   13.10
   0  19   2   74.69   10.30
   0  19  -2   68.39   10.10
   1 -19   2   19.50   13.90
  -1 -19  -2   39.50   18.40
   1  19   2  -15.00    9.20
  -1  19  -2    0.50    7.40
   1  19   2    0.10    6.90
   1  19   2   -1.40    7.80
   2 -19   2   44.50   15.50
  -2 -19  -2   87.49   20.80
  -2  19  -2   34.80    9.10
   2  19   2   27.10    9.30
   2  19   2   19.50    7.80
  -2  19  -2   39.90    8.20
  -3 -19  -2   40.50   19.70
   3 -19   2   -0.60   13.60
   3  19   2    1.30    6.40
  -3  19  -2   -0.70    7.40
   3  19   2   -0.50    8.10
  -3  19  -2    0.40    6.20
  -3  19  -2    9.90    6.40
   4 -19   2   24.10   15.70
  -4 -19  -2  102.89   23.30
   4  19   2   37.10   10.80
  -4  19  -2   53.19   10.90
   4  19   2   44.70    8.30
  -4  19  -2   40.60    7.80
  -5 -19  -2   58.39   22.40
   5 -19   2  -17.90   14.00
  -5  19  -2   10.20    9.20
   5  19   2   -0.50    9.20
  -5  19  -2    5.80    6.40
  -6 -19  -2   -1.40    6.40
  -6 -19  -2   24.90   21.30
   6 -19   2   11.30    6.70
   6 -19   2  -21.50   14.50
   6  19   2   -4.40    5.40
   6  19   2    7.00   10.20
  -6  19  -2  -11.10    6.50
  -6  19  -2   11.60    9.50
   4 -20  -2   14.60    8.30
  -4 -20   2   63.29   24.10
   4 -20  -2   30.50   13.60
   4  20  -2    5.90    6.70
   4  20  -2   -1.90    9.00
   3  20  -2  101.79   11.00
   3  20  -2   97.99   12.70
  -3  20   2  119.39   13.80
  -2  20   2   51.39   10.30
   2  20  -2   64.09    9.70
  -2  20   2   44.20    9.50
   2  20  -2   59.99   11.20
  -1  20   2   88.19   11.40
   1  20  -2   84.79   11.80
   1  20  -2   87.39   10.80
  -1  20   2   74.89   11.00
   0  20   2   15.10    8.20
   0  20   2   14.60    8.50
   0  20  -2    8.50    8.00
   0  20  -2   22.60    8.30
   1 -20   2   36.60   17.00
  -1 -20  -2   94.29   31.70
   1  20   2    9.60    7.80
  -1  20  -2    4.50    7.60
   2 -20   2   52.09   16.40
   2  20   2   54.99   11.60
   2  20   2   57.09    9.80
  -2  20  -2   67.29   11.40
  -2  20  -2   64.19    9.60
  -3 -20  -2  137.49   26.10
   3 -20   2   47.90   16.90
  -3  20  -2   67.59   11.60
  -3  20  -2   67.29    9.50
   3  20   2   60.69    9.60
   3  20   2   56.99   11.60
 -15   0   3   38.40    4.80
  15   0  -3   42.60   12.20
 -15   0   3   80.49   20.00
  15   0  -3   44.00    5.70
 -14   0   3   -2.30    3.50
  14   0  -3   -3.30    4.30
  14   0  -3   -4.40    8.80
 -14   0   3   -5.10   12.40
  13   0  -3  105.99    7.40
 -13   0   3  104.99   18.30
 -13   0   3   97.79    7.40
  13   0  -3  117.39   13.50
 -12   0   3   -1.20    3.70
  12   0  -3   -1.30    8.50
  12   0  -3   -2.00    3.70
 -11   0   3  352.56   16.70
 -11   0   3  362.56   10.80
  11   0  -3  353.36   10.90
  11   0  -3  371.86   18.30
  11   0  -3  321.47   23.90
 -11   0   3  321.37   24.50
  10   0  -3   -3.80    6.40
 -10   0   3   -3.00    8.60
 -10   0   3   -6.00    5.20
  10   0  -3   -0.50    3.20
 -10   0   3   -0.60    3.30
  10   0  -3   -1.30    8.40
   9   0  -3  196.98    7.50
  -9   0   3  196.88   11.70
   9   0  -3  207.28   17.30
   9   0  -3  217.98   12.80
  -9   0   3  195.78   17.10
  -9   0   3  209.08    7.60
   8   0  -3    5.00    7.00
  -8   0   3    2.20    4.20
  -8   0   3   -0.50    2.70
  -8   0   3    1.80    6.90
   8   0  -3   -3.60    2.60
   8   0  -3    5.30    5.60
   7   0  -3  351.56   18.70
  -7   0   3  335.97   18.20
  -7   0   3  354.16   13.10
  -7   0   3  344.97    9.20
   7   0  -3  334.27    9.20
   7   0  -3  350.06   13.70
  -6   0   3   -0.10    2.90
  -6   0   3   -3.80    4.80
   6   0  -3    9.30    5.80
   6   0  -3    0.30    2.80
  -6   0   3   -6.60    6.70
   6   0  -3   -8.80    7.10
  -5   0   3   14.50    4.20
  -5   0   3   12.00    2.30
   5   0  -3   13.80    5.30
   5   0  -3   10.70    2.40
  -5   0   3   13.80    5.40
   5   0  -3   15.50    4.40
  -4   0   3    0.80    2.40
   4   0  -3    0.50    3.90
  -4   0   3    0.50    1.60
   4   0  -3    1.70    1.70
  -4   0   3    1.60    3.70
   4   0  -3    2.10    2.80
  -3   0   3 2569.14   46.80
  -3   0   3 2597.44   41.70
   3   0  -3 2590.74   41.80
   3   0  -3 2585.94   46.90
  -3   0   3 2493.15   43.80
   3   0  -3 2550.14   44.00
  -2   0   3    1.30    2.20
  -2   0   3    1.80    1.60
   2   0  -3    0.20    2.80
  -2   0   3   -0.50    2.90
   2   0  -3    2.50    2.80
  -1   0   3   43.70    3.40
   1   0  -3   41.70    2.10
  -1   0   3   44.10    2.20
  -1   0   3   41.70    2.40
   1   0  -3   46.30    2.60
   0   0   3    5.50    1.20
   0   0  -3    7.20    1.00
   0   0  -3   11.90    1.30
   0   0   3    7.70    0.90
   1   0   3  463.75   11.20
  -1   0  -3  457.55    9.10
   1   0   3  447.06    8.60
   1   0   3  456.35    9.10
  -1   0  -3  452.75    8.60
  -1   0  -3  462.55   11.20
   2   0   3    0.70    1.90
   2   0   3   -1.30    3.20
  -2   0  -3    1.20    1.80
   2   0   3   -0.50    2.00
  -2   0  -3    2.30    2.10
  -3   0  -3 2689.73   45.00
  -4   0  -3    2.10    4.00
  -4   0  -3    0.20    0.40
   4   0   3    3.50    2.00
   4   0   3    1.60    4.50
   4   0   3    0.90    2.40
  -4   0  -3    2.00    2.10
   5   0   3 3756.72   74.29
  -5   0  -3 3906.61   73.39
   5   0   3 3806.82   63.49
   5   0   3 3819.52   65.19
  -5   0  -3 3848.91   63.49
[truncated: 2,699,054 more chars]
